# Supplementary material for: Regulatory sequence-based discovery of anti-defense genes in archaeal viruses
Source: Nat Commun. 2024 May 2;15:3699. doi: 10.1038/s41467-024-48074-x (PMC11065993; doi:10.1038/s41467-024-48074-x)
Supplement: Supplementary file 4 — Supplementary Data 1 [file 41467_2024_48074_MOESM4_ESM.xlsx]

## Sheet: ADG_prediction
Locus_tag	Protein_accession	ADG_cluster	Family/Genera	Mobile Genetic Element	Accession	ADG-type	Functional prediction	Start_position(amended)	Protein_seq	Alternat name	Alternative func
L7G90_02790	MCG2868284.1	Aca8		MAG: Candidatus Nanopusillus sp. isolate CP.2020.9m.Bin.1 NODE_248_length_9176, whole genome shotgun sequence	JAKMAA010000023.1	ADa	HTH, Putative transcriptional regulator
N617_gp37	YP_009094262.1	Aca8	Rudiviridae/Azorudivirus	Stygiolobus rod-shaped virus, complete genome	NC_025375	ADa	HTH, Putative transcriptional regulator
SBRV1_gp55	AZI75944.1	Aca8	Rudiviridae/Japarudivirus	Sulfolobales Beppu rod-shaped virus 1 clone D	MK064565	ADa	HTH, Putative transcriptional regulator
SIRV1gp01	NP_666589.1	Aca8	Rudiviridae/Icerudivirus	Sulfolobus islandicus rod-shaped virus 1, complete genome	NC_004087	ADa	HTH, Putative transcriptional regulator
SIRV1gp45	NP_666633.1	Aca8	Rudiviridae/Icerudivirus	Sulfolobus islandicus rod-shaped virus 1, complete genome	NC_004087	ADa	HTH, Putative transcriptional regulator
CCL34_gp04	YP_009362788.1	Aca8	Rudiviridae/Usarudivirus	Sulfolobus islandicus rod-shaped virus 10, partial genome	NC_034625	ADa	HTH, Putative transcriptional regulator
CCL47_gp47	YP_009362781.1	Aca8	Rudiviridae/Usarudivirus	Sulfolobus islandicus rod-shaped virus 11, partial genome	NC_034624	ADa	HTH, Putative transcriptional regulator
SIRV2gp01	NP_666535.1	Aca8	Rudiviridae/Icerudivirus	Sulfolobus islandicus rod-shaped virus 2, complete genome	NC_004086	ADa	HTH, Putative transcriptional regulator	1222 .. 1389
SIRV2gp54	NP_666588.1	Aca8	Rudiviridae/Icerudivirus	Sulfolobus islandicus rod-shaped virus 2, complete genome	NC_004086	ADa	HTH, Putative transcriptional regulator	complement (34229 .. 34062)
CCL46_gp51	YP_009362969.1	Aca8	Rudiviridae/Usarudivirus	Sulfolobus islandicus rod-shaped virus 4, partial genome	NC_034628	ADa	HTH, Putative transcriptional regulator
CCL45_gp53	YP_009362663.1	Aca8	Rudiviridae/Usarudivirus	Sulfolobus islandicus rod-shaped virus 5, partial genome	NC_034621	ADa	HTH, Putative transcriptional regulator
CCL44_gp52	YP_009362914.1	Aca8	Rudiviridae/unclassified Usarudivirus	Sulfolobus islandicus rod-shaped virus 6, partial genome	NC_034627	ADa	HTH, Putative transcriptional regulator
CCL43_gp50	YP_009362550.1	Aca8	Rudiviridae/unclassified Usarudivirus	Sulfolobus islandicus rod-shaped virus 7, partial genome	NC_034619	ADa	HTH, Putative transcriptional regulator
CCL42_gp09	YP_009362682.1	Aca8	Rudiviridae/Usarudivirus	Sulfolobus islandicus rod-shaped virus 8, partial genome	NC_034623	ADa	HTH, Putative transcriptional regulator
CCL41_gp07	YP_009362559.1	Aca8	Rudiviridae/Usarudivirus	Sulfolobus islandicus rod-shaped virus 9, partial genome	NC_034620	ADa	HTH, Putative transcriptional regulator	2935 .. 3102
		Aca8	Rudiviridae/unclassified Rudivirus	Sulfolobus islandicus rod-shaped virus isolate V3, complete genome	OM401712	ADa	HTH, Putative transcriptional regulator	3978 .. 4145	MKTISINGVRYFIQDKEDEVSLSHMLAKQGYSVSQIAQMLGISERSVKRYLQDCW*
		Aca8	Rudiviridae/unclassified Rudivirus	Sulfolobus islandicus rod-shaped virus isolate V60, complete genome	OM401713	ADa	HTH, Putative transcriptional regulator	2362 .. 2529	MKVVQVQNVRYYIQDKDDEISLTHQLAQKGYTISQIAKLLGISERSVKKYLSDCW*
		Aca8	Rudiviridae/unclassified Rudivirus	Sulfolobus islandicus rod-shaped virus isolate V65, complete genome	OM401714	ADa	HTH, Putative transcriptional regulator	2282 .. 2449	MKTISINGVRYFIQDKDDEISIAHELAKKGYSIQQIANLLGISERKVRQYMSECW*
	CAG38821.1	Aca8	Rudiviridae/Icerudivirus	Sulfolobus islandicus rudivirus 1 variant XX, complete genome	AJ748296	ADa	HTH, Putative transcriptional regulator
	CAG38866.1	Aca8	Rudiviridae/Icerudivirus	Sulfolobus islandicus rudivirus 1 variant XX, complete genome	AJ748296	ADa	HTH, Putative transcriptional regulator	complement (32133 .. 32300)	MKKMVQVGNVRYFIESEDDVVSVVHELARKNYSVQQIAGFLGVSVRKVKQYLESC*
BHS13_gp01	YP_009272953.1	Aca8	Rudiviridae/Icerudivirus	Sulfolobus islandicus rudivirus 3 isolate SIRV3, complete genome	NC_030884	ADa	HTH, Putative transcriptional regulator
BHS13_gp45	YP_009272997.1	Aca8	Rudiviridae/Icerudivirus	Sulfolobus islandicus rudivirus 3 isolate SIRV3, complete genome	NC_030884	ADa	HTH, Putative transcriptional regulator	complement (31633 .. 31803)
AFV1_ORF99	YP_003728.1	AcrID1	Ungulaviridae/Captovirus	Acidianus filamentous virus 1	NC_005830	ADG/Acr	AcrID1
SIFV0014	NP_445679.1	AcrID1	Lipothrixviridae/Betalipothrixvirus	Sulfolobus islandicus filamentous virus	NC_003214	ADG/Acr	AcrID1
SIRV1gp02	NP_666590.1	AcrID1	Rudiviridae/Icerudivirus	Sulfolobus islandicus rod-shaped virus 1, complete genome	NC_004087	ADG/Acr	AcrID1
SIRV1gp44	NP_666632.1	AcrID1	Rudiviridae/Icerudivirus	Sulfolobus islandicus rod-shaped virus 1, complete genome	NC_004087	ADG/Acr	AcrID1
SIRV2gp02	NP_666536.1	AcrID1	Rudiviridae/Icerudivirus	Sulfolobus islandicus rod-shaped virus 2, complete genome	NC_004086	ADG/Acr	AcrID1	1614 .. 1943
SIRV2gp03	NP_666537.1	AcrID1	Rudiviridae/Icerudivirus	Sulfolobus islandicus rod-shaped virus 2, complete genome	NC_004086	ADG/Acr	AcrID1	2130 .. 2432
SIRV2gp05	NP_666539.1	AcrID1	Rudiviridae/Icerudivirus	Sulfolobus islandicus rod-shaped virus 2, complete genome	NC_004086	ADG/Acr	AcrID1
SIRV2gp08	NP_666542.1	AcrID1	Rudiviridae/Icerudivirus	Sulfolobus islandicus rod-shaped virus 2, complete genome	NC_004086	ADG/Acr	AcrID1	4578 .. 4853
SIRV2gp52	NP_666586.1	AcrID1	Rudiviridae/Icerudivirus	Sulfolobus islandicus rod-shaped virus 2, complete genome	NC_004086	ADG/Acr	AcrID1
SIRV2gp53	NP_666587.1	AcrID1	Rudiviridae/Icerudivirus	Sulfolobus islandicus rod-shaped virus 2, complete genome	NC_004086	ADG/Acr	AcrID1	complement (33508 .. 33837)
	CAG38822.1	AcrID1	Rudiviridae/Icerudivirus	Sulfolobus islandicus rudivirus 1 variant XX, complete genome	AJ748296	ADG/Acr	AcrID1
	CAG38865.1	AcrID1	Rudiviridae/Icerudivirus	Sulfolobus islandicus rudivirus 1 variant XX, complete genome	AJ748296	ADG/Acr	AcrID1	complement (31642 .. 31932)	MKYKTLKDMLSPIFENSELWEVDLIFSPEVELDEQEFKELIQNAILLQQVINNKIYSDFYEWWEFENQYLELEIDYYRYDDKIFVLELHFWREEKK*
BHS13_gp02	YP_009272954.1	AcrID1	Rudiviridae/Icerudivirus	Sulfolobus islandicus rudivirus 3 isolate SIRV3, complete genome	NC_030884	ADG/Acr	AcrID1
BHS13_gp43	YP_009272995.1	AcrID1	Rudiviridae/Icerudivirus	Sulfolobus islandicus rudivirus 3 isolate SIRV3, complete genome	NC_030884	ADG/Acr	AcrID1
BHS13_gp44	YP_009272996.1	AcrID1	Rudiviridae/Icerudivirus	Sulfolobus islandicus rudivirus 3 isolate SIRV3, complete genome	NC_030884	ADG/Acr	AcrID1
AFV1_ORF116	YP_003762.1	AcrIII-1	Ungulaviridae/Captovirus	Acidianus filamentous virus 1	NC_005830	ADG/Acr	AcrIII-1, DUF1874 domain-containing protein
N617_gp36	YP_009094261.1	AcrIII-1	Rudiviridae/Azorudivirus	Stygiolobus rod-shaped virus, complete genome	NC_025375	ADG/Acr	AcrIII-1, DUF1874 domain-containing protein
AVT99_gp61	YP_009218525.1	AcrIII-1	Bicaudaviridae/unclassified Bicaudaviridae	Sulfolobus monocaudavirus SMV4, complete genome	NC_029011	ADG/Acr	AcrIII-1, DUF1874 domain-containing protein	48040 .. 48438
AFV3_gp18	YP_001604360.1	AcrIIIB1	Lipothrixviridae/Betalipothrixvirus	Acidianus filamentous virus 3	NC_010155	ADG/Acr	AcrIIIB1
AFV6_gp17	YP_001604175.1	AcrIIIB1	Lipothrixviridae/Betalipothrixvirus	Acidianus filamentous virus 6	NC_010152	ADG/Acr	AcrIIIB1
AFV7_gp12	YP_001604236.1	AcrIIIB1	Lipothrixviridae/Betalipothrixvirus	Acidianus filamentous virus 7	NC_010153	ADG/Acr	AcrIIIB1
AFV8_gp14	YP_001604295.1	AcrIIIB1	Lipothrixviridae/Betalipothrixvirus	Acidianus filamentous virus 8	NC_010154	ADG/Acr	AcrIIIB1
AZ268_gp03	YP_009230212.1	AcrIIIB1	Rudiviridae/Hoswirudivirus	Acidianus rod-shaped virus 2 strain ARV2, complete genome	NC_029314	ADG/Acr	AcrIIIB1
SIFV0016	NP_445681.1	AcrIIIB1	Lipothrixviridae/Betalipothrixvirus	Sulfolobus islandicus filamentous virus	NC_003214	ADG/Acr	AcrIIIB1
SIFV2_gp13	AOS58368.1	AcrIIIB1	Lipothrixviridae/Betalipothrixvirus	Sulfolobus islandicus filamentous virus 2	KX467643	ADG/Acr	AcrIIIB1
SIRV1gp40	NP_666628.1	AcrIIIB1	Rudiviridae/Icerudivirus	Sulfolobus islandicus rod-shaped virus 1, complete genome	NC_004087	ADG/Acr	AcrIIIB1
SIRV1gp41	NP_666629.1	AcrIIIB1	Rudiviridae/Icerudivirus	Sulfolobus islandicus rod-shaped virus 1, complete genome	NC_004087	ADG/Acr	AcrIIIB1	complement (28569 .. 29318)
CCL34_gp45	YP_009362829.1	AcrIIIB1	Rudiviridae/Usarudivirus	Sulfolobus islandicus rod-shaped virus 10, partial genome	NC_034625	ADG/Acr	AcrIIIB1
CCL47_gp45	YP_009362779.1	AcrIIIB1	Rudiviridae/Usarudivirus	Sulfolobus islandicus rod-shaped virus 11, partial genome	NC_034624	ADG/Acr	AcrIIIB1
SIRV2gp48	NP_666582.1	AcrIIIB1	Rudiviridae/Icerudivirus	Sulfolobus islandicus rod-shaped virus 2, complete genome	NC_004086	ADG/Acr	AcrIIIB1
CCL46_gp49	YP_009362967.1	AcrIIIB1	Rudiviridae/Usarudivirus	Sulfolobus islandicus rod-shaped virus 4, partial genome	NC_034628	ADG/Acr	AcrIIIB1
CCL45_gp51	YP_009362661.1	AcrIIIB1	Rudiviridae/Usarudivirus	Sulfolobus islandicus rod-shaped virus 5, partial genome	NC_034621	ADG/Acr	AcrIIIB1
CCL44_gp50	YP_009362912.1	AcrIIIB1	Rudiviridae/unclassified Usarudivirus	Sulfolobus islandicus rod-shaped virus 6, partial genome	NC_034627	ADG/Acr	AcrIIIB1
CCL43_gp49	YP_009362549.1	AcrIIIB1	Rudiviridae/unclassified Usarudivirus	Sulfolobus islandicus rod-shaped virus 7, partial genome	NC_034619	ADG/Acr	AcrIIIB1
	CAG38859.1	AcrIIIB1	Rudiviridae/Icerudivirus	Sulfolobus islandicus rudivirus 1 variant XX, complete genome	AJ748296	ADG/Acr	AcrIIIB1
	CAG38860.1	AcrIIIB1	Rudiviridae/Icerudivirus	Sulfolobus islandicus rudivirus 1 variant XX, complete genome	AJ748296	ADG/Acr	AcrIIIB1	complement (28773 .. 29522)	MEVSVRKKLNNLPKVFLDIYLNKFTLDKNYINCVHYVSRSGLTQEGCVTGYTVGSMLKIDTLKEVKGIYYVPHPSIINITFRQKAIRNLDDLKQFLMSLDVSKISPRQPWLLVKYSNYSIEVFDIYFKGLIYEFPLLAEQGHLRIYSVPEPKDVYLLYYDNDGQKREINKELFTEVSEFMIFNHKVTFDKSILMFKNLYVTPGSGTLLYVPEDVHVKLESSDHKEVEVNVNRDTWLLFSHTRPRRSGQD*
CCL34_gp46	YP_009362830.1	ADG.01	Rudiviridae/Usarudivirus	Sulfolobus islandicus rod-shaped virus 10, partial genome	NC_034625	ADG/Acr
CCL47_gp01	YP_009362735.1	ADG.01	Rudiviridae/Usarudivirus	Sulfolobus islandicus rod-shaped virus 11, partial genome	NC_034624	ADG/Acr
CCL46_gp01	YP_009362919.1	ADG.01	Rudiviridae/Usarudivirus	Sulfolobus islandicus rod-shaped virus 4, partial genome	NC_034628	ADG/Acr
CCL45_gp02	YP_009362612.1	ADG.01	Rudiviridae/Usarudivirus	Sulfolobus islandicus rod-shaped virus 5, partial genome	NC_034621	ADG/Acr
CCL44_gp02	YP_009362864.1	ADG.01	Rudiviridae/unclassified Usarudivirus	Sulfolobus islandicus rod-shaped virus 6, partial genome	NC_034627	ADG/Acr
CCL43_gp02	YP_009362502.1	ADG.01	Rudiviridae/unclassified Usarudivirus	Sulfolobus islandicus rod-shaped virus 7, partial genome	NC_034619	ADG/Acr
CCL42_gp58	YP_009362731.1	ADG.01	Rudiviridae/Usarudivirus	Sulfolobus islandicus rod-shaped virus 8, partial genome	NC_034623	ADG/Acr
CCL41_gp54	YP_009362606.1	ADG.01	Rudiviridae/Usarudivirus	Sulfolobus islandicus rod-shaped virus 9, partial genome	NC_034620	ADG/Acr
		ADG.01	Rudiviridae/unclassified Rudivirus	Sulfolobus islandicus rod-shaped virus isolate V3, complete genome	OM401712	ADG		complement (32901 .. 33218)	MTQEKVQDNFNEVVKEEINLDFLIQLTQVKGKHIEYYALRMKIKNDGNEINFSYLSPEEIKFRKVLKQIEKLYQVYRYTNNEKIIEGSREELLKLIGLLIWNINH*
		ADG.01	Rudiviridae/unclassified Rudivirus	Sulfolobus islandicus rod-shaped virus isolate V60, complete genome	OM401713	ADG		complement (32461 .. 32778)	MTEDKSQNSFKEVLKEEINISFLIQMTHVEGRHIEYYTLRMKIKNDGNEINFSYLSPEEFKFRKILKQIEKLYQMYRYTNNEKLQEGAREELLKLISLLLWNINH*
		ADG.01	Rudiviridae/unclassified Rudivirus	Sulfolobus islandicus rod-shaped virus isolate V65, complete genome	OM401714	ADG		complement (31169 .. 31486)	MTQEKVQDNFNEVVKEEINLDFLIQLTQVKGKHIEYYALRMKIKNDGNEINFSYLSPEEIKFRKVLKQIEKLYQVYRYTNNEKIIEGSREELLKLIGLLIWNINH*
SSeV_gp24	QGH71251.1	ADG.01	Fuselloviridae/unclassified Fuselloviridae	Sulfolobus super-elliptical virus isolate 1, complete genome	MN539721	ADG
ARV1_gp38	YP_001542655.1	ADG.02	Rudiviridae/Itarudivirus	Acidianus rod-shaped virus 1	NC_009965	ADG	putative transcriptional regulator (MarR, long protein), highly conserved
L7G90_02785	MCG2868283.1	ADG.02		MAG: Candidatus Nanopusillus sp. isolate CP.2020.9m.Bin.1 NODE_248_length_9176, whole genome shotgun sequence	JAKMAA010000023.1	ADG	putative transcriptional regulator (MarR, long protein), highly conserved
CCL34_gp05	YP_009362789.1	ADG.02	Rudiviridae/Usarudivirus	Sulfolobus islandicus rod-shaped virus 10, partial genome	NC_034625	ADG	putative transcriptional regulator (MarR, long protein), highly conserved
CCL47_gp02	YP_009362736.1	ADG.02	Rudiviridae/Usarudivirus	Sulfolobus islandicus rod-shaped virus 11, partial genome	NC_034624	ADG	putative transcriptional regulator (MarR, long protein), highly conserved
CCL46_gp03	YP_009362921.1	ADG.02	Rudiviridae/Usarudivirus	Sulfolobus islandicus rod-shaped virus 4, partial genome	NC_034628	ADG	putative transcriptional regulator (MarR, long protein), highly conserved
CCL45_gp03	YP_009362613.1	ADG.02	Rudiviridae/Usarudivirus	Sulfolobus islandicus rod-shaped virus 5, partial genome	NC_034621	ADG	putative transcriptional regulator (MarR, long protein), highly conserved
CCL44_gp03	YP_009362865.1	ADG.02	Rudiviridae/unclassified Usarudivirus	Sulfolobus islandicus rod-shaped virus 6, partial genome	NC_034627	ADG	putative transcriptional regulator (MarR, long protein), highly conserved
CCL43_gp03	YP_009362503.1	ADG.02	Rudiviridae/unclassified Usarudivirus	Sulfolobus islandicus rod-shaped virus 7, partial genome	NC_034619	ADG	putative transcriptional regulator (MarR, long protein), highly conserved
CCL42_gp11	YP_009362684.1	ADG.02	Rudiviridae/Usarudivirus	Sulfolobus islandicus rod-shaped virus 8, partial genome	NC_034623	ADG	putative transcriptional regulator (MarR, long protein), highly conserved
CCL41_gp09	YP_009362561.1	ADG.02	Rudiviridae/Usarudivirus	Sulfolobus islandicus rod-shaped virus 9, partial genome	NC_034620	ADG	putative transcriptional regulator (MarR, long protein), highly conserved
		ADG.02	Rudiviridae/unclassified Rudivirus	Sulfolobus islandicus rod-shaped virus isolate V3, complete genome	OM401712	ADG	putative transcriptional regulator (MarR, long protein), highly conserved	4339 .. 4587	MSQNGNKRIKLGKKEKAVLDFLREHPEGVWKTDLIMHFSWANKYSSIMMRRLYLMEKKGLIIIKTEINPETGRYKKRVYLKQ*
		ADG.02	Rudiviridae/unclassified Rudivirus	Sulfolobus islandicus rod-shaped virus isolate V60, complete genome	OM401713	ADG	putative transcriptional regulator (MarR, long protein), highly conserved	2735 .. 2983	MSQKVSKKVRLGPKEKAVLNFLSKFPNGIWKDEVIRHFSWASRYDFVVSKRLQRLQKKGLITIRYELNPETGRYKKRVYLKQ*
		ADG.02	Rudiviridae/unclassified Rudivirus	Sulfolobus islandicus rod-shaped virus isolate V65, complete genome	OM401714	ADG	putative transcriptional regulator (MarR, long protein), highly conserved	2655 .. 2903	MSQNGNKRIKLGKKEKAVLDFLREHPEGVWKTDLIMHFSWANKYSSIMMRRLYLMEKKGLIIIKTEINPETGRYKKRVYLKQ*
CCL45_gp57	YP_009362667.1	ADG.03	Rudiviridae/Usarudivirus	Sulfolobus islandicus rod-shaped virus 5, partial genome	NC_034621	ADG	putative transcriptional regulator (MarR, long protein), highly conserved
CCL44_gp56	YP_009362918.1	ADG.03	Rudiviridae/unclassified Usarudivirus	Sulfolobus islandicus rod-shaped virus 6, partial genome	NC_034627	ADG	putative transcriptional regulator (MarR, long protein), highly conserved
BHS13_gp06	YP_009272958.1	ADG.04	Rudiviridae/Icerudivirus	Sulfolobus islandicus rudivirus 3 isolate SIRV3, complete genome	NC_030884	ADG
AXI69_gp47	YP_009226270.1	ADG.04	Bicaudaviridae/unclassified Bicaudaviridae	Sulfolobus monocaudavirus SMV3, complete genome	NC_029103	ADG
AFV7_gp14	YP_001604238.1	ADG.05	Lipothrixviridae/Betalipothrixvirus	Acidianus filamentous virus 7	NC_010153	ADG
AZ268_gp39	YP_009230248.1	ADG.05	Rudiviridae/Hoswirudivirus	Acidianus rod-shaped virus 2 strain ARV2, complete genome	NC_029314	ADG/Acr	conserved among several archaeal viruses
CCL34_gp49	YP_009362833.1	ADG.05	Rudiviridae/Usarudivirus	Sulfolobus islandicus rod-shaped virus 10, partial genome	NC_034625	ADG/Acr	conserved among several archaeal viruses
CCL45_gp01	YP_009362611.1	ADG.05	Rudiviridae/Usarudivirus	Sulfolobus islandicus rod-shaped virus 5, partial genome	NC_034621	ADG
CCL44_gp01	YP_009362863.1	ADG.05	Rudiviridae/unclassified Usarudivirus	Sulfolobus islandicus rod-shaped virus 6, partial genome	NC_034627	ADG
CCL43_gp01	YP_009362501.1	ADG.05	Rudiviridae/unclassified Usarudivirus	Sulfolobus islandicus rod-shaped virus 7, partial genome	NC_034619	ADG
CCL42_gp03	YP_009362676.1	ADG.05	Rudiviridae/Usarudivirus	Sulfolobus islandicus rod-shaped virus 8, partial genome	NC_034623	ADG
CCL41_gp01	YP_009362553.1	ADG.05	Rudiviridae/Usarudivirus	Sulfolobus islandicus rod-shaped virus 9, partial genome	NC_034620	ADG
		ADG.05	Rudiviridae/unclassified Rudivirus	Sulfolobus islandicus rod-shaped virus isolate V3, complete genome	OM401712	ADG		1496 .. 1894	MGEDISQEEEKLNLLSKEELGQTELKELVNKVLNEGKDEAKFILVQSEWHRPGPSFNDFSEIKILYGEVEQILVDHVYNYPTTDEYIYFIIPKSRTVVILCEYGDNYQGKMMRHAKLYVFSYPKGWRSIHLY*
		ADG.05	Rudiviridae/unclassified Rudivirus	Sulfolobus islandicus rod-shaped virus isolate V60, complete genome	OM401713	ADG		complement (33950 .. 34348)	MGEDISQEEEKLNLLSKEELGQTELKELVNKVLNEGKDEAKFILVQSEWHRPGPSFNDFSEIKILYGEVEQILVDHVYNYPTTDEYIYFIIPKSRTVVILCEYGDNYQGKMMRHAKLYVFSYPKGWRSIHLY*
	CAG38864.1	ADG.05	Rudiviridae/Icerudivirus	Sulfolobus islandicus rudivirus 1 variant XX, complete genome	AJ748296	ADG/Acr
CCL34_gp44	YP_009362828.1	ADG.06	Rudiviridae/Usarudivirus	Sulfolobus islandicus rod-shaped virus 10, partial genome	NC_034625	ADG/Acr
CCL41_gp51	YP_009362603.1	ADG.06	Rudiviridae/Usarudivirus	Sulfolobus islandicus rod-shaped virus 9, partial genome	NC_034620	ADG
		ADG.06	Rudiviridae/unclassified Rudivirus	Sulfolobus islandicus rod-shaped virus isolate V3, complete genome	OM401712	ADG		complement (31245 .. 31802)	MEQIKVPIQLKDQKYPYFEDKSLDITGIGSRVRGRVIYVSGRFVKTDSNGSFIEFEPISPIALKLINSKMIQTEKGTLVIKHEPGSTLFIIEIPSGYRGSAITKVLNGECIVSEILRSPNGNLGEVKHLWCNTDAEIQYQIRGRTRTVGYSRLVELFGENTSGKIVIKNGQVKVVYDEQLDQLLS*
		ADG.06	Rudiviridae/unclassified Rudivirus	Sulfolobus islandicus rod-shaped virus isolate V60, complete genome	OM401713	ADG		complement (30805 ..31362)	MEQVKVPIQLKDQKYPYFEDKSLDITGIGSRVRGRVIYVSGRFVKTDSNGSFIEFEPISPIALKLINSKMIQTEKGTLVIKHEPGSTLFIIEIPSGYRGSAITKVLNGECIVSEILRSPNGNLGEVKHLWCNTDAEIQYQIRGRTRTVGYSRLVELFGENTSGKIVIKNGQVKVVYDEQLDQLLS*
CCL34_gp01	YP_009362785.1	ADG.07	Rudiviridae/Usarudivirus	Sulfolobus islandicus rod-shaped virus 10, partial genome	NC_034625	ADG
CCL47_gp50	YP_009362784.1	ADG.07	Rudiviridae/Usarudivirus	Sulfolobus islandicus rod-shaped virus 11, partial genome	NC_034624	ADG
CCL46_gp54	YP_009362972.1	ADG.07	Rudiviridae/Usarudivirus	Sulfolobus islandicus rod-shaped virus 4, partial genome	NC_034628	ADG
CCL42_gp06	YP_009362679.1	ADG.07	Rudiviridae/Usarudivirus	Sulfolobus islandicus rod-shaped virus 8, partial genome	NC_034623	ADG
CCL41_gp04	YP_009362556.1	ADG.07	Rudiviridae/Usarudivirus	Sulfolobus islandicus rod-shaped virus 9, partial genome	NC_034620	ADG
		ADG.07	Rudiviridae/unclassified Rudivirus	Sulfolobus islandicus rod-shaped virus isolate V3, complete genome	OM401712	ADG		2720 .. 3019	MNVQKRVEQKIGQILYQARQEGEVFLVTLTSQQLKESGFEESSDFFDFEYVDIYVLYDGEYKIKYIFDNDPSNYMYETQKGVGGLKNFIEVIKAYLNLS*
		ADG.07	Rudiviridae/unclassified Rudivirus	Sulfolobus islandicus rod-shaped virus isolate V60, complete genome	OM401713	ADG		1128 .. 1403	MNVLQILERAKQEGEVFLVTLTPEQLKSSGFEESSDFFDFEYVDIYIIYGSQYKIKYIFNGDPSNVYYESEEDVGGYNEFLEVIEAYLSLS*
		ADG.07	Rudiviridae/unclassified Rudivirus	Sulfolobus islandicus rod-shaped virus isolate V65, complete genome	OM401714	ADG		1228 .. 1527	MNVQKRVEQKIGQILYQARQEGEVFLVTLTSQQLKESGFEESSDFFDFEYVDIYVLYDGEYKIKYIFDNDPSNYMYETEKGIGGLKNFIEVIKAYLNLS*
SBRV1_gp51	AZI75940.1	ADG.08	Rudiviridae/Japarudivirus	Sulfolobales Beppu rod-shaped virus 1 clone D	MK064565	ADG/Acr
CCL34_gp48	YP_009362832.1	ADG.08	Rudiviridae/Usarudivirus	Sulfolobus islandicus rod-shaped virus 10, partial genome	NC_034625	ADG/Acr
CCL42_gp04	YP_009362677.1	ADG.08	Rudiviridae/Usarudivirus	Sulfolobus islandicus rod-shaped virus 8, partial genome	NC_034623	ADG
CCL41_gp02	YP_009362554.1	ADG.08	Rudiviridae/Usarudivirus	Sulfolobus islandicus rod-shaped virus 9, partial genome	NC_034620	ADG
		ADG.08	Rudiviridae/unclassified Rudivirus	Sulfolobus islandicus rod-shaped virus isolate V3, complete genome	OM401712	ADG		2113 .. 2328	MRFQVLGVKIHNFQIVQQMNNFALAKCTCCVSSRYAVFKVTDKSRFFYYHGFDQQFAEKVFSSLVSRSQVE*
		ADG.08	Rudiviridae/unclassified Rudivirus	Sulfolobus islandicus rod-shaped virus isolate V60, complete genome	OM401713	ADG		complement (33516 .. 33731)	MRFQVLGVKIHNFQIVQQMNNIALAKCTCCVSSRYAVFKITNSHRFFYYHGFDNEYAKKLFNSLVSRSQVQ*
		ADG.08	Rudiviridae/unclassified Rudivirus	Sulfolobus islandicus rod-shaped virus isolate V65, complete genome	OM401714	ADG		621 .. 836	MRFQVLNVRVHNFQVIQQMNNFALAKCTCCVSSRYAVFKIINSYRFFYYHGFDEVYAKKLFNSLVSRSQVE*
SIRV1gp39	NP_666627.1	ADG.09	Rudiviridae/Usarudivirus	Sulfolobus islandicus rod-shaped virus 1, complete genome	NC_004087	ADG/Acr		complement (27102 .. 27404)
SIRV2gp47	NP_666581.1	ADG.09	Rudiviridae/Icerudivirus	Sulfolobus islandicus rod-shaped virus 2, complete genome	NC_004086	ADG/Acr		complement (30244 .. 30546)
	CAG38858.1	ADG.09	Rudiviridae/Icerudivirus	Sulfolobus islandicus rudivirus 1 variant XX, complete genome	AJ748296	ADG/Acr		complement (27306 ..27608)	MSQEVQIKLYPKQKELLIRFFSLAQKDSDNDLCIPMYTSEGKLFLFQKDANRYQYFGYLRIKRLVDKNIFFIKIKRVKRDKKFLCIKEDIVDYVRLLLES*
BHS13_gp39	YP_009272991.1	ADG.09	Rudiviridae/Icerudivirus	Sulfolobus islandicus rudivirus 3 isolate SIRV3, complete genome	NC_030884	ADG/Acr		complement (28621 .. 28923)
CCL46_gp02	YP_009362920.1	ADG.10	Rudiviridae/Usarudivirus	Sulfolobus islandicus rod-shaped virus 4, partial genome	NC_034628	ADG
CCL42_gp01	YP_009362674.1	ADG.10	Rudiviridae/Usarudivirus	Sulfolobus islandicus rod-shaped virus 8, partial genome	NC_034623	ADG
CCL41_gp58	YP_009362610.1	ADG.10	Rudiviridae/Usarudivirus	Sulfolobus islandicus rod-shaped virus 9, partial genome	NC_034620	ADG
		ADG.10	Rudiviridae/unclassified Rudivirus	Sulfolobus islandicus rod-shaped virus isolate V3, complete genome	OM401712	ADG		1087 .. 1284	MNGTKIKITKKQYKELTQKLLQNSDFIPYKSQSDEYYSFIERQGKVHIKVYQFGKEFYLEITTLS*
		ADG.10	Rudiviridae/unclassified Rudivirus	Sulfolobus islandicus rod-shaped virus isolate V65, complete genome	OM401714	ADG		complement (32680 .. 32877)	MNGTKIKITKKQYKELTQKLLQNSDFIPYKSQSDEYYSFIERQGKVHIKVYQFGKEFYLEITTLS*
SBRV1_gp53	AZI75942.1	ADG.11	Rudiviridae/Japarudivirus	Sulfolobales Beppu rod-shaped virus 1 clone D	MK064565	ADG/Acr
CCL42_gp60	YP_009362733.1	ADG.12	Rudiviridae/Usarudivirus	Sulfolobus islandicus rod-shaped virus 8, partial genome	NC_034623	ADG
CCL41_gp56	YP_009362608.1	ADG.12	Rudiviridae/Usarudivirus	Sulfolobus islandicus rod-shaped virus 9, partial genome	NC_034620	ADG
SIRV2gp07	NP_666541.1	ADG.13	Rudiviridae/Icerudivirus	Sulfolobus islandicus rod-shaped virus 2, complete genome	NC_004086	ADG/Acr
BHS13_gp05	YP_009272957.1	ADG.13	Rudiviridae/Icerudivirus	Sulfolobus islandicus rudivirus 3 isolate SIRV3, complete genome	NC_030884	ADG
BHS13_gp40	YP_009272992.1	ADG.14	Rudiviridae/Icerudivirus	Sulfolobus islandicus rudivirus 3 isolate SIRV3, complete genome	NC_030884	ADG
SBRV1_gp05	AZI75894.1	ADG.15	Rudiviridae/Japarudivirus	Sulfolobales Beppu rod-shaped virus 1 clone D	MK064565	ADG/Acr
SBRV1_gp56	AZI75945.1	ADG.16	Rudiviridae/Japarudivirus	Sulfolobales Beppu rod-shaped virus 1 clone D	MK064565	ADG/Acr
CCL34_gp47	YP_009362831.1	ADG.17	Rudiviridae/Usarudivirus	Sulfolobus islandicus rod-shaped virus 10, partial genome	NC_034625	ADG/vAT	conserved among several archaeal viruses
CCL41_gp03	YP_009362555.1	ADG.17	Rudiviridae/Usarudivirus	Sulfolobus islandicus rod-shaped virus 9, partial genome	NC_034620	ADG/vAT	conserved among several archaeal viruses
CCL45_gp52	YP_009362662.1	ADG.18	Rudiviridae/Usarudivirus	Sulfolobus islandicus rod-shaped virus 5, partial genome	NC_034621	ADG
CCL41_gp53	YP_009362605.1	ADG.18	Rudiviridae/Usarudivirus	Sulfolobus islandicus rod-shaped virus 9, partial genome	NC_034620	ADG
N617_gp33	YP_009094258.1	ADG.19	Rudiviridae/Azorudivirus	Stygiolobus rod-shaped virus, complete genome	NC_025375	ADG
L7G90_02795	MCG2868285.1	ADG.20		MAG: Candidatus Nanopusillus sp. isolate CP.2020.9m.Bin.1 NODE_248_length_9176, whole genome shotgun sequence	JAKMAA010000023.1
		ADG.20	Rudiviridae/unclassified Rudivirus	Sulfolobus islandicus rod-shaped virus isolate V3, complete genome	OM401712	ADG		complement (33941 .. 34174)	MVELREVSNGRVTKYYCKDDNKLLAEIYPNKVGIPHMSCRHFELKQIPTDQYKDDVKNFALKFFNGKFIYLYIPKQE*
		ADG.20	Rudiviridae/unclassified Rudivirus	Sulfolobus islandicus rod-shaped virus isolate V65, complete genome	OM401714	ADG		complement (32221 .. 32484)	MLEREIGKGFTEYKCKVCEKLLAIKYDLDGGEIYSDCEHYQWYEVSSTCFYNFLSGCGKKYINWLKENYVVKIVNGDNVYLLLPKQS*
CCL42_gp59	YP_009362732.1	ADG.21	Rudiviridae/Usarudivirus	Sulfolobus islandicus rod-shaped virus 8, partial genome	NC_034623	ADG
L7H13_05300	MCG2871643.1	ADG.22		MAG: Sulfolobales archaeon isolate CP.2020.15m.Bin.4 NODE_183_length_11299, whole genome shotgun sequence	JAKMAB010000038.1	ADG/Acr
JHC26_08585	MCI4409133.1	ADG.22		MAG: Thermofilum sp. isolate 2016_B01_C_6 c_000000000829, whole genome shotgun sequence	JAEMPR010000147.1	ADG
JHC26_11685	MCI4409744.1	ADG.22		MAG: Thermofilum sp. isolate 2016_B01_C_6 c_000000001800, whole genome shotgun sequence	JAEMPR010000199.1	ADG/Acr	AcrIIIB1 (C-terminal)
JHC26_04435	MCI4408315.1	ADG.22		MAG: Thermofilum sp. isolate 2016_B01_C_6 c_000000003118, whole genome shotgun sequence	JAEMPR010000070.1	ADG
		ADG.22	Rudiviridae/unclassified Rudivirus	Sulfolobus islandicus rod-shaped virus isolate V3, complete genome	OM401712	ADG		complement (34359 .. 34643)	MVDVIVEKYIHGFRIVLSEEESYFVTDYEGKYCLIDSEINREIKDISPSKYEDFGVQNLDELLCLLVKEPRRALEMITGYNLPIDRITIEYYES*
N617_gp01	YP_009094226.1	ADG.23	Rudiviridae/Azorudivirus	Stygiolobus rod-shaped virus, complete genome	NC_025375	ADG
N617_gp07	YP_009094232.1	ADG.24	Rudiviridae/Azorudivirus	Stygiolobus rod-shaped virus, complete genome	NC_025375	ADG
SSeV_gp14	QGH71242.1	ADG.25	Fuselloviridae/unclassified Fuselloviridae	Sulfolobus super-elliptical virus isolate 1, complete genome	MN539721
AFV1_ORF75	YP_003765.1	ADG.26	Ungulaviridae/Captovirus	Acidianus filamentous virus 1	NC_005830	ADG
AFV1_ORF95	YP_003732.1	ADG.27	Ungulaviridae/Captovirus	Acidianus filamentous virus 1	NC_005830	ADG
AFV1_ORF150	YP_003726.1	ADG.28	Ungulaviridae/Captovirus	Acidianus filamentous virus 1	NC_005830	ADG
AFV1_ORF90	YP_003727.1	ADG.29	Ungulaviridae/Captovirus	Acidianus filamentous virus 1	NC_005830	ADG
AFV2_gp02	YP_001496927.1	ADG.30	Lipothrixviridae/Deltalipothrixvirus	Acidianus filamentous virus 2	NC_009884	ADG
AFV2_gp03	YP_001496928.1	ADG.31	Lipothrixviridae/Deltalipothrixvirus	Acidianus filamentous virus 2	NC_009884	ADG
AFV2_gp05	YP_001496930.1	ADG.32	Lipothrixviridae/Deltalipothrixvirus	Acidianus filamentous virus 2	NC_009884	ADG		2943 .. 3239
AFV2_gp06	YP_001496931.1	ADG.33	Lipothrixviridae/Deltalipothrixvirus	Acidianus filamentous virus 2	NC_009884	ADa
AFV3_gp20	YP_001604362.1	ADG.34	Lipothrixviridae/Betalipothrixvirus	Acidianus filamentous virus 3	NC_010155	ADG
AFV8_gp16	YP_001604297.1	ADG.34	Lipothrixviridae/Betalipothrixvirus	Acidianus filamentous virus 8	NC_010154	ADG
AFV3_gp14	YP_001604356.1	ADG.35	Lipothrixviridae/Betalipothrixvirus	Acidianus filamentous virus 3	NC_010155	ADG
AFV6_gp14	YP_001604172.1	ADG.35	Lipothrixviridae/Betalipothrixvirus	Acidianus filamentous virus 6	NC_010152	ADG
AFV6_gp18	YP_001604176.1	ADG.36	Lipothrixviridae/Betalipothrixvirus	Acidianus filamentous virus 6	NC_010152	ADG
AFV9_gp18	YP_001798536.1	ADG.37	Lipothrixviridae/Betalipothrixvirus	Acidianus filamentous virus 9	NC_010537	ADG
AFV9_gp17	YP_001798535.1	ADG.38	Lipothrixviridae/Betalipothrixvirus	Acidianus filamentous virus 9	NC_010537	ADG
AFV9_gp19	YP_001798537.1	ADG.39	Lipothrixviridae/Betalipothrixvirus	Acidianus filamentous virus 9	NC_010537	ADG
AFV9_gp16	YP_001798534.1	ADG.40	Lipothrixviridae/Betalipothrixvirus	Acidianus filamentous virus 9	NC_010537	ADG
ARV1_gp11	YP_001542628.1	ADG.41	Rudiviridae/Itarudivirus	Acidianus rod-shaped virus 1	NC_009965	ADa	putative transcriptional regulator
ARV1_gp05	YP_001542622.1	ADG.42	Rudiviridae/Itarudivirus	Acidianus rod-shaped virus 1	NC_009965	ADG/Acr	also in SMV1 likely to be an Acr againt I-A or III-B
AZ268_gp41	YP_009230250.1	ADG.43	Rudiviridae/Hoswirudivirus	Acidianus rod-shaped virus 2 strain ARV2, complete genome	NC_029314	ADG
AZ268_gp02	YP_009230211.1	ADG.44	Rudiviridae/Hoswirudivirus	Acidianus rod-shaped virus 2 strain ARV2, complete genome	NC_029314	ADG
AZ268_gp01	YP_009230210.1	ADG.45	Rudiviridae/Hoswirudivirus	Acidianus rod-shaped virus 2 strain ARV2, complete genome	NC_029314	ADG
AZ268_NORF		ADG.46	Rudiviridae/Hoswirudivirus	Acidianus rod-shaped virus 2 strain ARV2, complete genome	NC_029314	ADa	putative transcriptional regulator	complement (26910 .. 27185)	MEVQKVPELTYKEKMLLIFLLDSKIRYGEQLVWTRELHEIFGTSKYTTSLESKGLVKTKKIFFKETWRYRRYVELTPMGEEIAKILYQSLT*
AZ268_gp40	YP_009230249.1	ADG.47	Rudiviridae/Hoswirudivirus	Acidianus rod-shaped virus 2 strain ARV2, complete genome	NC_029314	ADG
AZ268_gp09	YP_009230218.1	ADG.48	Rudiviridae/Hoswirudivirus	Acidianus rod-shaped virus 2 strain ARV2, complete genome	NC_029314	ADG	putative transcriptional regulator	3202 .. 3483	MKNLTRMISVRVSKTQYQFFLMYKQELKEKLLKKVGEMENINIKLDPTKDKEIYDNLISFRVPYQYFQKIEEIADKNQVKISDVIRNILFSGE*
AZ268_gp42	YP_009230251.1	ADG.49	Rudiviridae/Hoswirudivirus	Acidianus rod-shaped virus 2 strain ARV2, complete genome	NC_029314	ADG
AZ268_gp43	YP_009230252.1	ADG.50	Rudiviridae/Hoswirudivirus	Acidianus rod-shaped virus 2 strain ARV2, complete genome	NC_029314	ADG
ARV3_gp05	QJF12318.1	ADG.51	Rudiviridae/Hoswirudivirus	Acidianus rod-shaped virus 3 isolate 9	MN876842	ADG/vAT	Highly conserved in many sulfolobales hosts, as part of a two gene operon
ARV3_gp02	QJF12315.1	ADG.52	Rudiviridae/Hoswirudivirus	Acidianus rod-shaped virus 3 isolate 9	MN876842	ADG
D878_gp01	YP_006990079.1	ADG.53	Rudiviridae/mexirudivirus	Sulfolobales Mexican rudivirus 1	NC_019413	ADG		1173 .. 1265	MVENVKNTGSNPEAEEIFVSDPAPGELEGE*
D878_gp37	YP_006990115.1	ADG.53	Rudiviridae/mexirudivirus	Sulfolobales Mexican rudivirus 1	NC_019413	ADG		complement (25888 .. 26259)	MVENVKNTGSNPEAEEIFVSDPAEGVYVKAVFYKNGVLRWAVVNDEKNDFVIRLMNNGERVIFDIARHGFKARLEREMSIITDQVLTKEGFAEVYRSPMDLYKAVLSAMASLLGSEYEAIKEM*
D878_gp03	YP_006990081.1	ADG.54	Rudiviridae/mexirudivirus	Sulfolobales Mexican rudivirus 1	NC_019413	ADG	putative zinc finger SWIM domain containing protein, widespread among hosts within integrated plasmids	1710 .. 2021
D878_gp35	YP_006990113.1	ADG.55	Rudiviridae/mexirudivirus	Sulfolobales Mexican rudivirus 1	NC_019413	ADG	putative nop25 domain containing protein	complement (24800 .. 25384)
SIFV0015	NP_445680.1	ADG.56	Lipothrixviridae/Betalipothrixvirus	Sulfolobus islandicus filamentous virus	NC_003214	ADG/Acr
SIFV0018	NP_445683.1	ADG.56	Lipothrixviridae/Betalipothrixvirus	Sulfolobus islandicus filamentous virus	NC_003214	ADG/Acr
SIFV0020	NP_445685.1	ADG.56	Lipothrixviridae/Betalipothrixvirus	Sulfolobus islandicus filamentous virus	NC_003214	ADG/Acr
SIFV2_gp15	AOS58370.1	ADG.56	Lipothrixviridae/Betalipothrixvirus	Sulfolobus islandicus filamentous virus 2	KX467643	ADG/Acr
SIFV2_gp17	AOS58372.1	ADG.56	Lipothrixviridae/Betalipothrixvirus	Sulfolobus islandicus filamentous virus 2	KX467643	ADG/Acr
SIFV0019	NP_445684.1	ADG.57	Lipothrixviridae/Betalipothrixvirus	Sulfolobus islandicus filamentous virus	NC_003214	ADG	Conserved in hosts within integrated regions
SIFV2_gp16	AOS58371.1	ADG.57	Lipothrixviridae/Betalipothrixvirus	Sulfolobus islandicus filamentous virus 2	KX467643	ADG
SIFV0017	NP_445682.1	ADG.58	Lipothrixviridae/Betalipothrixvirus	Sulfolobus islandicus filamentous virus	NC_003214	ADG
SIFV2_gp14	AOS58369.1	ADG.58	Lipothrixviridae/Betalipothrixvirus	Sulfolobus islandicus filamentous virus 2	KX467643	ADG
SIFV0013	NP_445678.1	ADG.59	Lipothrixviridae/Betalipothrixvirus	Sulfolobus islandicus filamentous virus	NC_003214	ADa	SvtR / Arc-like repressor
SIFV2_gp12	AOS58367.1	ADG.59	Lipothrixviridae/Betalipothrixvirus	Sulfolobus islandicus filamentous virus 2	KX467643	ADa	SvtR / Arc-like repressor
AFV3_gp13	YP_001604355.1	ADG.60	Lipothrixviridae/Betalipothrixvirus	Acidianus filamentous virus 3	NC_010155	ADa
AFV6_gp13	YP_001604171.1	ADG.60	Lipothrixviridae/Betalipothrixvirus	Acidianus filamentous virus 6	NC_010152	ADa
AFV7_gp08	YP_001604232.1	ADG.60	Lipothrixviridae/Betalipothrixvirus	Acidianus filamentous virus 7	NC_010153	ADa
AFV8_gp10	YP_001604291.1	ADG.60	Lipothrixviridae/Betalipothrixvirus	Acidianus filamentous virus 8	NC_010154	ADa
AFV9_gp15	YP_001798533.1	ADG.60	Lipothrixviridae/Betalipothrixvirus	Acidianus filamentous virus 9	NC_010537	ADa
SIFV0012	NP_445677.1	ADG.60	Lipothrixviridae/Betalipothrixvirus	Sulfolobus islandicus filamentous virus	NC_003214	ADa
SIFV2_gp11	AOS58366.1	ADG.60	Lipothrixviridae/Betalipothrixvirus	Sulfolobus islandicus filamentous virus 2	KX467643	ADa		complement (5561 .. 5710)	MPAFDECQKIVNPQGLPLEALSQSERIFLEFCELYDSYPEEIKEAIKQW*
ARV1_gp37	YP_001542654.1	ADG.61	Rudiviridae/Itarudivirus	Acidianus rod-shaped virus 1	NC_009965	ADa
AZ268_gp04	YP_009230213.1	ADG.61	Rudiviridae/Hoswirudivirus	Acidianus rod-shaped virus 2 strain ARV2, complete genome	NC_029314	ADa
ARV3_gp03	QJF12316.1	ADG.61	Rudiviridae/Hoswirudivirus	Acidianus rod-shaped virus 3 isolate 9	MN876842	ADa
L7H13_norf1		ADG.62		MAG: Sulfolobales archaeon isolate CP.2020.15m.Bin.4 NODE_183_length_11299, whole genome shotgun sequence	JAKMAB010000038.1	ADa		4485 .. 4757	MSQSRKPLQEDKNLRIMWGLSTLFFVIDLANLFYINDIHNKITANSVQLNSVNMFIEVQLIINIMALVLVLLVMNIVGKILRNCRKSYNQ*
AVU39_gp37	YP_009219252.1	ADG.62	Bicaudaviridae/unclassified Bicaudaviridae	Sulfolobus monocaudavirus SMV2	NC_029020	ADa
JHC26_05835	MCI4408592.1	ADG.63		MAG: Thermofilum sp. isolate 2016_B01_C_6 c_000000002088, whole genome shotgun sequence	JAEMPR010000099.1	ADG
AVU39_gp39	YP_009219254.1	ADG.63	Bicaudaviridae/unclassified Bicaudaviridae	Sulfolobus monocaudavirus SMV2	NC_029020	ADG
AVU39_gp41	YP_009219256.1	ADG.64	Bicaudaviridae/unclassified Bicaudaviridae	Sulfolobus monocaudavirus SMV2	NC_029020	ADG
AVU39_gp51	YP_009219266.1	ADG.65	Bicaudaviridae/unclassified Bicaudaviridae	Sulfolobus monocaudavirus SMV2	NC_029020	ADG
AVU39_gp52	YP_009219267.1	ADG.66	Bicaudaviridae/unclassified Bicaudaviridae	Sulfolobus monocaudavirus SMV2	NC_029020	ADG
AXI69_gp48	YP_009226271.1	ADG.67	Bicaudaviridae/unclassified Bicaudaviridae	Sulfolobus monocaudavirus SMV3, complete genome	NC_029103	ADa	helix-turn-helix protein, conserved in spindle shaped viruses as part of the T5 transcript
AXI69_gp69	YP_009226292.1	ADG.68	Bicaudaviridae/unclassified Bicaudaviridae	Sulfolobus monocaudavirus SMV3, complete genome	NC_029103	ADG
AXI69_gp71	YP_009226294.1	ADG.69	Bicaudaviridae/unclassified Bicaudaviridae	Sulfolobus monocaudavirus SMV3, complete genome	NC_029103	ADG
AXI69_gp62	YP_009226285.1	ADG.70	Bicaudaviridae/unclassified Bicaudaviridae	Sulfolobus monocaudavirus SMV3, complete genome	NC_029103	ADG	ZapB type cell division protein
AXI69_gp46	YP_009226269.1	ADG.71	Bicaudaviridae/unclassified Bicaudaviridae	Sulfolobus monocaudavirus SMV3, complete genome	NC_029103	ADG
AVT99_gp40	YP_009218504.1	ADG.72	Bicaudaviridae/unclassified Bicaudaviridae	Sulfolobus monocaudavirus SMV4, complete genome	NC_029011	ADG
AVT99_gp02	YP_009218466.1	ADG.73	Bicaudaviridae/unclassified Bicaudaviridae	Sulfolobus monocaudavirus SMV4, complete genome	NC_029011	ADG	Integral membrane protein UPF0182 family, conserved in SMVs
AVT98_gp38	YP_009219937.1	ADG.74	unclassified dsDNA viruses	Sulfolobales virus YNP1 strain SYV1, complete genome	NC_029027	ADG
AVT98_gp39	YP_009219938.1	ADG.75	unclassified dsDNA viruses	Sulfolobales virus YNP1 strain SYV1, complete genome	NC_029027	ADG
AVT98_gp40	YP_009219939.1	ADG.76	unclassified dsDNA viruses	Sulfolobales virus YNP1 strain SYV1, complete genome	NC_029027	ADG
AVT98_gp41	YP_009219940.1	ADG.77	unclassified dsDNA viruses	Sulfolobales virus YNP1 strain SYV1, complete genome	NC_029027	ADG
AVT98_gp53	YP_009219952.1	ADG.78	unclassified dsDNA viruses	Sulfolobales virus YNP1 strain SYV1, complete genome	NC_029027	ADa	DNA binding region of a nickel-responsive transcriptional regulator NikR
AVT98_gp59	YP_009219958.1	ADG.79	unclassified dsDNA viruses	Sulfolobales virus YNP1 strain SYV1, complete genome	NC_029027	ADG
SSeV_gp23	QGH71250.1	ADG.80	Fuselloviridae/unclassified Fuselloviridae	Sulfolobus super-elliptical virus isolate 1, complete genome	MN539721	ADG	MarR family transcriptional regulator, highly conserved among hosts	complement (9353 .. 9622)
STSV2_03	YP_007348247.1	ADG.81	Bicaudaviridae/unclassified Bicaudaviridae	Sulfolobus virus STSV2, complete genome	NC_020077.1	ADG
STSV2_06	YP_007348250.1	ADG.82	Bicaudaviridae/unclassified Bicaudaviridae	Sulfolobus virus STSV2, complete genome	NC_020077.1	ADG
STSV1pORF1	YP_077194.1	ADG.83	Bicaudaviridae/unclassified Bicaudaviridae	Sulfolobus virus STSV1, complete genome	NC_006268.1	ADG
STSV2_04	YP_007348248.1	ADG.83	Bicaudaviridae/unclassified Bicaudaviridae	Sulfolobus virus STSV2, complete genome	NC_020077.1	ADG
STSV1pORF2	YP_077195.1	ADG.84	Bicaudaviridae/unclassified Bicaudaviridae	Sulfolobus virus STSV1, complete genome	NC_006268.1	ADG
STSV1pORF4	YP_077197.1	ADG.85	Bicaudaviridae/unclassified Bicaudaviridae	Sulfolobus virus STSV1, complete genome	NC_006268.1	ADG
STSV1pORF6	YP_077199.1	ADG.85	Bicaudaviridae/unclassified Bicaudaviridae	Sulfolobus virus STSV1, complete genome	NC_006268.1	ADG
STSV1pORF9	YP_077202.1	ADG.85	Bicaudaviridae/unclassified Bicaudaviridae	Sulfolobus virus STSV1, complete genome	NC_006268.1	ADG
STSV1pORF11	YP_077204.1	ADG.86	Bicaudaviridae/unclassified Bicaudaviridae	Sulfolobus virus STSV1, complete genome	NC_006268.1	ADG	co-transcribed with DNA methyltransferase
STSV2_08	YP_007348252.1	ADG.86	Bicaudaviridae/unclassified Bicaudaviridae	Sulfolobus virus STSV2, complete genome	NC_020077.1	ADG
STSV2_09	YP_007348253.1	ADG.86	Bicaudaviridae/unclassified Bicaudaviridae	Sulfolobus virus STSV2, complete genome	NC_020077.1	ADG
STSV1pORF72	YP_077265.1	ADG.87	Bicaudaviridae/unclassified Bicaudaviridae	Sulfolobus virus STSV1, complete genome	NC_006268.1	ADG
STSV2_73	YP_007348317.1	ADG.87	Bicaudaviridae/unclassified Bicaudaviridae	Sulfolobus virus STSV2, complete genome	NC_020077.1	ADG		74076 .. 74426	MLAQIDKISHERITNLLENSIQLLTASAETKKLRTVRANLSNVINNISRVMLLLEKRETTEDEKAYVLLQFARKLAVSEKAKIDELIKGKRKGGLAKDNFNSIKILLCEVERLVKG*
STSV2_01	YP_007348245.1	ADG.88	Bicaudaviridae/unclassified Bicaudaviridae	Sulfolobus virus STSV2, complete genome	NC_020077.1	ADG
STSV2_02	YP_007348246.1	ADG.89	Bicaudaviridae/unclassified Bicaudaviridae	Sulfolobus virus STSV2, complete genome	NC_020077.1	ADG
L7H13_05285	WP_009071279.1	mADG.01		MAG: Sulfolobales archaeon isolate CP.2020.15m.Bin.4 NODE_183_length_11299, whole genome shotgun sequence	JAKMAB010000038.1	ADG		3569 .. 3940
JHC26_05825	MCI4408590.1	mADG.02		MAG: Thermofilum sp. isolate 2016_B01_C_6 c_000000002088, whole genome shotgun sequence	JAEMPR010000099.1	ADG
JHC26_05840	MCI4408593.1	mADG.03		MAG: Thermofilum sp. isolate 2016_B01_C_6 c_000000002088, whole genome shotgun sequence	JAEMPR010000099.1	ADG	Conserved in several sulfolobus and acidianus hosts (seemingly in mobile elements)
JHC26_04415	MCI4408311.1	mADG.04		MAG: Thermofilum sp. isolate 2016_B01_C_6 c_000000003118, whole genome shotgun sequence	JAEMPR010000070.1	ADG
JHC26_NORF		mADG.05		MAG: Thermofilum sp. isolate 2016_B01_C_6 c_000000003118, whole genome shotgun sequence	JAEMPR010000070.1	ADa		complement (545 .. 399)	VRTIYFMFVIIIRDRN*LVTVNELQILYNLKDEFGHAVTTHILYYNNR*
JHC26_04420	MCI4408312.1	mADG.06		MAG: Thermofilum sp. isolate 2016_B01_C_6 c_000000003118, whole genome shotgun sequence	JAEMPR010000070.1	ADG
JHC26_04425	MCI4408313.1	mADG.07		MAG: Thermofilum sp. isolate 2016_B01_C_6 c_000000003118, whole genome shotgun sequence	JAEMPR010000070.1	ADG
L7G90_02800	MCG2868286.1	mADG.08		MAG: Candidatus Nanopusillus sp. isolate CP.2020.9m.Bin.1 NODE_248_length_9176, whole genome shotgun sequence	JAKMAA010000023.1	ADG
JHC26_08575	MCI4409131.1	mADG.09		MAG: Thermofilum sp. isolate 2016_B01_C_6 c_000000000829, whole genome shotgun sequence	JAEMPR010000147.1	ADG
JHC26_08545	MCI4409125.1	mADG.10		MAG: Thermofilum sp. isolate 2016_B01_C_6 c_000000000829, whole genome shotgun sequence	JAEMPR010000147.1	ADG

## Sheet: ADG_prediction(low-probability)
Locus_tag	Protein_accession	ADG_cluster		Mobile Genetic Element	Accession	ADG-type	Functional prediction	Start_position(amended)	Protein_seq
AFV2_gp01	YP_001496926.1	pADG.05	Lipothrixviridae/Deltalipothrixvirus	Acidianus filamentous virus 2	NC_009884	ADG			478 .. 828
AFV2_gp04	YP_001496929.1	pADG.07	Lipothrixviridae/Deltalipothrixvirus	Acidianus filamentous virus 2	NC_009884	ADG	AvtR-like
AFV3_gp12	YP_001604354.1	pADG.03	Lipothrixviridae/Betalipothrixvirus	Acidianus filamentous virus 3	NC_010155
AFV3_gp28	YP_001604370.1	pADG.07	Lipothrixviridae/Betalipothrixvirus	Acidianus filamentous virus 3	NC_010155	ADG	AvtR-like
AFV6_gp16	YP_001604174.1	AcrIII-1	Lipothrixviridae/Betalipothrixvirus	Acidianus filamentous virus 6	NC_010152	ADG/Acr	AcrIII-1, DUF1874 domain-containing protein
AFV6_gp27	YP_001604185.1	pADG.04	Lipothrixviridae/Betalipothrixvirus	Acidianus filamentous virus 6	NC_010152
AFV6_gp29	YP_001604187.1	pADG.07	Lipothrixviridae/Betalipothrixvirus	Acidianus filamentous virus 6	NC_010152	ADG	AvtR-like
AFV7_gp11	YP_001604235.1	AcrIII-1	Lipothrixviridae/Betalipothrixvirus	Acidianus filamentous virus 7	NC_010153	ADG/Acr	AcrIII-1, DUF1874 domain-containing protein
AFV7_gp19	YP_001604243.1	ADG.31	Lipothrixviridae/Betalipothrixvirus	Acidianus filamentous virus 7	NC_010153
AFV7_gp07	YP_001604231.1	pADG.03	Lipothrixviridae/Betalipothrixvirus	Acidianus filamentous virus 7	NC_010153
AFV7_gp20	YP_001604244.1	pADG.04	Lipothrixviridae/Betalipothrixvirus	Acidianus filamentous virus 7	NC_010153
AFV7_gp25	YP_001604249.1	pADG.06	Lipothrixviridae/Betalipothrixvirus	Acidianus filamentous virus 7	NC_010153
AFV8_gp13	YP_001604294.1	AcrIII-1	Lipothrixviridae/Betalipothrixvirus	Acidianus filamentous virus 8	NC_010154	ADG/Acr	AcrIII-1, DUF1874 domain-containing protein
AFV8_gp09	YP_001604290.1	pADG.03	Lipothrixviridae/Betalipothrixvirus	Acidianus filamentous virus 8	NC_010154
AFV8_gp12	YP_001604293.1	pADG.08	Lipothrixviridae/Betalipothrixvirus	Acidianus filamentous virus 8	NC_010154
AFV9_gp14	YP_001798532.1	pADG.03	Lipothrixviridae/Betalipothrixvirus	Acidianus filamentous virus 9	NC_010537
AFV9_gp13	YP_001798531.1	pADG.09	Lipothrixviridae/Betalipothrixvirus	Acidianus filamentous virus 9	NC_010537
ARV1_gp36	YP_001542653.1	pADG.01/ADGSSV.001	Rudiviridae/Itarudivirus	Acidianus rod-shaped virus 1	NC_009965	0	rhh, CopG family (highly conserved), putative transcriptional regulator
ARV1_gp03	YP_001542620.1	pADG.10	Rudiviridae/Itarudivirus	Acidianus rod-shaped virus 1	NC_009965		probably transcriptional regulator, Short ORF
ARV1_gp39	YP_001542656.1	pADG.10	Rudiviridae/Itarudivirus	Acidianus rod-shaped virus 1	NC_009965		probably transcriptional regulator, Short ORF
ARV1_gp04	YP_001542621.1	pADG.11	Rudiviridae/Itarudivirus	Acidianus rod-shaped virus 1	NC_009965		probably transcriptional regulator, Short ORF
AZ268_gp37	YP_009230247.1	AcrIII-1	Rudiviridae/Hoswirudivirus	Acidianus rod-shaped virus 2 strain ARV2, complete genome	NC_029314	ADG/Acr	AcrIII-1, DUF1874 domain-containing protein
AZ268_gp05	YP_009230214.1	pADG.01/ADGSSV.001	Rudiviridae/Hoswirudivirus	Acidianus rod-shaped virus 2 strain ARV2, complete genome	NC_029314	ADG/Acr	rhh, CopG family (highly conserved), putative transcriptional regulator
AZ268_gp36	YP_009230245.1	pADG.12	Rudiviridae/Hoswirudivirus	Acidianus rod-shaped virus 2 strain ARV2, complete genome	NC_029314
ARV3_gp04	QJF12317.1	pADG.01/ADGSSV.001	Rudiviridae/Hoswirudivirus	Acidianus rod-shaped virus 3 isolate 9	MN876842	0	rhh, CopG family (highly conserved), putative transcriptional regulator
JHC26_05830	MCI4408591.1	AcrIIIB1		MAG: Thermofilum sp. isolate 2016_B01_C_6 c_000000002088, whole genome shotgun sequence	JAEMPR010000099.1	ADG/Acr	AcrIIIB1
N617_gp35	YP_009094260.1	pADG.01/ADGSSV.001	Rudiviridae/Azorudivirus	Stygiolobus rod-shaped virus, complete genome	NC_025375	ADG/Acr	rhh, CopG family (highly conserved), putative transcriptional regulator
N617_gp16	YP_009094241.1	pADG.13	Rudiviridae/Azorudivirus	Stygiolobus rod-shaped virus, complete genome	NC_025375				MRNSRCVKAGRYIFCVLSYYEYNNIIEKFNDLELRIDEKEKRYAIFLKGQLVMQSFNEKSTKEYFEFLKRVEYSKLS*
N617_gp17	YP_009094242.1	pADG.14	Rudiviridae/Azorudivirus	Stygiolobus rod-shaped virus, complete genome	NC_025375
HOU83_gp10	AZI75845.1	ADG.33	Lipothrixviridae/Deltalipothrixvirus	Sulfolobales Beppu filamentous virus 3 clone C, partial genome	MK064564.1
SBRV1_gp52	AZI75941.1	ADG.09	Rudiviridae/Azorudivirus	Sulfolobales Beppu rod-shaped virus 1 clone D	MK064565	ADG/Acr
SBRV1_gp41	AZI75930.1	pADG.01/ADGSSV.001	Rudiviridae/Azorudivirus	Sulfolobales Beppu rod-shaped virus 1 clone D	MK064565	ADa	rhh, CopG family (highly conserved), putative transcriptional regulator
SBRV1_gp03	AZI75892.1	pADG.16	Rudiviridae/Azorudivirus	Sulfolobales Beppu rod-shaped virus 1 clone D	MK064565	ADG		706 .. 948 (possible sequencing error, premature termination during prediction)	MSSQDYASPFIIYYKKILKNFQIIKLKYFQFALFSVNVK*RIFCFFIFLFLNLKPFFTEVEKIARLKKFYVDNVEKILNK*
SBRV1_gp58	AZI75947.1	pADG.16	Rudiviridae/Azorudivirus	Sulfolobales Beppu rod-shaped virus 1 clone D	MK064565
D878_gp02	YP_006990080.1	ADG.60	Rudiviridae/unclassified Rudivirus	Sulfolobales Mexican rudivirus 1	NC_019413	ADa	putative SvtR-like protein
D878_gp34	YP_006990112.1	pADG.01/ADGSSV.001	Rudiviridae/unclassified Rudivirus	Sulfolobales Mexican rudivirus 1	NC_019413	ADa	rhh, CopG family (highly conserved), putative transcriptional regulator
D878_gp36	YP_006990114.1	pADG.17	Rudiviridae/unclassified Rudivirus	Sulfolobales Mexican rudivirus 1	NC_019413	ADG/Acr
AVT98_gp60	YP_009219959.1	ADG.01	unclassified dsDNA viruses	Sulfolobales virus YNP1 strain SYV1, complete genome	NC_029027
AVT98_gp37	YP_009219936.1	ADG.20	unclassified dsDNA viruses	Sulfolobales virus YNP1 strain SYV1, complete genome	NC_029027
AVT98_gp61	YP_009219960.1	pADG.01/ADGSSV.001	unclassified dsDNA viruses	Sulfolobales virus YNP1 strain SYV1, complete genome	NC_029027	0	rhh, CopG family (highly conserved), putative transcriptional regulator
AVT98_gp42	YP_009219941.1	pADG.18	unclassified dsDNA viruses	Sulfolobales virus YNP1 strain SYV1, complete genome	NC_029027
AVT98_gp54	YP_009219953.1	pADG.19	unclassified dsDNA viruses	Sulfolobales virus YNP1 strain SYV1, complete genome	NC_029027
SIFV0026	NP_445691.1	AcrIII-1	Lipothrixviridae/Betalipothrixvirus	Sulfolobus islandicus filamentous virus	NC_003214	ADG/Acr	AcrIII-1, DUF1874 domain-containing protein
SIFV0011	NP_445676.1	pADG.03	Lipothrixviridae/Betalipothrixvirus	Sulfolobus islandicus filamentous virus	NC_003214
SIFV2_gp23	AOS58378.1	AcrIII-1	Lipothrixviridae/Betalipothrixvirus	Sulfolobus islandicus filamentous virus 2	KX467643	ADG/Acr	AcrIII-1, DUF1874 domain-containing protein
SIFV2_gp10	AOS58365.1	pADG.03	Lipothrixviridae/Betalipothrixvirus	Sulfolobus islandicus filamentous virus 2	KX467643	ADG/Acr
SIFV2_gp09	AOS58364.1	pADG.09	Lipothrixviridae/Betalipothrixvirus	Sulfolobus islandicus filamentous virus 2	KX467643	ADG/Acr
CCL47_gp43	YP_009362777.1	ADG.01	Rudiviridae/Usarudivirus	Sulfolobus islandicus rod-shaped virus 11	NC_034624			complement (29053 .. 29358)	MTEEGVVKDLELNFSMQLVKVKKGNNEYNKLKIRIKDMKTSIEIKTKNGIMEPEKWKIEDITHEIEGLYNAYKFAKNGIFAEIPKEQLWYLIALLIWKTYY*
CCL47_gp44	YP_009362778.1	ADG.06	Rudiviridae/Usarudivirus	Sulfolobus islandicus rod-shaped virus 11	NC_034624	ADG
CCL47_gp46	YP_009362780.1	ADG.18	Rudiviridae/Usarudivirus	Sulfolobus islandicus rod-shaped virus 11	NC_034624						host cell cycle regulation?
CCL46_gp48	YP_009362966.1	ADG.06	Rudiviridae/Usarudivirus	Sulfolobus islandicus rod-shaped virus 4, partial genome	NC_034628	ADG
CCL45_gp29	YP_009362639.1	ADG.04	Rudiviridae/Usarudivirus	Sulfolobus islandicus rod-shaped virus 5, partial genome	NC_034621	ADG
CCL45_gp50	YP_009362660.1	ADG.06	Rudiviridae/Usarudivirus	Sulfolobus islandicus rod-shaped virus 5, partial genome	NC_034621	ADG
CCL44_gp28	YP_009362890.1	ADG.04	Rudiviridae/Usarudivirus	Sulfolobus islandicus rod-shaped virus 6, partial genome	NC_034627	ADG
CCL44_gp49	YP_009362911.1	ADG.06	Rudiviridae/Usarudivirus	Sulfolobus islandicus rod-shaped virus 6, partial genome	NC_034627	ADG
CCL44_gp51	YP_009362913.1	ADG.18	Rudiviridae/Usarudivirus	Sulfolobus islandicus rod-shaped virus 6, partial genome	NC_034627
CCL43_gp27	YP_009362527.1	ADG.04	Rudiviridae/unclassified Usarudivirus	Sulfolobus islandicus rod-shaped virus 7, partial genome	NC_034619	ADG
CCL43_gp48	YP_009362548.1	ADG.06	Rudiviridae/unclassified Usarudivirus	Sulfolobus islandicus rod-shaped virus 7, partial genome	NC_034619	ADG					host cell cycle regulation?
CCL43_gp52	YP_009362552.1	ADG.17	Rudiviridae/unclassified Usarudivirus	Sulfolobus islandicus rod-shaped virus 7, partial genome	NC_034619	ADG/vAT	conserved among several archaeal viruses				host cell cycle regulation?
CCL43_gp51	YP_009362551.1	pADG.02	Rudiviridae/unclassified Usarudivirus	Sulfolobus islandicus rod-shaped virus 7, partial genome	NC_034619
CCL42_gp56	YP_009362729.1	AcrIIIB1	Rudiviridae/Usarudivirus	Sulfolobus islandicus rod-shaped virus 8, partial genome	NC_034623	ADG/Acr	AcrIIIB1
CCL42_gp35	YP_009362708.1	ADG.04	Rudiviridae/Usarudivirus	Sulfolobus islandicus rod-shaped virus 8, partial genome	NC_034623	ADG
CCL42_gp05	YP_009362678.1	ADG.17	Rudiviridae/Usarudivirus	Sulfolobus islandicus rod-shaped virus 8, partial genome	NC_034623	ADG/vAT	conserved among several archaeal viruses
CCL42_gp57	YP_009362730.1	ADG.18	Rudiviridae/Usarudivirus	Sulfolobus islandicus rod-shaped virus 8, partial genome	NC_034623
CCL41_gp52	YP_009362604.1	AcrIIIB1	Rudiviridae/Usarudivirus	Sulfolobus islandicus rod-shaped virus 9, partial genome	NC_034620	ADG/Acr	AcrIIIB1
CCL41_gp33	YP_009362585.1	ADG.04	Rudiviridae/Usarudivirus	Sulfolobus islandicus rod-shaped virus 9, partial genome	NC_034620	ADG
CCL41_gp55	YP_009362607.1	ADG.21	Rudiviridae/Usarudivirus	Sulfolobus islandicus rod-shaped virus 9, partial genome	NC_034620
CF87_gp36	YP_009008103.1	ADG.42	Bicaudaviridae/unclassified Bicaudaviridae	Sulfolobus monocaudavirus SMV1 complete genome	NC_023585	ADG/Acr
CF87_nORF		pADG.01/ADGSSV.001	Bicaudaviridae/unclassified Bicaudaviridae	Sulfolobus monocaudavirus SMV1 complete genome	NC_023585	ADG/Acr	rhh, CopG family (highly conserved), putative transcriptional regulator	complement (41757 .. 41960)	MRVVTFKVDEELLEKLDLFCINNRLFRSEVIREAIKLYLSMSTKKNSRDLHLKKVLESIKTQEDIEK*
AVU39_gp50	YP_009219265.1	pADG.01/ADGSSV.001	Bicaudaviridae/unclassified Bicaudaviridae	Sulfolobus monocaudavirus SMV2	NC_029020	ADG/Acr	rhh, CopG family (highly conserved), putative transcriptional regulator
AVU39_gp38	YP_009219253.1	pADG.15	Bicaudaviridae/unclassified Bicaudaviridae	Sulfolobus monocaudavirus SMV2	NC_029020	ADG/Acr	phosphoadenosine phosphosulfate reductase family protein, highly conserved
AXI69_gp63	YP_009226286.1	pADG.01/ADGSSV.001	Bicaudaviridae/unclassified Bicaudaviridae	Sulfolobus monocaudavirus SMV3, complete genome	NC_029103	ADG/Acr	rhh, CopG family (highly conserved), putative transcriptional regulator
AXI69_gp70	YP_009226293.1	pADG.12	Bicaudaviridae/unclassified Bicaudaviridae	Sulfolobus monocaudavirus SMV3, complete genome	NC_029103
AVT99_gp58	YP_009218522.1	pADG.01/ADGSSV.001	Bicaudaviridae/unclassified Bicaudaviridae	Sulfolobus monocaudavirus SMV4, complete genome	NC_029011	0	rhh, CopG family (highly conserved), putative transcriptional regulator
AVT99_gp62	YP_009218526.1	pADG.12	Bicaudaviridae/unclassified Bicaudaviridae	Sulfolobus monocaudavirus SMV4, complete genome	NC_029011
STSV1pORF5	YP_077198.1	ADG.83	Bicaudaviridae/unclassified Bicaudaviridae	Sulfolobus virus STSV1, complete genome	NC_006268.1	ADG
STSV1pORF7	YP_077200.1	ADG.83	Bicaudaviridae/unclassified Bicaudaviridae	Sulfolobus virus STSV1, complete genome	NC_006268.1	ADG
STSV1pORF10	YP_077203.1	ADG.86	Bicaudaviridae/unclassified Bicaudaviridae	Sulfolobus virus STSV1, complete genome	NC_006268.1	ADG
STSV1pORF55	YP_077248.1	pADG.01/ADGSSV.001	Bicaudaviridae/unclassified Bicaudaviridae	Sulfolobus virus STSV1, complete genome	NC_006268.1	ADG	rhh, CopG family (highly conserved), putative transcriptional regulator
STSV1pORF3	YP_077196.1	pADG.20	Bicaudaviridae/unclassified Bicaudaviridae	Sulfolobus virus STSV1, complete genome	NC_006268.1	ADG		3829 .. 4644	MTQATQQVVKLYKNVFLDLVNKIEKNEKEIQEIVNVKLTQYKNADDNIQKILKTQLNTIMGEGEEIIYTINTFKKNKDSNYIYNFYVSASATLRAYLIYKTLSANTDEKLENAINTRLQLLTDFSKLFLQYLIKVKNITINDVYNNINNKLDRAINKATKLLNEIPNLLNKLKNSKDTNNVNLAYANLLHKAQDVLKQKIEQFNKNEIKDIIEYLIEFNAYVNLVNIITYNIVEIGEQKFTNDTVESAKQANNFSFTLSRELLDIVLLLTL*
STSV1pORF57	YP_077250.1	pADG.20	Bicaudaviridae/unclassified Bicaudaviridae	Sulfolobus virus STSV1, complete genome	NC_006268.1	ADG
STSV1pORF60	YP_077253.1	pADG.20	Bicaudaviridae/unclassified Bicaudaviridae	Sulfolobus virus STSV1, complete genome	NC_006268.1	ADG		61496 .. 61576	MTTINAFQLDELKTKLYYEAFAAGMQSIINEFYKKGISPIQISDEYVLDDDYFNQQVTFDDNGTFKIISTIRHYSLNGEKEILIDFIYTQGEQKATMQIIARTNDNIFVGPEIDYQKYLEIYYDVVDKLASELDSELDKE*
STSV1pORF62	YP_077255.1	pADG.20	Bicaudaviridae/unclassified Bicaudaviridae	Sulfolobus virus STSV1, complete genome	NC_006268.1	ADG	C-terminal similar to N-terminal of AbrB/MazE/SpoVT family DNA-binding domain-containing proteins
STSV1pORF65	YP_077258.1	pADG.24	Bicaudaviridae/unclassified Bicaudaviridae	Sulfolobus virus STSV1, complete genome	NC_006268.1	ADG
STSV2_53	YP_007348297.1	pADG.01/ADGSSV.001	Bicaudaviridae/unclassified Bicaudaviridae	Sulfolobus virus STSV2, complete genome	NC_020077.1	ADG	rhh, CopG family (highly conserved), putative transcriptional regulator
STSV2_55	YP_007348299.1	pADG.21	Bicaudaviridae/unclassified Bicaudaviridae	Sulfolobus virus STSV2, complete genome	NC_020077.1	ADG
STSV2_58	YP_007348302.1	pADG.22	Bicaudaviridae/unclassified Bicaudaviridae	Sulfolobus virus STSV2, complete genome	NC_020077.1	ADG
STSV2_60	YP_007348304.1	pADG.23	Bicaudaviridae/unclassified Bicaudaviridae	Sulfolobus virus STSV2, complete genome	NC_020077.1	ADG	C-terminal similar to N-terminal of AbrB/MazE/SpoVT family DNA-binding domain-containing proteins

## Sheet: ADG_prediction(SSV)
Locus_tag	Protein_accession	ADG_cluster	Mobile Genetic Element	Accession	ADG-type	Functional prediction	Start_position(amended)	Protein_sequence	Motif (Y/N)
ORF 88a	AAQ73264.1	AcrID1	Fusellovirus SSV2	AY370762	ADG/Acr	AcrID1
ORF 96	AAQ73263.1	ADG.01	Fusellovirus SSV2	AY370762		Hypothetical protein
ORF 82a	AAQ73265.1	pADG.01/ADGSSV.001	Fusellovirus SSV2	AY370762		rhh protein, CopG family
ORF 155	AAQ73270.1	ADGSSV.002	Fusellovirus SSV2	AY370762		C2H2-type zinc finger protein
ORF 205	AAQ73269.1	ADGSSV.003	Fusellovirus SSV2	AY370762		Dna2/Cas4 domain-containing protein
ORF 100	AAQ73268.1	ADGSSV.004	Fusellovirus SSV2	AY370762		DUF5658 family protein
ORF 82b	AAQ73266.1	ADGSSV.005	Fusellovirus SSV2	AY370762		putative zinc finger, C2H2 type
ORF 48	AAQ73267.1	ADGSSV.006	Fusellovirus SSV2	AY370762		Hypothetical protein
ORF96	ABV26211.1	ADG.01	Sulfolobus spindle-shaped virus 4	EU030938		Hypothetical protein
ORF79	ABV26213.1	ADG.01	Sulfolobus spindle-shaped virus 4	EU030938		rhh protein, CopG family
ORF124	ABV26218.1	ADGSSV.002	Sulfolobus spindle-shaped virus 4	EU030938		C2H2-type zinc finger protein
ORF206	ABV26217.1	ADGSSV.003	Sulfolobus spindle-shaped virus 4	EU030938		Dna2/Cas4 domain-containing protein
ORF100	ABV26216.1	ADGSSV.004	Sulfolobus spindle-shaped virus 4	EU030938		DUF5658 family protein
ORF80b	ABV26214.1	ADGSSV.005	Sulfolobus spindle-shaped virus 4	EU030938		putative zinc finger, C2H2 type
ORF45	ABV26215.1	ADGSSV.006	Sulfolobus spindle-shaped virus 4	EU030938		Hypothetical protein
ORF107b	ABV26219.1	ADGSSV.007	Sulfolobus spindle-shaped virus 4	EU030938		Hypothetical protein
ORF49	ABV26212.1	ADGSSV.008	Sulfolobus spindle-shaped virus 4	EU030938		Hypothetical protein
ORF96	ABV26245.1	ADG.01	Sulfolobus spindle-shaped virus 5	EU030939		Hypothetical protein
ORF79	ABV26247.1	ADG.01	Sulfolobus spindle-shaped virus 5	EU030939		rhh protein, CopG family
ORF124	ABV26252.1	ADGSSV.002	Sulfolobus spindle-shaped virus 5	EU030939		C2H2-type zinc finger protein
ORF206	ABV26251.1	ADGSSV.003	Sulfolobus spindle-shaped virus 5	EU030939		Dna2/Cas4 domain-containing protein
ORF100	ABV26250.1	ADGSSV.004	Sulfolobus spindle-shaped virus 5	EU030939		DUF5658 family protein
ORF80b	ABV26248.1	ADGSSV.005	Sulfolobus spindle-shaped virus 5	EU030939		putative zinc finger, C2H2 type
ORF45	ABV26249.1	ADGSSV.006	Sulfolobus spindle-shaped virus 5	EU030939		Hypothetical protein
ORF107	ABV26253.1	ADGSSV.007	Sulfolobus spindle-shaped virus 5	EU030939		Hypothetical protein
ORF49	ABV26246.1	ADGSSV.008	Sulfolobus spindle-shaped virus 5	EU030939		Hypothetical protein
SSV6_B87	ACZ35739.1	AcrID1	Sulfolobus spindle-shaped virus 6	FJ870915	ADG/Acr	AcrID1
SSV6_B92	ACZ35740.1	AcrID1	Sulfolobus spindle-shaped virus 6	FJ870915		Hypothetical protein
SSV6_C93	ACZ35738.1	ADG.01	Sulfolobus spindle-shaped virus 6	FJ870915		Hypothetical protein
SSV6_A78	ACZ35741.1	ADG.01	Sulfolobus spindle-shaped virus 6	FJ870915		rhh protein, CopG family
SSV6_B123	ACZ35744.1	ADGSSV.002	Sulfolobus spindle-shaped virus 6	FJ870915		C2H2-type zinc finger protein
SSV6_B82	ACZ35742.1	ADGSSV.005	Sulfolobus spindle-shaped virus 6	FJ870915		putative zinc finger, C2H2 type
SSV6_C54	ACZ35743.1	ADGSSV.006	Sulfolobus spindle-shaped virus 6	FJ870915		Hypothetical protein
SSV6_C48	ACZ35753.1	ADGSSV.008	Sulfolobus spindle-shaped virus 6	FJ870915		Hypothetical protein
SSV6_B99	ACZ35745.1	ADGSSV.014	Sulfolobus spindle-shaped virus 6	FJ870915		Hypothetical protein
	AQQ16841.1	ADG.01	Sulfolobus spindle-shaped virus Lassen	KY563228		Hypothetical protein
	AQQ16844.1	ADG.01	Sulfolobus spindle-shaped virus Lassen	KY563228		rhh protein, CopG family
	AQQ16848.1	ADGSSV.002	Sulfolobus spindle-shaped virus Lassen	KY563228		C2H2-type zinc finger protein
	AQQ16847.1	ADGSSV.003	Sulfolobus spindle-shaped virus Lassen	KY563228		Dna2/Cas4 domain-containing protein
	AQQ16846.1	ADGSSV.004	Sulfolobus spindle-shaped virus Lassen	KY563228		DUF5658 family protein
	AQQ16845.1	ADGSSV.005	Sulfolobus spindle-shaped virus Lassen	KY563228		putative zinc finger, C2H2 type
	AQQ16849.1	ADGSSV.007	Sulfolobus spindle-shaped virus Lassen	KY563228		Hypothetical protein
	AQQ16843.1	ADGSSV.009	Sulfolobus spindle-shaped virus Lassen	KY563228		Hypothetical protein
	AQQ16842.1	ADGSSV.012	Sulfolobus spindle-shaped virus Lassen	KY563228		Hypothetical protein
ORF23	AQQ16875.1	AcrID1	Sulfolobus spindle-shaped virus 3 strain REY 15/4	KY579375	ADG/Acr	AcrID1
ORF22	AQQ16874.1	ADG.01	Sulfolobus spindle-shaped virus 3 strain REY 15/4	KY579375		Hypothetical protein
ORF24	AQQ16876.1	ADG.01	Sulfolobus spindle-shaped virus 3 strain REY 15/4	KY579375		rhh protein, CopG family
ORF29	AQQ16880.1	ADGSSV.002	Sulfolobus spindle-shaped virus 3 strain REY 15/4	KY579375		C2H2-type zinc finger protein
ORF28	AQQ16879.1	ADGSSV.003	Sulfolobus spindle-shaped virus 3 strain REY 15/4	KY579375		Dna2/Cas4 domain-containing protein
ORF27	AQQ16878.1	ADGSSV.004	Sulfolobus spindle-shaped virus 3 strain REY 15/4	KY579375		DUF5658 family protein
ORF26	AQQ16877.1	ADGSSV.006	Sulfolobus spindle-shaped virus 3 strain REY 15/4	KY579375		Hypothetical protein
ORF30	AQQ16881.1	ADGSSV.007	Sulfolobus spindle-shaped virus 3 strain REY 15/4	KY579375		Hypothetical protein			Conserved among fuselloviruses and host proviruses in sulfolobales
	AZG03052.1	ADG.01	Sulfolobus spindle-shaped virus strain SSV12	MK054204		Hypothetical protein
	AZG03050.1	ADG.01	Sulfolobus spindle-shaped virus strain SSV12	MK054204		rhh protein, CopG family
	AZG03044.1	ADGSSV.002	Sulfolobus spindle-shaped virus strain SSV12	MK054204		C2H2-type zinc finger protein
	AZG03045.1	ADGSSV.003	Sulfolobus spindle-shaped virus strain SSV12	MK054204		Dna2/Cas4 domain-containing protein
	AZG03046.1	ADGSSV.003	Sulfolobus spindle-shaped virus strain SSV12	MK054204		Dna2/Cas4 domain-containing protein
	AZG03047.1	ADGSSV.004	Sulfolobus spindle-shaped virus strain SSV12	MK054204		DUF5658 family protein
	AZG03049.1	ADGSSV.005	Sulfolobus spindle-shaped virus strain SSV12	MK054204		putative zinc finger, C2H2 type
	AZG03048.1	ADGSSV.006	Sulfolobus spindle-shaped virus strain SSV12	MK054204		Hypothetical protein
	AZG03051.1	ADGSSV.011	Sulfolobus spindle-shaped virus strain SSV12	MK054204		Hypothetical protein
	AZG03080.1	ADG.01	Sulfolobus spindle-shaped virus strain SSV13	MK054205		Hypothetical protein
	AZG03082.1	ADG.01	Sulfolobus spindle-shaped virus strain SSV13	MK054205		rhh protein, CopG family
	AZG03087.1	ADGSSV.002	Sulfolobus spindle-shaped virus strain SSV13	MK054205		C2H2-type zinc finger protein
	AZG03086.1	ADGSSV.003	Sulfolobus spindle-shaped virus strain SSV13	MK054205		Dna2/Cas4 domain-containing protein
	AZG03085.1	ADGSSV.004	Sulfolobus spindle-shaped virus strain SSV13	MK054205		DUF5658 family protein
	AZG03083.1	ADGSSV.005	Sulfolobus spindle-shaped virus strain SSV13	MK054205		putative zinc finger, C2H2 type
	AZG03084.1	ADGSSV.006	Sulfolobus spindle-shaped virus strain SSV13	MK054205		Hypothetical protein
	AZG03088.1	ADGSSV.007	Sulfolobus spindle-shaped virus strain SSV13	MK054205		Hypothetical protein
	AZG03081.1	ADGSSV.009	Sulfolobus spindle-shaped virus strain SSV13	MK054205		Hypothetical protein
	AZG03118.1	ADG.01	Sulfolobus spindle-shaped virus strain SSV14	MK054206		Hypothetical protein
	AZG03120.1	ADG.01	Sulfolobus spindle-shaped virus strain SSV14	MK054206		rhh protein, CopG family
	AZG03125.1	ADGSSV.002	Sulfolobus spindle-shaped virus strain SSV14	MK054206		C2H2-type zinc finger protein
	AZG03124.1	ADGSSV.003	Sulfolobus spindle-shaped virus strain SSV14	MK054206		Dna2/Cas4 domain-containing protein
	AZG03123.1	ADGSSV.004	Sulfolobus spindle-shaped virus strain SSV14	MK054206		DUF5658 family protein
	AZG03121.1	ADGSSV.005	Sulfolobus spindle-shaped virus strain SSV14	MK054206		putative zinc finger, C2H2 type
	AZG03122.1	ADGSSV.006	Sulfolobus spindle-shaped virus strain SSV14	MK054206		Hypothetical protein
	AZG03126.1	ADGSSV.007	Sulfolobus spindle-shaped virus strain SSV14	MK054206		Hypothetical protein
	AZG03119.1	ADGSSV.008	Sulfolobus spindle-shaped virus strain SSV14	MK054206		Hypothetical protein
	AZG03159.1	ADG.01	Sulfolobus spindle-shaped virus strain SSV15	MK054207		Hypothetical protein
	AZG03161.1	ADG.01	Sulfolobus spindle-shaped virus strain SSV15	MK054207		rhh protein, CopG family
	AZG03165.1	ADGSSV.002	Sulfolobus spindle-shaped virus strain SSV15	MK054207		C2H2-type zinc finger protein
	AZG03164.1	ADGSSV.003	Sulfolobus spindle-shaped virus strain SSV15	MK054207		Dna2/Cas4 domain-containing protein
	AZG03163.1	ADGSSV.004	Sulfolobus spindle-shaped virus strain SSV15	MK054207		DUF5658 family protein
	NROF	ADGSSV.005	Sulfolobus spindle-shaped virus strain SSV15	MK054207		putative zinc finger, C2H2 type		MKARVEYIRLPRPSYAKTYRKMEVTKRNDGTIELTLYDTMQVISFKLPPELNAKLESASIRQGKSKSQIIREALVRYLENV*
	AZG03162.1	ADGSSV.006	Sulfolobus spindle-shaped virus strain SSV15	MK054207		Hypothetical protein
	AZG03166.1	ADGSSV.007	Sulfolobus spindle-shaped virus strain SSV15	MK054207		Hypothetical protein
	AZG03160.1	ADGSSV.008	Sulfolobus spindle-shaped virus strain SSV15	MK054207		Hypothetical protein
	AZG03206.1	ADG.01	Sulfolobus spindle-shaped virus strain SSV17	MK054208		Hypothetical protein
	AZG03204.1	ADG.01	Sulfolobus spindle-shaped virus strain SSV17	MK054208		rhh protein, CopG family
	AZG03199.1	ADGSSV.002	Sulfolobus spindle-shaped virus strain SSV17	MK054208		C2H2-type zinc finger protein
	AZG03200.1	ADGSSV.003	Sulfolobus spindle-shaped virus strain SSV17	MK054208		Dna2/Cas4 domain-containing protein
	AZG03201.1	ADGSSV.004	Sulfolobus spindle-shaped virus strain SSV17	MK054208		DUF5658 family protein
	AZG03203.1	ADGSSV.005	Sulfolobus spindle-shaped virus strain SSV17	MK054208		putative zinc finger, C2H2 type
	AZG03202.1	ADGSSV.006	Sulfolobus spindle-shaped virus strain SSV17	MK054208		Hypothetical protein
	AZG03198.1	ADGSSV.007	Sulfolobus spindle-shaped virus strain SSV17	MK054208		Hypothetical protein
	AZG03205.1	ADGSSV.008	Sulfolobus spindle-shaped virus strain SSV17	MK054208		Hypothetical protein
	AZG04075.1	ADG.01	Sulfolobus spindle-shaped virus strain SSV10	MK054236		Hypothetical protein
	AZG04113.1	ADG.01	Sulfolobus spindle-shaped virus strain SSV10	MK054236		rhh protein, CopG family
	AZG04107.1	ADGSSV.002	Sulfolobus spindle-shaped virus strain SSV10	MK054236		C2H2-type zinc finger protein
	New prot	ADGSSV.003	Sulfolobus spindle-shaped virus strain SSV10	MK054236		Dna2/Cas4 domain-containing protein		MSRLLTILYNYEIVSQNDTKNIWVTELSRCLKRSYLMRKEGKTKVGLNEAMKMHIGSGLHMRLQSLLRKHGFETEVRVQRKTALGFQIVGRIDVYDKEENTIYELKYTHNDKLDSVRLNNYLRQLNYYIEMANAMKGYLVIVHANGSVEEIKRDWAETDLEKRANAFGIYIEENKLPPRKNRPDAECIECPFYNFCWGKL*
	AZG04111.1	ADGSSV.004	Sulfolobus spindle-shaped virus strain SSV10	MK054236		DUF5658 family protein
	AZG04112.1	ADGSSV.005	Sulfolobus spindle-shaped virus strain SSV10	MK054236		putative zinc finger, C2H2 type
	AZG04106.1	ADGSSV.007	Sulfolobus spindle-shaped virus strain SSV10	MK054236		Hypothetical protein
	New prot	ADGSSV.009	Sulfolobus spindle-shaped virus strain SSV10	MK054236		Hypothetical protein		MNIRSLYRLSLAIENLLDDIVDGNADDENEVLEMLLDVKKLSDIFGKELDALIKQKAGMVEMAEATKG*
	AZG04108.1	ADGSSV.010	Sulfolobus spindle-shaped virus strain SSV10	MK054236		Hypothetical protein
	AZG04140.1	ADG.01	Sulfolobus spindle-shaped virus strain SSV11	MK054237		Hypothetical protein
	AZG04141.1	ADG.01	Sulfolobus spindle-shaped virus strain SSV11	MK054237		rhh protein, CopG family
	AZG04147.1	ADGSSV.002	Sulfolobus spindle-shaped virus strain SSV11	MK054237		C2H2-type zinc finger protein
	AZG04145.1	ADGSSV.003	Sulfolobus spindle-shaped virus strain SSV11	MK054237		Dna2/Cas4 domain-containing protein	Modified start position	MSRLLTILYNYEIVSQNDTKNIWVTELSRCLRRSYLMRKEGKTKVGLNEAMKMHIGSGLHMRLQSLLRKHGFETEVRVQRKTALGFQIVGRIDVYDKEENTIYELKYTHNDKLDSVRLNNYLRQLNYYIEMANAMKGYLVIVHANGSVEEIKRDWAETDLEKRANAFGIYIEENTLPPKKSRPDAECIECPFYNFCWGKL*
	AZG04143.1	ADGSSV.004	Sulfolobus spindle-shaped virus strain SSV11	MK054237		DUF5658 family protein
	AZG04142.1	ADGSSV.005	Sulfolobus spindle-shaped virus strain SSV11	MK054237		putative zinc finger, C2H2 type
	AZG04148.1	ADGSSV.007	Sulfolobus spindle-shaped virus strain SSV11	MK054237		Hypothetical protein
	AZG04146.1	ADGSSV.010	Sulfolobus spindle-shaped virus strain SSV11	MK054237		Hypothetical protein
	QGA87246.1	ADG.01	Sulfolobus spindle-shaped virus strain SSV20	MN496306		Hypothetical protein
	QGA87247.1	ADG.01	Sulfolobus spindle-shaped virus strain SSV20	MN496306		rhh protein, CopG family
	QGA87250.1	ADGSSV.002	Sulfolobus spindle-shaped virus strain SSV20	MN496306		C2H2-type zinc finger protein
	QGA87249.1	ADGSSV.004	Sulfolobus spindle-shaped virus strain SSV20	MN496306		DUF5658 family protein
	QGA87248.1	ADGSSV.017	Sulfolobus spindle-shaped virus strain SSV20	MN496306		Hypothetical protein
	QGA87272.1	ADG.01	Sulfolobus spindle-shaped virus strain SSV21	MN496307		Hypothetical protein
	QGA87273.1	ADG.01	Sulfolobus spindle-shaped virus strain SSV21	MN496307		rhh protein, CopG family
	QGA87276.1	ADGSSV.002	Sulfolobus spindle-shaped virus strain SSV21	MN496307		C2H2-type zinc finger protein
	QGA87275.1	ADGSSV.004	Sulfolobus spindle-shaped virus strain SSV21	MN496307		DUF5658 family protein
	QGA87274.1	ADGSSV.017	Sulfolobus spindle-shaped virus strain SSV21	MN496307		Hypothetical protein
	QGA87298.1	ADG.01	Sulfolobus spindle-shaped virus strain SSV22	MN496308		Hypothetical protein
	QGA87299.1	ADG.01	Sulfolobus spindle-shaped virus strain SSV22	MN496308		rhh protein, CopG family
	QGA87302.1	ADGSSV.002	Sulfolobus spindle-shaped virus strain SSV22	MN496308		C2H2-type zinc finger protein
	QGA87301.1	ADGSSV.004	Sulfolobus spindle-shaped virus strain SSV22	MN496308		DUF5658 family protein
	QGA87300.1	ADGSSV.017	Sulfolobus spindle-shaped virus strain SSV22	MN496308		Hypothetical protein
SSV-1p13	NP_039789.1	ADG.01	Sulfolobus virus 1	NC_001338		Hypothetical protein
SSV-1p15	NP_039791.1	ADG.01	Sulfolobus virus 1	NC_001338		rhh protein, CopG family
SSV-1p19	NP_039795.1	ADGSSV.002	Sulfolobus virus 1	NC_001338		C2H2-type zinc finger protein
SSV-1p18	NP_039794.1	ADGSSV.004	Sulfolobus virus 1	NC_001338		DUF5658 family protein
SSV-1p16	NP_039792.1	ADGSSV.005	Sulfolobus virus 1	NC_001338		putative zinc finger, C2H2 type
SSV-1p17	NP_039793.1	ADGSSV.006	Sulfolobus virus 1	NC_001338		Hypothetical protein
SSV-1p14	NP_039790.1	ADGSSV.013	Sulfolobus virus 1	NC_001338		Hypothetical protein
SSVRHp17	NP_963942.1	ADG.01	Sulfolobus virus Ragged Hills (SSV8)	NC_005360		Hypothetical protein
SSVRHp22	NP_963947.1	ADG.01	Sulfolobus virus Ragged Hills (SSV8)	NC_005360		rhh protein, CopG family
SSVRHp27	NP_963952.1	ADGSSV.002	Sulfolobus virus Ragged Hills (SSV8)	NC_005360		C2H2-type zinc finger protein
SSVRHp25	NP_963950.1	ADGSSV.003	Sulfolobus virus Ragged Hills (SSV8)	NC_005360		Dna2/Cas4 domain-containing protein
SSVRHp24	NP_963949.1	ADGSSV.004	Sulfolobus virus Ragged Hills (SSV8)	NC_005360		DUF5658 family protein
SSVRHp23	NP_963948.1	ADGSSV.005	Sulfolobus virus Ragged Hills (SSV8)	NC_005360		putative zinc finger, C2H2 type
SSVRHp28	NP_963953.1	ADGSSV.007	Sulfolobus virus Ragged Hills (SSV8)	NC_005360		Hypothetical protein
SSVRHp21	NP_963946.1	ADGSSV.009	Sulfolobus virus Ragged Hills (SSV8)	NC_005360		Hypothetical protein
SSVRHp26	NP_963951.1	ADGSSV.010	Sulfolobus virus Ragged Hills (SSV8)	NC_005360		Hypothetical protein
SSVRHp18	NP_963943.1	ADGSSV.011	Sulfolobus virus Ragged Hills (SSV8)	NC_005360		Hypothetical protein
SSVRHp19	NP_963944.1	ADGSSV.015	Sulfolobus virus Ragged Hills (SSV8)	NC_005360		Hypothetical protein
SSVRHp20	NP_963945.1	ADGSSV.016	Sulfolobus virus Ragged Hills (SSV8)	NC_005360		Hypothetical protein
SSVK1p16	NP_963982.1	ADG.01	Sulfolobus virus Kamchatka 1 (SSV9)	NC_005361		Hypothetical protein
SSVK1p17	NP_963983.1	ADG.01	Sulfolobus virus Kamchatka 1 (SSV9)	NC_005361		rhh protein, CopG family
SSVK1p22	NP_963988.1	ADGSSV.002	Sulfolobus virus Kamchatka 1 (SSV9)	NC_005361		C2H2-type zinc finger protein
SSVK1p21	NP_963987.1	ADGSSV.003	Sulfolobus virus Kamchatka 1 (SSV9)	NC_005361		Dna2/Cas4 domain-containing protein
SSVK1p20	NP_963986.1	ADGSSV.004	Sulfolobus virus Kamchatka 1 (SSV9)	NC_005361		DUF5658 family protein
SSVK1p18	NP_963984.1	ADGSSV.005	Sulfolobus virus Kamchatka 1 (SSV9)	NC_005361		putative zinc finger, C2H2 type
SSVK1p19	NP_963985.1	ADGSSV.006	Sulfolobus virus Kamchatka 1 (SSV9)	NC_005361		Hypothetical protein
SSVK1p23	NP_963989.1	ADGSSV.007	Sulfolobus virus Kamchatka 1 (SSV9)	NC_005361		Hypothetical protein
SSSV7_gp18	YP_003331501.1	ADG.01	Sulfolobus spindle-shaped virus 7	NC_013588		Hypothetical protein
SSSV7_gp20	YP_003331503.1	ADG.01	Sulfolobus spindle-shaped virus 7	NC_013588		rhh protein, CopG family
SSSV7_gp24	YP_003331507.1	ADGSSV.002	Sulfolobus spindle-shaped virus 7	NC_013588		C2H2-type zinc finger protein
SSSV7_gp23	YP_003331506.1	ADGSSV.003	Sulfolobus spindle-shaped virus 7	NC_013588		Dna2/Cas4 domain-containing protein
SSSV7_gp22	YP_003331505.1	ADGSSV.004	Sulfolobus spindle-shaped virus 7	NC_013588		DUF5658 family protein
SSSV7_gp21	YP_003331504.1	ADGSSV.005	Sulfolobus spindle-shaped virus 7	NC_013588		putative zinc finger, C2H2 type
SSSV7_NORF	New prot	ADGSSV.006	Sulfolobus spindle-shaped virus 7	NC_013588		Hypothetical protein		MYQCIRCGQIYRKKKEVMQHLIKDHRQGTFTLEYFYMYFRVRE*
SSSV7_gp25	YP_003331508.1	ADGSSV.007	Sulfolobus spindle-shaped virus 7	NC_013588		Hypothetical protein
SSSV7_gp19	YP_003331502.1	ADGSSV.008	Sulfolobus spindle-shaped virus 7	NC_013588		Hypothetical protein

## Sheet: ADG_prediction(scoring)
Cluster_Name	Total number of homologs	Number of homologs with motif (high score)	Motif_Prevalence	Number of homologs with motif (low score)	Motif_Prevalence (combined)
Aca8	22	22	1	0	1
AcrID1	35	19	0.542857	0	0.542857
AcrIII-1	24	3	0.125	6	0.375
AcrIIIB1	24	18	0.75	3	0.875
ADG.01	37	32	0.864865	2	0.918919
ADG.02	16	13	0.8125	0	0.8125
ADG.03	2	2	1	0	1
ADG.04	7	2	0.285714	5	1
ADG.05	11	11	1	0	1
ADG.06	9	4	0.444444	5	1
ADG.07	9	8	0.888889	0	0.888889
ADG.08	7	7	1	0	1
ADG.09	5	4	0.8	1	1
ADG.10	5	5	1	0	1
ADG.11	3	1	0.333333	0	0.333333
ADG.12	2	2	1	0	1
ADG.13	2	2	1	0	1
ADG.14	1	1	1	0	1
ADG.15	1	1	1	0	1
ADG.16	1	1	1	0	1
ADG.17	8	2	0.25	2	0.5
ADG.18	8	2	0.25	3	0.625
ADG.19	1	1	1	0	1
ADG.20	4	3	0.75	1	1
ADG.21	2	1	0.5	1	1
ADG.22	7	5	0.714286	0	0.714286
ADG.23	1	1	1	0	1
ADG.24	1	1	1	0	1
ADG.25	1	1	1	0	1
ADG.26	1	1	1	0	1
ADG.27	1	1	1	0	1
ADG.28	1	1	1	0	1
ADG.29	1	1	1	0	1
ADG.30	10	1	0.1	0	0.1
ADG.31	8	1	0.125	1	0.25
ADG.32	1	1	1	0	1
ADG.33	3	1	0.333333	1	0.666667
ADG.34	3	2	0.666667	0	0.666667
ADG.35	4	2	0.5	0	0.5
ADG.36	1	1	1	0	1
ADG.37	1	1	1	0	1
ADG.38	1	1	1	0	1
ADG.39	1	1	1	0	1
ADG.40	1	1	1	0	1
ADG.41	1	1	1	0	1
ADG.42	2	1	0.5	1	1
ADG.43	4	1	0.25	0	0.25
ADG.44	1	1	1	0	1
ADG.45	1	1	1	0	1
ADG.46	2	1	0.5	0	0.5
ADG.47	1	1	1	0	1
ADG.48	4	1	0.25	0	0.25
ADG.49	1	1	1	0	1
ADG.50	1	1	1	0	1
ADG.51	2	1	0.5	0	0.5
ADG.52	1	1	1	0	1
ADG.53	2	2	1	0	1
ADG.54	2	1	0.5	0	0.5
ADG.55	1	1	1	0	1
ADG.56	5	5	1	0	1
ADG.57	2	2	1	0	1
ADG.58	2	2	1	0	1
ADG.59	14	2	0.142857	0	0.142857
ADG.60	8	7	0.875	1	1
ADG.61	4	3	0.75	0	0.75
ADG.62	2	2	1	0	1
ADG.63	4	2	0.5	0	0.5
ADG.64	2	1	0.5	0	0.5
ADG.65	2	1	0.5	0	0.5
ADG.66	1	1	1	0	1
ADG.67	3	1	0.333333	0	0.333333
ADG.68	2	1	0.5	0	0.5
ADG.69	2	1	0.5	0	0.5
ADG.70	2	1	0.5	0	0.5
ADG.71	5	1	0.2	0	0.2
ADG.72	1	1	1	0	1
ADG.73	4	1	0.25	0	0.25
ADG.74	4	1	0.25	0	0.25
ADG.75	1	1	1	0	1
ADG.76	1	1	1	0	1
ADG.77	1	1	1	0	1
ADG.78	3	1	0.333333	0	0.333333
ADG.79	1	1	1	0	1
ADG.80	1	1	1	0	1
ADG.81	2	1	0.5	0	0.5
ADG.82	2	1	0.5	0	0.5
ADG.83	5	2	0.4	2	0.8
ADG.84	1	1	1	0	1
ADG.85	5	3	0.6	0	0.6
ADG.86	10	3	0.3	1	0.4
ADG.87	4	2	0.5	0	0.5
ADG.88	1	1	1	0	1
ADG.89	1	1	1	0	1
mADG.01	1	1	1	0	1
mADG.02	1	1	1	0	1
mADG.03	1	1	1	0	1
mADG.04	6	1	0.166667	0	0.166667
mADG.05	1	1	1	0	1
mADG.06	1	1	1	0	1
mADG.07	1	1	1	0	1
mADG.08	1	1	1	0	1
mADG.09	1	1	1	0	1
mADG.10	3	1	0.333333	0	0.333333
pADG.01/ADGSSV.001	34	20	0.588235	13	0.970588
pADG.02	8	0	0	1	0.125
pADG.03	7	0	0	6	0.857143
pADG.04	7	0	0	2	0.285714
pADG.05	1	0	0	1	1
pADG.06	7	0	0	1	0.142857
pADG.07	9	0	0	3	0.333333
pADG.08	4	0	0	1	0.25
pADG.09	2	0	0	2	1
pADG.10	2	0	0	2	1
pADG.11	1	0	0	1	1
pADG.12	9	0	0	3	0.333333
pADG.13	1	0	0	1	1
pADG.14	1	0	0	1	1
pADG.15	4	0	0	1	0.25
pADG.16	2	0	0	2	1
pADG.17	1	0	0	1	1
pADG.18	1	0	0	1	1
pADG.19	5	0	0	1	0.2
pADG.20	2	0	0	1	0.5
pADG.21	3	0	0	2	0.666667
pADG.22	2	0	0	2	1
pADG.23	3	0	0	2	0.666667
pADG.24	4	0	0	1	0.25

## Sheet: ADG_Families
Protein_id	Alignment_coverage	Percentage_identity
reference_sequence	ADG.01:	ADG.01_SIRVV3
ADG.01_SIRVV3	100.0%	100.0%
ADG.01_SIRVV65	100.0%	100.0%
ADG.01_SIRVV60	100.0%	79.0%
YP_009362919.1	99.0%	48.1%
YP_009362864.1	99.0%	47.1%
YP_009362502.1	99.0%	47.1%
YP_009362612.1	99.0%	47.1%
YP_009362830.1	99.0%	53.7%
YP_009362731.1	99.0%	54.8%
YP_009362606.1	99.0%	54.8%
YP_009362735.1	95.2%	54.8%
AZG04140.1	96.2%	42.9%
AZG04075.1	96.2%	42.9%
AQQ16841.1	96.2%	49.1%
NP_963942.1	95.2%	39.6%
AZG03206.1	95.2%	36.9%
AZG03118.1	95.2%	36.9%
AZG03052.1	95.2%	36.9%
AZG03159.1	95.2%	36.9%
QGH71251.1	92.4%	23.6%
YP_003331501.1	89.5%	21.6%
ABV26211.1	89.5%	23.6%
ABV26245.1	89.5%	25.5%
AQQ16874.1	89.5%	24.5%
AAQ73263.1	89.5%	23.6%
NP_963982.1	90.5%	19.8%
AZG03080.1	89.5%	18.9%
NP_039789.1	90.5%	17.3%
ACZ35738.1	88.6%	19.4%
QGA87298.1	90.5%	13.9%
QGA87272.1	90.5%	13.9%
QGA87246.1	91.4%	14.0%
QGA87299.1	44.8%	14.9%
QGA87273.1	44.8%	14.9%
QGA87247.1	44.8%	14.9%
YP_003331503.1	63.8%	11.3%
AAQ73265.1	65.7%	10.1%
ABV26247.1	62.9%	13.5%
ABV26213.1	62.9%	13.5%
AQQ16876.1	67.6%	10.9%
ACZ35741.1	61.9%	9.4%
NP_963983.1	63.8%	9.2%
AZG03161.1	72.4%	9.3%
AZG03204.1	63.8%	10.2%
AZG03120.1	72.4%	10.3%
AZG03050.1	62.9%	11.2%
NP_039791.1	62.9%	10.2%
NP_963947.1	56.2%	8.4%
AZG04113.1	56.2%	7.4%
AZG04141.1	56.2%	7.2%
AQQ16844.1	56.2%	5.2%
AZG03082.1	67.6%	11.2%
----------
reference_sequence	ADG.02:	MCG2868283.1
MCG2868283.1	100.0%	100.0%
ADG.02_SIRVV3	95.3%	48.8%
ADG.02_SIRVV65	95.3%	48.8%
ADG.02_SIRVV60	95.3%	46.5%
YP_009362921.1	95.3%	48.8%
YP_009362865.1	95.3%	48.8%
YP_009362613.1	95.3%	48.8%
YP_009362736.1	94.2%	50.6%
YP_009362503.1	95.3%	47.7%
YP_009362789.1	95.3%	54.7%
YP_009362684.1	95.3%	53.5%
YP_009362561.1	95.3%	53.5%
YP_001542655.1	96.5%	24.8%
--------
reference_sequence	ADG.03:	YP_009362918.1
YP_009362918.1	100.0%	100.0%
YP_009362667.1	100.0%	100.0%
--------
reference_sequence	ADG.04:	YP_009272958.1
YP_009272958.1	100.0%	100.0%
YP_009226270.1	100.0%	16.0%
--------
reference_sequence	ADG.05:	ADG.05_SIRVV3
ADG.05_SIRVV3	100.0%	100.0%
ADG.05_SIRVV60	100.0%	100.0%
CAG38864.1	100.0%	53.7%
YP_009362863.1	84.8%	31.8%
YP_009362501.1	84.8%	31.8%
YP_009362611.1	84.8%	31.8%
YP_009362833.1	84.8%	30.3%
YP_009362676.1	84.8%	28.0%
YP_009362553.1	84.8%	28.0%
YP_009230248.1	86.4%	25.4%
YP_001604238.1	87.9%	28.2%
--------
reference_sequence	ADG.06:	ADG.06_SIRVV3
ADG.06_SIRVV3	100.0%	100.0%
ADG.06_SIRVV60	100.0%	99.5%
YP_009362828.1	100.0%	64.9%
YP_009362603.1	100.0%	64.9%
--------
reference_sequence	ADG.07:	ADG.07_SIRVV3
ADG.07_SIRVV3	100.0%	100.0%
ADG.07_SIRVV65	100.0%	98.0%
ADG.07_SIRVV60	91.9%	68.1%
YP_009362972.1	91.9%	51.1%
YP_009362784.1	91.9%	51.1%
YP_009362679.1	91.9%	54.3%
YP_009362556.1	91.9%	54.3%
YP_009362785.1	100.0%	53.7%
--------
reference_sequence	ADG.08:	ADG.08_SIRVV3
ADG.08_SIRVV3	100.0%	100.0%
ADG.08_SIRVV60	100.0%	83.1%
ADG.08_SIRVV65	100.0%	77.5%
YP_009362832.1	100.0%	61.3%
YP_009362677.1	100.0%	61.3%
YP_009362554.1	100.0%	61.3%
AZI75940.1	95.8%	40.5%
--------
reference_sequence	ADG.09:	YP_009272991.1
YP_009272991.1	100.0%	100.0%
NP_666581.1	100.0%	68.8%
NP_666627.1	100.0%	53.6%
CAG38858.1	100.0%	53.6%
--------
reference_sequence	ADG.10:	ADG.10_SIRVV3
ADG.10_SIRVV3	100.0%	100.0%
ADG.10_SIRVV65	100.0%	100.0%
YP_009362674.1	100.0%	69.2%
YP_009362610.1	100.0%	69.2%
YP_009362920.1	100.0%	54.5%
--------
reference_sequence	ADG.12:	YP_009362733.1
YP_009362733.1	100.0%	100.0%
YP_009362608.1	100.0%	100.0%
--------
reference_sequence	ADG.13:	YP_009272957.1
YP_009272957.1	100.0%	100.0%
NP_666541.1	100.0%	55.7%
--------
reference_sequence	ADG.17:	YP_009362831.1
YP_009362831.1	100.0%	100.0%
YP_009362555.1	100.0%	90.3%
--------
reference_sequence	ADG.18:	YP_009362605.1
YP_009362605.1	100.0%	100.0%
YP_009362662.1	96.1%	38.5%
--------
reference_sequence	ADG.20:	MCG2868285.1
MCG2868285.1	100.0%	100.0%
ADG.20_SIRVV3	95.1%	33.3%
ADG.20_SIRVV65	97.5%	27.0%
--------
reference_sequence	ADG.22:	MCG2871643.1
MCG2871643.1	100.0%	100.0%
ADG.22_SIRVV3	67.9%	29.1%
MCI4409133.1	83.2%	10.9%
MCI4409744.1	99.3%	7.8%
MCI4408315.1	78.8%	5.6%
--------
reference_sequence	ADG.34:	YP_001604297.1
YP_001604297.1	100.0%	100.0%
YP_001604362.1	99.4%	51.5%
--------
reference_sequence	ADG.35:	YP_001604172.1
YP_001604172.1	100.0%	100.0%
YP_001604356.1	100.0%	51.9%
--------
reference_sequence	ADG.53:	YP_006990115.1
YP_006990115.1	100.0%	100.0%
YP_006990079.1	69.8%	10.2%
--------
reference_sequence	ADG.56:	NP_445685.1
NP_445685.1	100.0%	100.0%
AOS58372.1	100.0%	57.9%
NP_445683.1	100.0%	32.0%
AOS58370.1	100.0%	32.3%
NP_445680.1	100.0%	25.3%
--------
reference_sequence	ADG.57:	NP_445684.1
NP_445684.1	100.0%	100.0%
AOS58371.1	95.7%	96.7%
--------
reference_sequence	ADG.58:	NP_445682.1
NP_445682.1	100.0%	100.0%
AOS58369.1	100.0%	97.4%
--------
reference_sequence	ADG.59:	NP_445678.1
NP_445678.1	100.0%	100.0%
AOS58367.1	100.0%	70.4%
--------
reference_sequence	ADG.60:	YP_001798533.1
YP_001798533.1	100.0%	100.0%
YP_001604291.1	100.0%	73.5%
YP_001604171.1	100.0%	75.5%
YP_001604232.1	100.0%	71.4%
YP_001604355.1	100.0%	67.3%
NP_445677.1	100.0%	73.5%
AOS58366.1	100.0%	48.7%
--------
reference_sequence	ADG.61:	YP_009230213.1
YP_009230213.1	100.0%	100.0%
YP_001542654.1	78.0%	38.6%
QJF12316.1	76.0%	43.4%
--------
reference_sequence	ADG.62:	ADG.62_MAG-JAKMAB010000038.1
ADG.62_MAG-JAKMAB010000038.1	100.0%	100.0%
YP_009219252.1	100.0%	47.4%
--------
reference_sequence	ADG.63:	MCI4408592.1
MCI4408592.1	100.0%	100.0%
YP_009219254.1	99.3%	39.0%
--------
reference_sequence	ADG.83:	YP_007348248.1
YP_007348248.1	100.0%	100.0%
YP_077194.1	88.1%	25.2%
--------
reference_sequence	ADG.85:	YP_077202.1
YP_077202.1	100.0%	100.0%
YP_077197.1	96.6%	54.1%
YP_077199.1	94.6%	42.0%
--------
reference_sequence	ADG.86:	YP_007348253.1
YP_007348253.1	100.0%	100.0%
YP_077204.1	99.3%	90.0%
YP_007348252.1	97.0%	27.0%
--------
reference_sequence	ADG.87:	YP_007348317.1
YP_007348317.1	100.0%	100.0%
YP_077265.1	87.2%	87.9%
--------
reference_sequence	ADGSSV.002:	QGA87302.1
QGA87302.1	100.0%	100.0%
QGA87276.1	100.0%	99.3%
QGA87250.1	100.0%	99.3%
YP_003331507.1	93.3%	49.6%
ABV26252.1	92.5%	54.4%
ABV26218.1	92.5%	54.4%
AAQ73270.1	98.5%	43.9%
AZG03199.1	93.3%	54.8%
AZG03125.1	93.3%	56.0%
AZG03087.1	93.3%	56.0%
AZG03044.1	93.3%	56.0%
NP_039795.1	96.3%	50.7%
NP_963952.1	99.3%	45.7%
AQQ16848.1	94.0%	53.5%
AZG04107.1	94.0%	53.1%
NP_963988.1	98.5%	45.0%
AZG04147.1	91.8%	50.8%
AQQ16880.1	97.8%	42.6%
ACZ35744.1	91.8%	46.8%
AZG03165.1	88.8%	10.0%
----------
reference_sequence	ADGSSV.003:	ADGSSV.003_SSV10
ADGSSV.003_SSV10	100.0%	100.0%
NP_963950.1	100.0%	66.9%
AQQ16847.1	100.0%	89.3%
YP_003331506.1	100.0%	69.4%
AAQ73269.1	99.5%	74.3%
ABV26251.1	100.0%	76.2%
ABV26217.1	100.0%	76.2%
NP_963987.1	99.5%	67.3%
AZG03045.1	54.5%	71.1%
AZG03200.1	98.5%	73.4%
AZG03086.1	100.0%	73.2%
AZG03124.1	100.0%	72.7%
AZG03046.1	36.0%	24.7%
AQQ16879.1	99.5%	73.4%
AZG03164.1	42.0%	9.4%
----------
reference_sequence	ADGSSV.004:	QGA87301.1
QGA87301.1	100.0%	100.0%
QGA87275.1	100.0%	100.0%
QGA87249.1	100.0%	100.0%
YP_003331505.1	93.3%	26.0%
ABV26250.1	93.3%	25.0%
ABV26216.1	93.3%	25.0%
AQQ16878.1	94.3%	23.8%
AAQ73268.1	93.3%	27.9%
NP_963949.1	92.4%	24.5%
AZG04143.1	92.4%	22.6%
AZG04111.1	92.4%	26.7%
AQQ16846.1	92.4%	23.6%
NP_039794.1	95.2%	32.1%
NP_963986.1	92.4%	29.1%
AZG03201.1	93.3%	31.1%
AZG03123.1	93.3%	29.1%
AZG03085.1	93.3%	29.1%
AZG03047.1	93.3%	29.1%
AZG03163.1	20.0%	11.3%
----------
reference_sequence	ADGSSV.005:	ADGSSV.005_SSV15
ADGSSV.005_SSV15	100.0%	100.0%
YP_003331504.1	75.3%	12.7%
NP_963984.1	75.3%	14.0%
AZG03203.1	75.3%	13.0%
AZG03121.1	75.3%	13.0%
AZG03083.1	75.3%	13.0%
AZG03049.1	75.3%	14.0%
NP_963948.1	75.3%	12.1%
AQQ16845.1	75.3%	12.9%
AZG04142.1	75.3%	13.1%
NP_039792.1	75.3%	15.2%
ABV26248.1	75.3%	14.0%
ABV26214.1	75.3%	14.0%
AAQ73266.1	75.3%	15.7%
ACZ35742.1	75.3%	13.7%
AZG04112.1	75.3%	7.8%
----------
reference_sequence	ADGSSV.006:	ADGSSV.006_SSV7
ADGSSV.006_SSV7	100.0%	100.0%
ABV26249.1	100.0%	95.6%
ABV26215.1	100.0%	95.6%
AQQ16877.1	100.0%	55.8%
AZG03202.1	100.0%	79.1%
NP_963985.1	100.0%	67.4%
AZG03122.1	100.0%	67.4%
AZG03084.1	100.0%	67.4%
AZG03048.1	100.0%	67.4%
NP_039793.1	100.0%	48.9%
AAQ73267.1	100.0%	50.0%
ACZ35743.1	100.0%	31.5%
AZG03162.1	100.0%	11.2%
----------
reference_sequence	ADGSSV.007:	YP_003331508.1
YP_003331508.1	100.0%	100.0%
NP_963953.1	100.0%	92.9%
AZG04106.1	99.1%	92.9%
AQQ16849.1	98.2%	93.7%
NP_963989.1	96.5%	41.7%
AZG03198.1	95.6%	40.4%
AZG03126.1	95.6%	40.4%
AZG03088.1	95.6%	41.2%
ABV26253.1	93.8%	33.3%
ABV26219.1	93.8%	33.3%
AQQ16881.1	96.5%	35.1%
AZG04148.1	99.1%	35.0%
AZG03166.1	81.4%	14.3%
----------
reference_sequence	ADGSSV.008:	YP_003331502.1
YP_003331502.1	100.0%	100.0%
ABV26246.1	100.0%	98.0%
ABV26212.1	100.0%	98.0%
ACZ35753.1	98.0%	70.8%
AZG03205.1	95.9%	48.1%
AZG03160.1	95.9%	48.1%
AZG03119.1	95.9%	48.1%
----------
reference_sequence	ADGSSV.009:	ADGSSV.009_SSV10
ADGSSV.009_SSV10	100.0%	100.0%
NP_963946.1	86.8%	64.7%
AQQ16843.1	86.8%	63.2%
AZG03081.1	85.3%	35.3%
----------
reference_sequence	ADGSSV.010:	NP_963951.1
NP_963951.1	100.0%	100.0%
AZG04146.1	69.4%	89.8%
AZG04108.1	87.1%	94.6%
----------
reference_sequence	ADGSSV.011:	NP_963943.1
NP_963943.1	100.0%	100.0%
AZG03051.1	73.5%	16.7%
----------
reference_sequence	ADGSSV.017:	QGA87300.1
QGA87300.1	100.0%	100.0%
QGA87274.1	100.0%	100.0%
QGA87248.1	100.0%	100.0%
----------
reference_sequence	AcrID1:	AQQ16875.1
AQQ16875.1	100.0%	100.0%
AAQ73264.1	93.3%	65.6%
ACZ35739.1	93.3%	66.3%
ACZ35740.1	97.8%	20.2%
----------

## Sheet: ADG_comparison_DeepAcr_AcrNET
#AcrNET results. 0 - not acr; 1- acr; 0/1 - uncertain.
#DeepAcr results. 0 -not acr; U - unknown subtype; others - CRISPR-Cas subtype predicted association
#ND - not determined
Cluster	AcrNET	DeepAcr	Both
ADG.01	0/1	III-B,U	Y
ADG.02	0	U	N
ADG.03	1	U	Y
ADG.04	0	III-A,U	N
ADG.05	1	0	N
ADG.06	0/1	0	N
ADG.07	0/1	U	Y
ADG.08	0/1	U	Y
ADG.09	1	0	N
ADG.10	1	U	Y
ADG.11	0	0	N
ADG.12	1	U	Y
ADG.13	1	U	Y
ADG.14	0	0	N
ADG.15	1	0	N
ADG.16	0	0	N
ADG.17	0	0	N
ADG.18	1	0	N
ADG.19	0	0	N
ADG.20	0/1	0	N
ADG.21	1	U	Y
ADG.22	0/1	0	N
ADG.23	0	0	N
ADG.24	0	U	N
ADG.25	1	0	N
ADG.26	0	U	N
ADG.27	0	U	N
ADG.28	1	0	N
ADG.29	1	0	N
ADG.30	1	0	N
ADG.31	1	0	N
ADG.32	0	U	N
ADG.33	0	0	N
ADG.34	1	0	N
ADG.35	1	U	Y
ADG.36	1	U	Y
ADG.37	1	0	N
ADG.38	1	U	Y
ADG.39	1	U	Y
ADG.40	1	U	Y
ADG.41	0	III-B,U	N
ADG.42	0	0	N
ADG.43	1	U	Y
ADG.44	1	U	Y
ADG.45	0	0	N
ADG.46	0	0	N
ADG.47	0	0	N
ADG.48	0	U	N
ADG.49	0	0	N
ADG.50	1	0	N
ADG.51	1	III-A,U	Y
ADG.52	1	0	N
ADG.53	0/1	U	Y
ADG.54	1	I-D,III-D,U
ADG.55	1	0	N
ADG.56	0/1	U	Y
ADG.57	0	III-A,III-D,U
ADG.58	0	III-D,U	N
ADG.59	0	Several	N
ADG.60	0	0	N
ADG.61	0/1	U	Y
ADG.62	0/1	0	N
ADG.63	1	0	N
ADG.64	1	0	N
ADG.65	1	0	N
ADG.66	1	0	N
ADG.67	0	0	N
ADG.68	0	0	N
ADG.69	1	U	Y
ADG.70	1	0	N
ADG.71	0	0	N
ADG.72	0	0	N
ADG.73	0	0	N
ADG.74	1	0	N
ADG.75	1	U	Y
ADG.76	1	U	Y
ADG.77	0	0	N
ADG.78	0	0	N
ADG.79	0	U	N
ADG.80	1	0	N
ADG.81	1	0	N
ADG.82	1	0	N
ADG.83	0/1	0	N
ADG.84	0	0	N
ADG.85	0/1	U	Y
ADG.86	0/1	0	N
ADG.87	1	0	N
ADG.88	1	0	N
ADG.89	0	0	N
AcrID_SIRV1	1	1	Y
AcrIII1_SIRV2	1	ND	ND
AcrIIIB1_SIRV2	1	ND	ND
mADG.01	0	0	N
mADG.02	1	0	N
mADG.03	0	U	N
mADG.04	0	0	N
mADG.05	0	0	N
mADG.06	0	0	N
mADG.07	1	0	N
mADG.08	1	0	N
mADG.09	1	0	N
mADG.10	0	0	N
ADGSSV.002	0	0	N
ADGSSV.003	0	0	N
ADGSSV.004	0	0	N
ADGSSV.005	0	0	N
ADGSSV.006	0	0	N
ADGSSV.007	0	0	N
ADGSSV.008	0	0	N
ADGSSV.009	0	III-D	N
ADGSSV.010	0	U	N
ADGSSV.011	0	U	N
ADGSSV.012	0	U	N
ADGSSV.013	1	U	Y
ADGSSV.014	0	0	N
ADGSSV.015	1	U	Y
ADGSSV.016	1	0	N
ADGSSV.017	0	0	N
pADG.01/ADGSSV.001	0	Several	N
