# Supplementary material for: Regulatory sequence-based discovery of anti-defense genes in archaeal viruses
Source: Nat Commun. 2024 May 2;15:3699. doi: 10.1038/s41467-024-48074-x (PMC11065993; doi:10.1038/s41467-024-48074-x)
Supplement: Supplementary file 5 — Supplementary Data 2 [file 41467_2024_48074_MOESM5_ESM.xlsx]

## Sheet: RSAT-CRISPR_I-A_Promoter_Seq
#seq_id	ft_type	ft_name	strand	start	end	sequence			weight	Pval	ln_Pval	sig	rank	rank_pm
CP003928.1	limit	START_END	D	-2465177	-1					.	0	0	0	0
CP003928.1	site	GAAATAGAAAGKTTTATATA	R	-2121843	-2121824	GAAATAGAAAGTTTTATATA	SiL_0391	CRISPR-associated protein, Csa5	22.3	6e-11	-23.542	10.224	1	1
CP003928.1	site	GAAATAGAAAGKTTTATATA	D	-2011866	-2011847	GAAATAGAAATATTTATAAA	SiL_NORF1		13.1	8.1e-08	-16.325	7.09	2	2
CP003928.1	site	GAAATAGAAAGKTTTATATA	D	-384976	-384957	GAAATAGATATCTTTATATA	No ORFs		13.1	8.1e-08	-16.325	7.09	3	3
CP003928.1	site	GAAATAGAAAGKTTTATATA	D	-2133040	-2133021	GCAATAAAAAGGTTTCTATA			12.4	1.6e-07	-15.675	6.807	4	4
CP003928.1	site	GAAATAGAAAGKTTTATATA	R	-2092106	-2092087	GCAATAAAAAGGTTTCTATA			12.4	1.6e-07	-15.675	6.807	5	5
CP003928.1	site	GAAATAGAAAGKTTTATATA	D	-1781872	-1781853	GCAATAAAAAGGTTTCTATA			12.4	1.6e-07	-15.675	6.807	6	6
CP003928.1	site	GAAATAGAAAGKTTTATATA	D	-1766149	-1766130	GCAATAAAAAGGTTTCTATA			12.4	1.6e-07	-15.675	6.807	7	7
CP003928.1	site	GAAATAGAAAGKTTTATATA	R	-1735427	-1735408	GCAATAAAAAGGTTTCTATA			12.4	1.6e-07	-15.675	6.807	8	8
CP003928.1	site	GAAATAGAAAGKTTTATATA	R	-1726840	-1726821	GCAATAAAAAGGTTTCTATA			12.4	1.6e-07	-15.675	6.807	9	9
CP003928.1	site	GAAATAGAAAGKTTTATATA	D	-1703165	-1703146	GCAATAAAAAGGTTTCTATA			12.4	1.6e-07	-15.675	6.807	10	10
CP003928.1	site	GAAATAGAAAGKTTTATATA	R	-1575321	-1575302	GCAATAAAAAGGTTTCTATA			12.4	1.6e-07	-15.675	6.807	11	11
CP003928.1	site	GAAATAGAAAGKTTTATATA	D	-1541404	-1541385	GCAATAAAAAGGTTTCTATA			12.4	1.6e-07	-15.675	6.807	12	12
CP003928.1	site	GAAATAGAAAGKTTTATATA	R	-22501	-22482	GTAATAAAAACTTTTATATA			12.3	1.7e-07	-15.6	6.775	13	13
CP003928.1	site	GAAATAGAAAGKTTTATATA	D	-1362999	-1362980	TAAATAAAAATGTTTTTATA			10.6	4.2e-07	-14.687	6.378	14	14
CP003928.1	site	GAAATAGAAAGKTTTATATA	D	-1308653	-1308634	GAGAGAAAAATTTTTATATA	SiL_1210	Chaperonin GroEL (HSP60 family)	10.3	5.9e-07	-14.352	6.233	15	15
CP003928.1	site	GAAATAGAAAGKTTTATATA	R	-2220516	-2220497	GAATTAGAAAGTTTTTTATT			10.2	6.6e-07	-14.238	6.183	16	16
CP003928.1	site	GAAATAGAAAGKTTTATATA	R	-489197	-489178	AAATTAGAAAGTTTTATATT			9.7	9e-07	-13.917	6.044	17	17
CP003928.1	site	GAAATAGAAAGKTTTATATA	R	-2465055	-2465036	GAAAGAAAAACGTTTGTATA			9.2	1.1e-06	-13.73	5.963	18	18
CP003928.1	site	GAAATAGAAAGKTTTATATA	R	-2261883	-2261864	AAAATAGAAAATTTTATAGA			9.2	1.1e-06	-13.73	5.963	19	19
CP003928.1	site	GAAATAGAAAGKTTTATATA	R	-2161603	-2161584	GAAAAAGAAATATTTAAATA			9.1	1.1e-06	-13.678	5.94	20	20
CP003928.1	site	GAAATAGAAAGKTTTATATA	R	-1969424	-1969405	GAAAAAGAAATATTTAAATA			9.1	1.1e-06	-13.678	5.94	21	21
CP003928.1	site	GAAATAGAAAGKTTTATATA	D	-1859411	-1859392	GAAAAAGAAATATTTAAATA			9.1	1.1e-06	-13.678	5.94	22	22
CP003928.1	site	GAAATAGAAAGKTTTATATA	D	-1826155	-1826136	GAAAAAGAAATATTTAAATA			9.1	1.1e-06	-13.678	5.94	23	23
CP003928.1	site	GAAATAGAAAGKTTTATATA	R	-1812480	-1812461	GAAAAAGAAATATTTAAATA			9.1	1.1e-06	-13.678	5.94	24	24
CP003928.1	site	GAAATAGAAAGKTTTATATA	D	-1701199	-1701180	GAAAAAGAAATATTTAAATA			9.1	1.1e-06	-13.678	5.94	25	25
CP003928.1	site	GAAATAGAAAGKTTTATATA	D	-457265	-457246	GAAAAAGAAATATTTAAATA			9.1	1.1e-06	-13.678	5.94	26	26
CP003928.1	site	GAAATAGAAAGKTTTATATA	D	-1699024	-1699005	GAAATAAAAAGCATTATAAA			8.9	1.3e-06	-13.554	5.887	27	27
CP003928.1	site	GAAATAGAAAGKTTTATATA	D	-1167084	-1167065	GGAATAGAAGTGATTATATA			8.9	1.3e-06	-13.554	5.887	28	28
CP003928.1	site	GAAATAGAAAGKTTTATATA	D	-504934	-504915	ATACTAGAAATGTTTATATA	SiL_2134	VapB-like protein	8.7	1.5e-06	-13.387	5.814	29	29
CP003928.1	site	GAAATAGAAAGKTTTATATA	D	-1309769	-1309750	GAAATAAAAAGGATTTAATA			8.2	2.2e-06	-13.018	5.653	30	30
CP003928.1	site	GAAATAGAAAGKTTTATATA	D	-86794	-86775	CACTTAAAAAGTTTTATATA			8	2.4e-06	-12.929	5.615	31	31
CP003928.1	site	GAAATAGAAAGKTTTATATA	R	-723693	-723674	AAAATAAGAAGGTTTATATT			7.7	2.6e-06	-12.845	5.578	32	32
CP003928.1	site	GAAATAGAAAGKTTTATATA	D	-2099692	-2099673	GAAATAAAAATATTTACAAA			7.5	2.8e-06	-12.804	5.561	33	33
CP003928.1	site	GAAATAGAAAGKTTTATATA	D	-608191	-608172	GAATTGATAATGTTTATATA			7.5	2.8e-06	-12.804	5.561	34	34
CP003928.1	site	GAAATAGAAAGKTTTATATA	D	-2147804	-2147785	GAGAACAAAATGTTTATATA			7.4	2.8e-06	-12.78	5.55	35	35
CP003928.1	site	GAAATAGAAAGKTTTATATA	D	-1623311	-1623292	GTACTAGTATGGTTTATATA			7.2	3e-06	-12.706	5.518	36	36
CP003928.1	site	GAAATAGAAAGKTTTATATA	R	-1979514	-1979495	GAAATTGAAAGATTTAACTA			6.9	3.6e-06	-12.537	5.445	37	37
CP003928.1	site	GAAATAGAAAGKTTTATATA	D	-1668816	-1668797	GAAATAGATAGATTTTCATA			6.9	3.6e-06	-12.537	5.445	38	38
CP003928.1	site	GAAATAGAAAGKTTTATATA	R	-32392	-32373	TAAATAATAATGTTTATATG			6.9	3.6e-06	-12.537	5.445	39	39
CP003928.1	site	GAAATAGAAAGKTTTATATA	D	-2357692	-2357673	GATACAGCAAGTTTTAAATA			6.8	3.9e-06	-12.449	5.407	40	40
CP003928.1	site	GAAATAGAAAGKTTTATATA	D	-1636091	-1636072	GAAATTGCAAGGTTAATATT			6.8	3.9e-06	-12.449	5.407	41	41
CP003928.1	site	GAAATAGAAAGKTTTATATA	D	-330445	-330426	GAAATTAATATTTTTTTATA			6.7	4.3e-06	-12.356	5.366	42	42
CP003928.1	site	GAAATAGAAAGKTTTATATA	R	-2435150	-2435131	GAAGTAGAAAGTGTAATAAA			6.6	4.7e-06	-12.27	5.329	43	43
CP003928.1	site	GAAATAGAAAGKTTTATATA	D	-1937105	-1937086	GAAATATGAAGATTTATTTA			6.6	4.7e-06	-12.27	5.329	44	44
CP003928.1	site	GAAATAGAAAGKTTTATATA	D	-587460	-587441	GTAATGGAAGGGTTTATATG			6.6	4.7e-06	-12.27	5.329	45	45
CP003928.1	site	GAAATAGAAAGKTTTATATA	D	-477257	-477238	GATAAAGAAAGCTTTATATT			6.6	4.7e-06	-12.27	5.329	46	46
CP003928.1	site	GAAATAGAAAGKTTTATATA	R	-2055899	-2055880	GAAAAAGTAAGGTTAGTATA			6.5	5.2e-06	-12.167	5.284	47	47
CP003928.1	site	GAAATAGAAAGKTTTATATA	D	-1888860	-1888841	GAAATAGTAAAGTTTAAATG			6.5	5.2e-06	-12.167	5.284	48	48
CP003928.1	site	GAAATAGAAAGKTTTATATA	R	-483936	-483917	GAATGACAAAAGTTTATATA			6.5	5.2e-06	-12.167	5.284	49	49
CP003928.1	site	GAAATAGAAAGKTTTATATA	R	-252100	-252081	TACATAAAAGTTTTTATATA			6.5	5.2e-06	-12.167	5.284	50	50
CP003928.1	site	GAAATAGAAAGKTTTATATA	D	-2000306	-2000287	GAAATAGAATATGTTATAAA			6.4	5.6e-06	-12.088	5.25	51	51
CP003928.1	site	GAAATAGAAAGKTTTATATA	D	-1604049	-1604030	GAAAGTGAAAGTTTAAGATA			6.4	5.6e-06	-12.088	5.25	52	52
CP003928.1	site	GAAATAGAAAGKTTTATATA	D	-1110423	-1110404	GAATTATAAAGTTTAATACA			6.4	5.6e-06	-12.088	5.25	53	53
CP003928.1	site	GAAATAGAAAGKTTTATATA	D	-28845	-28826	AAATTAGACCGTTTTATATA			6.4	5.6e-06	-12.088	5.25	54	54
CP003928.1	site	GAAATAGAAAGKTTTATATA	R	-2155035	-2155016	GAAATAGTAAGTTTTGGAAA			6.3	6.1e-06	-12.003	5.213	55	55
CP003928.1	site	GAAATAGAAAGKTTTATATA	D	-1666945	-1666926	AAAATACATAGTGTTATATA			6.3	6.1e-06	-12.003	5.213	56	56
CP003928.1	site	GAAATAGAAAGKTTTATATA	R	-802647	-802628	GAATTAGAAAGGTTGCTAAA			6.3	6.1e-06	-12.003	5.213	57	57
CP003928.1	site	GAAATAGAAAGKTTTATATA	D	-2004222	-2004203	GAGATATAAGGTGTTATATA			6.2	6.7e-06	-11.915	5.175	58	58
CP003928.1	site	GAAATAGAAAGKTTTATATA	R	-305320	-305301	GAAATAGCAAGGTTAAGCTA			6.2	6.7e-06	-11.915	5.175	59	59
CP003928.1	site	GAAATAGAAAGKTTTATATA	D	-32447	-32428	AAGATAAAAATTTTTATACA			6.2	6.7e-06	-11.915	5.175	60	60
CP003928.1	site	GAAATAGAAAGKTTTATATA	R	-1976131	-1976112	GATAGAGCAAATTTTATATA			6.1	7.2e-06	-11.847	5.145	61	61
CP003928.1	site	GAAATAGAAAGKTTTATATA	D	-1836390	-1836371	TAACTAGTAAGGTTAATATA			6.1	7.2e-06	-11.847	5.145	62	62
CP003928.1	site	GAAATAGAAAGKTTTATATA	D	-1554642	-1554623	GAAATAGAGAGTATAATAGA			6.1	7.2e-06	-11.847	5.145	63	63
CP003928.1	site	GAAATAGAAAGKTTTATATA	D	-953881	-953862	TAGATAAAAATTTTGATATA			6.1	7.2e-06	-11.847	5.145	64	64
CP003928.1	site	GAAATAGAAAGKTTTATATA	R	-516859	-516840	GAAATTCTCAGTTTTATATA			6.1	7.2e-06	-11.847	5.145	65	65
CP003928.1	site	GAAATAGAAAGKTTTATATA	R	-2298111	-2298092	TGAATAGTAAGTTTTAAATA			6	7.7e-06	-11.773	5.113	66	66
CP003928.1	site	GAAATAGAAAGKTTTATATA	D	-1616810	-1616791	AAAATAGATAGTTTTGTTTA			6	7.7e-06	-11.773	5.113	67	67
CP003928.1	site	GAAATAGAAAGKTTTATATA	D	-1032895	-1032876	GAAATAGAAAAGTTTAAAAG			6	7.7e-06	-11.773	5.113	68	68
CP003928.1	site	GAAATAGAAAGKTTTATATA	D	-261175	-261156	TAAAAAGAAAGTTGTAAATA			6	7.7e-06	-11.773	5.113	69	69
CP003928.1	site	GAAATAGAAAGKTTTATATA	R	-2011987	-2011968	TAATTAGAAAGCTTTATAAA	SiL_0492	Protein distantly related to bacterialferritins / DNA protection during starvation protein	5.9	8.1e-06	-11.719	5.09	70	70
CP003928.1	site	GAAATAGAAAGKTTTATATA	D	-1734664	-1734645	TATATGGAAAGGTTTATTTA			5.9	8.1e-06	-11.719	5.09	71	71
CP003928.1	site	GAAATAGAAAGKTTTATATA	R	-725399	-725380	GAGAGAGGAAGTTATATATA			5.9	8.1e-06	-11.719	5.09	72	72
CP003928.1	site	GAAATAGAAAGKTTTATATA	R	-2447575	-2447556	GAAATATAAAATTTTAGATG			5.8	8.6e-06	-11.664	5.066	73	73
CP003928.1	site	GAAATAGAAAGKTTTATATA	R	-161605	-161586	CAAATACAAAGTTTAATAGA			5.8	8.6e-06	-11.664	5.066	74	74
CP003928.1	site	GAAATAGAAAGKTTTATATA	D	-2120367	-2120348	AAGATAGAAAGGTTTATACT			5.7	9e-06	-11.621	5.047	75	75
CP003928.1	site	GAAATAGAAAGKTTTATATA	R	-1562863	-1562844	TAAATAGAAAAGTTTATAAT			5.7	9e-06	-11.621	5.047	76	76
CP003928.1	site	GAAATAGAAAGKTTTATATA	R	-419441	-419422	GAAATAGAGAGGATTAGAGA			5.7	9e-06	-11.621	5.047	77	77
CP003928.1	site	GAAATAGAAAGKTTTATATA	R	-125831	-125812	ATAATAGAAAGGTTTAAAAA	SiL_2505	Hypothetical Protein / putative DNA-binding protein	5.7	9e-06	-11.621	5.047	78	78
CP003928.1	site	GAAATAGAAAGKTTTATATA	D	-2214853	-2214834	CTCTTAGAAAGGTTTATATA	SiL_0286	TetR/AcrR family transcriptional regulator	5.5	9.7e-06	-11.544	5.014	79	79
CP003928.1	site	GAAATAGAAAGKTTTATATA	D	-750384	-750365	AAAGTAGAAAGTTTTCTAAA			5.5	9.7e-06	-11.544	5.014	80	80
CP003928.1	site	GAAATAGAAAGKTTTATATA	D	-283510	-283491	AAAATTGAAAATTTTAGATA			5.5	9.7e-06	-11.544	5.014	81	81
CP003928.1	site	GAAATAGAAAGKTTTATATA	D	-2286582	-2286563	AAAATAGAAGGTTCTTTATA			5.4	1e-05	-11.512	5	82	82
CP003928.1	site	GAAATAGAAAGKTTTATATA	R	-1627528	-1627509	TAAAGAGAAAGGTTTAAAGA			5.3	1e-05	-11.476	4.984	83	83
CP003928.1	site	GAAATAGAAAGKTTTATATA	R	-980747	-980728	GTGTTAAAAAGATTTATATA	regulatory sequence (SiL_1604)	glycosylated S-layer protein, SlaA	5.3	1e-05	-11.476	4.984	84	84
CP003928.1	site	GAAATAGAAAGKTTTATATA	D	-499850	-499831	GAAAAAGAAATATTTAAACA			5.3	1e-05	-11.476	4.984	85	85
CP003928.1	site	GAAATAGAAAGKTTTATATA	R	-2174169	-2174150	GGAAAAGTATTGTTTATATA			5.2	1.1e-05	-11.43	4.964	86	86
CP003928.1	site	GAAATAGAAAGKTTTATATA	D	-883032	-883013	GAAATACAAATGATTATGAA			5.2	1.1e-05	-11.43	4.964	87	87
CP003928.1	site	GAAATAGAAAGKTTTATATA	R	-772734	-772715	GAAAGAGCAATACTTATATA			5.2	1.1e-05	-11.43	4.964	88	88
CP003928.1	site	GAAATAGAAAGKTTTATATA	D	-2140196	-2140177	GAAAAAGAAGTATTTAAATA			5.1	1.1e-05	-11.388	4.946	89	89
CP003928.1	site	GAAATAGAAAGKTTTATATA	D	-1924808	-1924789	GAAAAAGAATTATTTAAATA			5.1	1.1e-05	-11.388	4.946	90	90
CP003928.1	site	GAAATAGAAAGKTTTATATA	R	-1842078	-1842059	GAAAAAGAATTATTTAAATA			5.1	1.1e-05	-11.388	4.946	91	91
CP003928.1	site	GAAATAGAAAGKTTTATATA	D	-1757927	-1757908	GAAAAAGAAGTATTTAAATA			5.1	1.1e-05	-11.388	4.946	92	92
CP003928.1	site	GAAATAGAAAGKTTTATATA	R	-472638	-472619	GAAATAGAGATATATAAATA			5.1	1.1e-05	-11.388	4.946	93	93
CP003928.1	site	GAAATAGAAAGKTTTATATA	R	-1650562	-1650543	GACATTAAACAGTTTATATA			5	1.2e-05	-11.331	4.921	94	94
CP003928.1	site	GAAATAGAAAGKTTTATATA	R	-1353681	-1353662	GAAGTAAACAGTATGATATA			5	1.2e-05	-11.331	4.921	95	95
CP003928.1	site	GAAATAGAAAGKTTTATATA	D	-2010049	-2010030	GAAATCCAAATGTATATAAA			4.9	1.3e-05	-11.278	4.898	96	96
CP003928.1	site	GAAATAGAAAGKTTTATATA	R	-1643486	-1643467	GAAATAGCTATCTTTAAATA			4.9	1.3e-05	-11.278	4.898	97	97
CP003928.1	site	GAAATAGAAAGKTTTATATA	R	-320768	-320749	TAAACTGAAATATTTATATA			4.9	1.3e-05	-11.278	4.898	98	98
CP003928.1	site	GAAATAGAAAGKTTTATATA	D	-1421925	-1421906	GTAATAGTAATTTTTAGAAA			4.8	1.4e-05	-11.206	4.867	99	99
CP003928.1	site	GAAATAGAAAGKTTTATATA	R	-2147846	-2147827	TAAATAAAACGTATTAAATA			4.7	1.5e-05	-11.137	4.837	100	100
CP003928.1	site	GAAATAGAAAGKTTTATATA	R	-2034463	-2034444	CATATGGAAATGTTTCTATA			4.7	1.5e-05	-11.137	4.837	101	101
CP003928.1	site	GAAATAGAAAGKTTTATATA	D	-1972804	-1972785	GATATAAAAAGATTTCTATT			4.7	1.5e-05	-11.137	4.837	102	102
CP003928.1	site	GAAATAGAAAGKTTTATATA	D	-1592988	-1592969	GTAATTTAAATTTTCATATA			4.7	1.5e-05	-11.137	4.837	103	103
CP003928.1	site	GAAATAGAAAGKTTTATATA	D	-1551286	-1551267	GAAGTAAAAAGGTTTGTTAA			4.7	1.5e-05	-11.137	4.837	104	104
CP003928.1	site	GAAATAGAAAGKTTTATATA	D	-2384166	-2384147	GAAAGATAAATGTTAAGATA			4.6	1.6e-05	-11.075	4.81	105	105
CP003928.1	site	GAAATAGAAAGKTTTATATA	D	-2244080	-2244061	GATATAGAAATTTTAAAATT			4.6	1.6e-05	-11.075	4.81	106	106
CP003928.1	site	GAAATAGAAAGKTTTATATA	R	-2223390	-2223371	GTAATAAATAGGTTAATAGA			4.6	1.6e-05	-11.075	4.81	107	107
CP003928.1	site	GAAATAGAAAGKTTTATATA	D	-1852613	-1852594	AATATAAAATGGTTTGTATA			4.6	1.6e-05	-11.075	4.81	108	108
CP003928.1	site	GAAATAGAAAGKTTTATATA	D	-1670609	-1670590	GAAATAATAAGTATTATACT			4.6	1.6e-05	-11.075	4.81	109	109
CP003928.1	site	GAAATAGAAAGKTTTATATA	D	-752618	-752599	GTAAGATAAATTTTGATATA			4.6	1.6e-05	-11.075	4.81	110	110
CP003928.1	site	GAAATAGAAAGKTTTATATA	R	-2281274	-2281255	GAAGGAGAAATTGTTATAAA			4.5	1.7e-05	-11.001	4.777	111	111
CP003928.1	site	GAAATAGAAAGKTTTATATA	D	-2030097	-2030078	TAAATACAATTCTTTATATA			4.5	1.7e-05	-11.001	4.777	112	112
CP003928.1	site	GAAATAGAAAGKTTTATATA	D	-1742664	-1742645	AAAAAAGAAATATTTAAATA			4.5	1.7e-05	-11.001	4.777	113	113
CP003928.1	site	GAAATAGAAAGKTTTATATA	R	-1165177	-1165158	AACATAGAAATTACTATATA			4.5	1.7e-05	-11.001	4.777	114	114
CP003928.1	site	GAAATAGAAAGKTTTATATA	R	-2344992	-2344973	GGAATAGATATTTTTATTTT			4.4	1.8e-05	-10.944	4.753	115	115
CP003928.1	site	GAAATAGAAAGKTTTATATA	D	-2204012	-2203993	TTAATAGAAATCTTTTTATA			4.4	1.8e-05	-10.944	4.753	116	116
CP003928.1	site	GAAATAGAAAGKTTTATATA	R	-1972802	-1972783	TTAATAGAAATCTTTTTATA			4.4	1.8e-05	-10.944	4.753	117	117
CP003928.1	site	GAAATAGAAAGKTTTATATA	R	-1734711	-1734692	TTAATAGAAATCTTTTTATA			4.4	1.8e-05	-10.944	4.753	118	118
CP003928.1	site	GAAATAGAAAGKTTTATATA	R	-1611253	-1611234	GAAACAAAAAAGTTTTTAAA			4.4	1.8e-05	-10.944	4.753	119	119
CP003928.1	site	GAAATAGAAAGKTTTATATA	R	-333120	-333101	GAAATAAAAAATTATTTACA			4.4	1.8e-05	-10.944	4.753	120	120
CP003928.1	site	GAAATAGAAAGKTTTATATA	R	-1509405	-1509386	GAAATAATCAAGCTTATATA			4.3	1.9e-05	-10.885	4.727	121	121
CP003928.1	site	GAAATAGAAAGKTTTATATA	R	-783722	-783703	TTAATAAAATGTTTCATATA			4.3	1.9e-05	-10.885	4.727	122	122
CP003928.1	site	GAAATAGAAAGKTTTATATA	R	-2399798	-2399779	GAGATAATAAAGTTTATAGA			4.1	2.1e-05	-10.785	4.684	123	123
CP003928.1	site	GAAATAGAAAGKTTTATATA	D	-1819490	-1819471	GAAATTAAAAAGTTAATCTA			4.1	2.1e-05	-10.785	4.684	124	124
CP003928.1	site	GAAATAGAAAGKTTTATATA	D	-1748094	-1748075	GAAAAAGAGCTTTTTATAGA			4.1	2.1e-05	-10.785	4.684	125	125
CP003928.1	site	GAAATAGAAAGKTTTATATA	D	-990362	-990343	GAAGAAAAAAGGTTTATAAG			4.1	2.1e-05	-10.785	4.684	126	126
CP003928.1	site	GAAATAGAAAGKTTTATATA	D	-729660	-729641	AATATAGAAATTTATATTTA			4.1	2.1e-05	-10.785	4.684	127	127
CP003928.1	site	GAAATAGAAAGKTTTATATA	D	-166099	-166080	GAAATAAACGTGTTACTATA			4.1	2.1e-05	-10.785	4.684	128	128
CP003928.1	site	GAAATAGAAAGKTTTATATA	D	-2130185	-2130166	AAAGAAAAATGTTTTATATA			4	2.2e-05	-10.74	4.664	129	129
CP003928.1	site	GAAATAGAAAGKTTTATATA	R	-1181107	-1181088	GGAATGAAAAGGGTTATCTA			4	2.2e-05	-10.74	4.664	130	130
CP003928.1	site	GAAATAGAAAGKTTTATATA	R	-374136	-374117	TAAAGAAAAAGATTTAAATA			4	2.2e-05	-10.74	4.664	131	131
CP003928.1	site	GAAATAGAAAGKTTTATATA	D	-222627	-222608	AATATACAAATTTTTATCTA			4	2.2e-05	-10.74	4.664	132	132
CP003928.1	site	GAAATAGAAAGKTTTATATA	D	-2317183	-2317164	AAAGTAGAATTTTCTATATA			3.9	2.2e-05	-10.704	4.649	133	133
CP003928.1	site	GAAATAGAAAGKTTTATATA	R	-1451960	-1451941	GGAAAAGAACGCGTTATATA			3.9	2.2e-05	-10.704	4.649	134	134
CP003928.1	site	GAAATAGAAAGKTTTATATA	R	-821790	-821771	GGAATAAAAAAGATTATAAA			3.9	2.2e-05	-10.704	4.649	135	135
CP003928.1	site	GAAATAGAAAGKTTTATATA	D	-810200	-810181	GAAATAAAGAGGGATATAAA			3.9	2.2e-05	-10.704	4.649	136	136
CP003928.1	site	GAAATAGAAAGKTTTATATA	D	-452924	-452905	TAAATAGAAATTTAGATAAA			3.9	2.2e-05	-10.704	4.649	137	137
CP003928.1	site	GAAATAGAAAGKTTTATATA	D	-252100	-252081	TATATAAAAACTTTTATGTA			3.9	2.2e-05	-10.704	4.649	138	138
CP003928.1	site	GAAATAGAAAGKTTTATATA	D	-65983	-65964	AAAATATGAATTTTTATAAA			3.9	2.2e-05	-10.704	4.649	139	139
CP003928.1	site	GAAATAGAAAGKTTTATATA	R	-1962777	-1962758	AAAATAGAAATTTCTAATTA			3.8	2.3e-05	-10.674	4.636	140	140
CP003928.1	site	GAAATAGAAAGKTTTATATA	R	-1773474	-1773455	AAACTTAAAAGGTTTATAAA			3.8	2.3e-05	-10.674	4.636	141	141
CP003928.1	site	GAAATAGAAAGKTTTATATA	R	-1667140	-1667121	TAATTAATAAGGGTTATATA			3.8	2.3e-05	-10.674	4.636	142	142
CP003928.1	site	GAAATAGAAAGKTTTATATA	D	-1526467	-1526448	ACTATAAAAAGGTTTCTATA			3.8	2.3e-05	-10.674	4.636	143	143
CP003928.1	site	GAAATAGAAAGKTTTATATA	D	-703722	-703703	CTAATAAAAAGTATAATATA			3.8	2.3e-05	-10.674	4.636	144	144
CP003928.1	site	GAAATAGAAAGKTTTATATA	R	-2284902	-2284883	TAAAGAAAAAGTTATATATT			3.7	2.4e-05	-10.652	4.626	145	145
CP003928.1	site	GAAATAGAAAGKTTTATATA	D	-1794713	-1794694	TATATAAGAAGTTTTATAAA			3.7	2.4e-05	-10.652	4.626	146	146
CP003928.1	site	GAAATAGAAAGKTTTATATA	D	-1662206	-1662187	GAGATAAAAATGTTGTTACA			3.7	2.4e-05	-10.652	4.626	147	147
CP003928.1	site	GAAATAGAAAGKTTTATATA	R	-1359805	-1359786	ATAATAGAAATTTTCCTATA			3.7	2.4e-05	-10.652	4.626	148	148
CP003928.1	site	GAAATAGAAAGKTTTATATA	D	-1028704	-1028685	AAGAGAAAAAGGTTGATATA			3.7	2.4e-05	-10.652	4.626	149	149
CP003928.1	site	GAAATAGAAAGKTTTATATA	R	-729660	-729641	TAAATATAAATTTCTATATT			3.7	2.4e-05	-10.652	4.626	150	150
CP003928.1	site	GAAATAGAAAGKTTTATATA	R	-559100	-559081	TTAAGAAAAAGTTATATATA			3.7	2.4e-05	-10.652	4.626	151	151
CP003928.1	site	GAAATAGAAAGKTTTATATA	R	-208031	-208012	TAATTAAAAAAGTTTTTATA			3.7	2.4e-05	-10.652	4.626	152	152
CP003928.1	site	GAAATAGAAAGKTTTATATA	D	-2196313	-2196294	GCATTAAAAATGTTGATATT			3.6	2.4e-05	-10.629	4.616	153	153
CP003928.1	site	GAAATAGAAAGKTTTATATA	D	-1748183	-1748164	TAAATTAAAAATTATATATA			3.6	2.4e-05	-10.629	4.616	154	154
CP003928.1	site	GAAATAGAAAGKTTTATATA	D	-466492	-466473	AGATTAAAAAGTTTTTTATA			3.6	2.4e-05	-10.629	4.616	155	155
CP003928.1	site	GAAATAGAAAGKTTTATATA	D	-346160	-346141	AAGATAAAAAGTTTAATAAA			3.6	2.4e-05	-10.629	4.616	156	156
CP003928.1	site	GAAATAGAAAGKTTTATATA	R	-564273	-564254	GTAATTAACTTGTTTATATA			3.5	2.5e-05	-10.605	4.606	157	157
CP003928.1	site	GAAATAGAAAGKTTTATATA	D	-2238809	-2238790	GATTAAATAATGTTTATATA			3.4	2.5e-05	-10.579	4.594	158	158
CP003928.1	site	GAAATAGAAAGKTTTATATA	R	-1821764	-1821745	GATTAAATAATGTTTATATA			3.4	2.5e-05	-10.579	4.594	159	159
CP003928.1	site	GAAATAGAAAGKTTTATATA	D	-1807097	-1807078	GATTAAATAATGTTTATATA			3.4	2.5e-05	-10.579	4.594	160	160
CP003928.1	site	GAAATAGAAAGKTTTATATA	R	-1726266	-1726247	GATTAAATAATGTTTATATA			3.4	2.5e-05	-10.579	4.594	161	161
CP003928.1	site	GAAATAGAAAGKTTTATATA	R	-1471671	-1471652	ACGATAAAAATATTTATATA			3.4	2.5e-05	-10.579	4.594	162	162
CP003928.1	site	GAAATAGAAAGKTTTATATA	R	-489668	-489649	GATTAAATAATGTTTATATA			3.4	2.5e-05	-10.579	4.594	163	163
CP003928.1	site	GAAATAGAAAGKTTTATATA	R	-736085	-736066	GAAATAAAAATGTAATAATA			3.3	2.6e-05	-10.552	4.583	164	164
CP003928.1	site	GAAATAGAAAGKTTTATATA	D	-126331	-126312	GAACATAAAATTTTTGTATA			3.3	2.6e-05	-10.552	4.583	165	165
CP003928.1	site	GAAATAGAAAGKTTTATATA	R	-2302361	-2302342	GAAATTAGAATCTTTACATA			3.2	2.7e-05	-10.517	4.568	166	166
CP003928.1	site	GAAATAGAAAGKTTTATATA	R	-2147604	-2147585	GTAATTGAAACGCTTATTTA			3.2	2.7e-05	-10.517	4.568	167	167
CP003928.1	site	GAAATAGAAAGKTTTATATA	D	-891459	-891440	GAAAGAGACAGATATGTATA			3.2	2.7e-05	-10.517	4.568	168	168
CP003928.1	site	GAAATAGAAAGKTTTATATA	R	-671313	-671294	GACTTAGCAAGTTGTACATA			3.2	2.7e-05	-10.517	4.568	169	169
CP003928.1	site	GAAATAGAAAGKTTTATATA	D	-241664	-241645	GAAAGAACAATGGTAATATA			3.2	2.7e-05	-10.517	4.568	170	170
CP003928.1	site	GAAATAGAAAGKTTTATATA	R	-2258473	-2258454	GTAGTAGATAGAGTTATATA			3.1	2.8e-05	-10.476	4.55	171	171
CP003928.1	site	GAAATAGAAAGKTTTATATA	D	-2183868	-2183849	GATTTAACAATTTTAATATA			3.1	2.8e-05	-10.476	4.55	172	172
CP003928.1	site	GAAATAGAAAGKTTTATATA	D	-1738222	-1738203	GAAATTGAAAGTGTGTTAAA			3.1	2.8e-05	-10.476	4.55	173	173
CP003928.1	site	GAAATAGAAAGKTTTATATA	R	-735278	-735259	ATAATTAAAATGTGTATATA			3.1	2.8e-05	-10.476	4.55	174	174
CP003928.1	site	GAAATAGAAAGKTTTATATA	R	-671556	-671537	GCAATAGGTACGTTTAGATA			3.1	2.8e-05	-10.476	4.55	175	175
CP003928.1	site	GAAATAGAAAGKTTTATATA	R	-2385506	-2385487	GAAATAGAAAGCTATGTTCA			3	3e-05	-10.421	4.526	176	176
CP003928.1	site	GAAATAGAAAGKTTTATATA	R	-2132054	-2132035	GAAATAGCAAGAGTTAAATG			3	3e-05	-10.421	4.526	177	177
CP003928.1	site	GAAATAGAAAGKTTTATATA	D	-2059790	-2059771	GAAATACAATGGTAGATGTA			3	3e-05	-10.421	4.526	178	178
CP003928.1	site	GAAATAGAAAGKTTTATATA	R	-1594390	-1594371	GAAATACATAGCATTATAAA			3	3e-05	-10.421	4.526	179	179
CP003928.1	site	GAAATAGAAAGKTTTATATA	R	-717606	-717587	GAAAGTGAAAGTTGTATTCA			3	3e-05	-10.421	4.526	180	180
CP003928.1	site	GAAATAGAAAGKTTTATATA	D	-477459	-477440	GAGCTAATAATGTTTTTATA			3	3e-05	-10.421	4.526	181	181
CP003928.1	site	GAAATAGAAAGKTTTATATA	D	-2379680	-2379661	GAGATAAAAATTTTGACAAA			2.9	3.1e-05	-10.366	4.502	182	182
CP003928.1	site	GAAATAGAAAGKTTTATATA	R	-2345621	-2345602	GTAATAGAAAAGTTGATGCA			2.9	3.1e-05	-10.366	4.502	183	183
CP003928.1	site	GAAATAGAAAGKTTTATATA	D	-2160055	-2160036	GAATTAAAAATTTTTACAAT			2.9	3.1e-05	-10.366	4.502	184	184
CP003928.1	site	GAAATAGAAAGKTTTATATA	R	-1930260	-1930241	GTAATGGAAGGGTTTACATG			2.9	3.1e-05	-10.366	4.502	185	185
CP003928.1	site	GAAATAGAAAGKTTTATATA	R	-1678222	-1678203	GCACTAGAAGGCTTTATGTA			2.9	3.1e-05	-10.366	4.502	186	186
CP003928.1	site	GAAATAGAAAGKTTTATATA	D	-1442842	-1442823	GAAACGGAAGGATTTATAGA			2.9	3.1e-05	-10.366	4.502	187	187
CP003928.1	site	GAAATAGAAAGKTTTATATA	R	-1360789	-1360770	GAAATGGAAAGATTTTAATG			2.9	3.1e-05	-10.366	4.502	188	188
CP003928.1	site	GAAATAGAAAGKTTTATATA	D	-1211196	-1211177	GCAGTAGCAAGTTTCATATT			2.9	3.1e-05	-10.366	4.502	189	189
CP003928.1	site	GAAATAGAAAGKTTTATATA	D	-1084215	-1084196	GAAGTAGCAGGTTTTGTACA			2.9	3.1e-05	-10.366	4.502	190	190
CP003928.1	site	GAAATAGAAAGKTTTATATA	R	-615325	-615306	ACAATAAAATTCTTTATATA			2.9	3.1e-05	-10.366	4.502	191	191
CP003928.1	site	GAAATAGAAAGKTTTATATA	D	-371219	-371200	TTAATAAAGATGTTTATGTA			2.9	3.1e-05	-10.366	4.502	192	192
CP003928.1	site	GAAATAGAAAGKTTTATATA	D	-217889	-217870	GGCATCATAATTTTTATATA			2.9	3.1e-05	-10.366	4.502	193	193
CP003928.1	site	GAAATAGAAAGKTTTATATA	D	-1602646	-1602627	TAAATAATAATAGTTATATA			2.8	3.4e-05	-10.301	4.473	194	194
CP003928.1	site	GAAATAGAAAGKTTTATATA	R	-1489720	-1489701	GATTTACAAAGTTTGATGTA			2.8	3.4e-05	-10.301	4.473	195	195
CP003928.1	site	GAAATAGAAAGKTTTATATA	D	-1265846	-1265827	GAATTGAAAATTTTGATAGA			2.8	3.4e-05	-10.301	4.473	196	196
CP003928.1	site	GAAATAGAAAGKTTTATATA	D	-1221064	-1221045	AAAATAATCATGTTTATTTA			2.8	3.4e-05	-10.301	4.473	197	197
CP003928.1	site	GAAATAGAAAGKTTTATATA	R	-854263	-854244	ATATTAAAATTGTTTATATA			2.8	3.4e-05	-10.301	4.473	198	198
CP003928.1	site	GAAATAGAAAGKTTTATATA	R	-839986	-839967	GAAATTAAAATCTTTAGGTA			2.8	3.4e-05	-10.301	4.473	199	199
CP003928.1	site	GAAATAGAAAGKTTTATATA	D	-753376	-753357	GATATAAAAATTAATATAAA			2.8	3.4e-05	-10.301	4.473	200	200
CP003928.1	site	GAAATAGAAAGKTTTATATA	R	-416768	-416749	GAAATAGAACCATTTCTGTA			2.8	3.4e-05	-10.301	4.473	201	201
CP003928.1	site	GAAATAGAAAGKTTTATATA	R	-313492	-313473	GAAATAAGCTTGGTTATATA			2.8	3.4e-05	-10.301	4.473	202	202
CP003928.1	site	GAAATAGAAAGKTTTATATA	R	-149850	-149831	GAAGTAGAAAGTGTGAAATC			2.8	3.4e-05	-10.301	4.473	203	203
CP003928.1	site	GAAATAGAAAGKTTTATATA	R	-2333372	-2333353	GAAATAGACAAATTAATAGA			2.7	3.6e-05	-10.236	4.445	204	204
CP003928.1	site	GAAATAGAAAGKTTTATATA	D	-2018367	-2018348	TAAATAAAATTATTTAAATA			2.7	3.6e-05	-10.236	4.445	205	205
CP003928.1	site	GAAATAGAAAGKTTTATATA	D	-1944873	-1944854	AATATAAAAATGGTTATATG			2.7	3.6e-05	-10.236	4.445	206	206
CP003928.1	site	GAAATAGAAAGKTTTATATA	R	-1894535	-1894516	GAATTAAAACTTATTATAAA			2.7	3.6e-05	-10.236	4.445	207	207
CP003928.1	site	GAAATAGAAAGKTTTATATA	D	-1856268	-1856249	TGATTAAAAATGGTTATATA			2.7	3.6e-05	-10.236	4.445	208	208
CP003928.1	site	GAAATAGAAAGKTTTATATA	R	-1721671	-1721652	GATTTGGAAAGGTTGTTATA			2.7	3.6e-05	-10.236	4.445	209	209
CP003928.1	site	GAAATAGAAAGKTTTATATA	D	-1619479	-1619460	ATAATTGAAACGTTTATTTA			2.7	3.6e-05	-10.236	4.445	210	210
CP003928.1	site	GAAATAGAAAGKTTTATATA	D	-1491413	-1491394	GATAGTGAAAGGTTGATAGA			2.7	3.6e-05	-10.236	4.445	211	211
CP003928.1	site	GAAATAGAAAGKTTTATATA	R	-1451543	-1451524	ATAATAAAAATCTATATATA			2.7	3.6e-05	-10.236	4.445	212	212
CP003928.1	site	GAAATAGAAAGKTTTATATA	R	-1310682	-1310663	TAAAATGAATGGTTTGTATA			2.7	3.6e-05	-10.236	4.445	213	213
CP003928.1	site	GAAATAGAAAGKTTTATATA	R	-1222869	-1222850	GTAATCCACAGTATTATATA			2.7	3.6e-05	-10.236	4.445	214	214
CP003928.1	site	GAAATAGAAAGKTTTATATA	D	-1085348	-1085329	GAAGTAGGATGTTCTGTATA			2.7	3.6e-05	-10.236	4.445	215	215
CP003928.1	site	GAAATAGAAAGKTTTATATA	D	-697779	-697760	GTAATGTAAAGTTTGCTATA			2.7	3.6e-05	-10.236	4.445	216	216
CP003928.1	site	GAAATAGAAAGKTTTATATA	D	-690823	-690804	GATCTAAAATTTTTCATATA			2.7	3.6e-05	-10.236	4.445	217	217
CP003928.1	site	GAAATAGAAAGKTTTATATA	R	-319885	-319866	GGTATAAAAATTTTACTATA			2.7	3.6e-05	-10.236	4.445	218	218
CP003928.1	site	GAAATAGAAAGKTTTATATA	D	-203480	-203461	GATATAGATAGTGATATAAA			2.7	3.6e-05	-10.236	4.445	219	219
CP003928.1	site	GAAATAGAAAGKTTTATATA	D	-14347	-14328	GAATCAGCAAGTATTATAAA			2.7	3.6e-05	-10.236	4.445	220	220
CP003928.1	site	GAAATAGAAAGKTTTATATA	R	-2429600	-2429581	GAAAGAGAAGGATTAACATA			2.6	3.9e-05	-10.162	4.413	221	221
CP003928.1	site	GAAATAGAAAGKTTTATATA	R	-2425814	-2425795	GAAATTGAAAAAGTTATAGA			2.6	3.9e-05	-10.162	4.413	222	222
CP003928.1	site	GAAATAGAAAGKTTTATATA	D	-2416474	-2416455	GAATAAGAAAGATTTGGATA			2.6	3.9e-05	-10.162	4.413	223	223
CP003928.1	site	GAAATAGAAAGKTTTATATA	D	-2103227	-2103208	CTTATAAAAATGTTTATATT			2.6	3.9e-05	-10.162	4.413	224	224
CP003928.1	site	GAAATAGAAAGKTTTATATA	D	-1810733	-1810714	GATATACAAAGTTTTATCAT			2.6	3.9e-05	-10.162	4.413	225	225
CP003928.1	site	GAAATAGAAAGKTTTATATA	D	-1810709	-1810690	GTAAAACAAAGGTTAATATC			2.6	3.9e-05	-10.162	4.413	226	226
CP003928.1	site	GAAATAGAAAGKTTTATATA	R	-1690844	-1690825	AAAATAAAATTGAATATATA			2.6	3.9e-05	-10.162	4.413	227	227
CP003928.1	site	GAAATAGAAAGKTTTATATA	R	-1646818	-1646799	GAAATGGTAAGTTTTTTAGT			2.6	3.9e-05	-10.162	4.413	228	228
CP003928.1	site	GAAATAGAAAGKTTTATATA	R	-1635233	-1635214	GATAAGAAATTTTTTATATA			2.6	3.9e-05	-10.162	4.413	229	229
CP003928.1	site	GAAATAGAAAGKTTTATATA	R	-1594675	-1594656	AAAATAAAAATGTTAATTAA			2.6	3.9e-05	-10.162	4.413	230	230
CP003928.1	site	GAAATAGAAAGKTTTATATA	R	-1343740	-1343721	GATATACAAAGGTTTCATTA			2.6	3.9e-05	-10.162	4.413	231	231
CP003928.1	site	GAAATAGAAAGKTTTATATA	D	-1118195	-1118176	CAAATAGCACGTTTTCTTTA			2.6	3.9e-05	-10.162	4.413	232	232
CP003928.1	site	GAAATAGAAAGKTTTATATA	D	-1093638	-1093619	GAAATTCATAGTGTTATAAA			2.6	3.9e-05	-10.162	4.413	233	233
CP003928.1	site	GAAATAGAAAGKTTTATATA	D	-824701	-824682	GATTTAAAAATTTTTAATTA			2.6	3.9e-05	-10.162	4.413	234	234
CP003928.1	site	GAAATAGAAAGKTTTATATA	R	-792541	-792522	GAATTAAAAATTTTAAATTA			2.6	3.9e-05	-10.162	4.413	235	235
CP003928.1	site	GAAATAGAAAGKTTTATATA	D	-766037	-766018	TCAATAACAATTTTTATATT			2.6	3.9e-05	-10.162	4.413	236	236
CP003928.1	site	GAAATAGAAAGKTTTATATA	D	-644155	-644136	GAAATTGAAAGGATTCATTA			2.6	3.9e-05	-10.162	4.413	237	237
CP003928.1	site	GAAATAGAAAGKTTTATATA	D	-629853	-629834	GAAGTAGTTAGGTTAATATT			2.6	3.9e-05	-10.162	4.413	238	238
CP003928.1	site	GAAATAGAAAGKTTTATATA	D	-480677	-480658	AACATAAAAGTTTATATATA			2.6	3.9e-05	-10.162	4.413	239	239
CP003928.1	site	GAAATAGAAAGKTTTATATA	R	-405273	-405254	GATATAGTAGGTATTATATT			2.6	3.9e-05	-10.162	4.413	240	240
CP003928.1	site	GAAATAGAAAGKTTTATATA	D	-2200214	-2200195	GAAATAGAAAGGTAAGTCAA			2.5	4.2e-05	-10.081	4.378	241	241
CP003928.1	site	GAAATAGAAAGKTTTATATA	R	-1830830	-1830811	GAAGTTGAAAGTTTTACTTC			2.5	4.2e-05	-10.081	4.378	242	242
CP003928.1	site	GAAATAGAAAGKTTTATATA	D	-1619022	-1619003	AAATTAGATACGTTTATTTA			2.5	4.2e-05	-10.081	4.378	243	243
CP003928.1	site	GAAATAGAAAGKTTTATATA	R	-1603915	-1603896	TAAATCGTAAGGTTTAAATT			2.5	4.2e-05	-10.081	4.378	244	244
CP003928.1	site	GAAATAGAAAGKTTTATATA	R	-1274740	-1274721	GAAATAAACTTTTCTATAAA			2.5	4.2e-05	-10.081	4.378	245	245
CP003928.1	site	GAAATAGAAAGKTTTATATA	R	-1099320	-1099301	TAAATAAAAATAATTATAGA			2.5	4.2e-05	-10.081	4.378	246	246
CP003928.1	site	GAAATAGAAAGKTTTATATA	D	-1053538	-1053519	GAAATAGCTGGTGTTATAGA			2.5	4.2e-05	-10.081	4.378	247	247
CP003928.1	site	GAAATAGAAAGKTTTATATA	D	-900868	-900849	GAAGTAGTTAGGAATATATA			2.5	4.2e-05	-10.081	4.378	248	248
CP003928.1	site	GAAATAGAAAGKTTTATATA	R	-782620	-782601	GAGATAGAAAGATTAATTTT			2.5	4.2e-05	-10.081	4.378	249	249
CP003928.1	site	GAAATAGAAAGKTTTATATA	R	-754909	-754890	TAAAAAGAACGGTTTATAAT			2.5	4.2e-05	-10.081	4.378	250	250
CP003928.1	site	GAAATAGAAAGKTTTATATA	D	-552674	-552655	GAAATTGATAGGTTAAGAAA			2.5	4.2e-05	-10.081	4.378	251	251
CP003928.1	site	GAAATAGAAAGKTTTATATA	R	-226791	-226772	GAAGTGTAAAGGTTTTCATA			2.5	4.2e-05	-10.081	4.378	252	252
CP003928.1	site	GAAATAGAAAGKTTTATATA	D	-78663	-78644	GAGATATAAAGAATAATATA			2.5	4.2e-05	-10.081	4.378	253	253
CP003928.1	site	GAAATAGAAAGKTTTATATA	D	-2352555	-2352536	GAATTAGAAAGGTTTTGGTT			2.4	4.5e-05	-10.009	4.347	254	254
CP003928.1	site	GAAATAGAAAGKTTTATATA	D	-2295685	-2295666	GAAATAGCAAAGGACATATA			2.4	4.5e-05	-10.009	4.347	255	255
CP003928.1	site	GAAATAGAAAGKTTTATATA	D	-2272978	-2272959	GAAATCTTATGGTTAATATA			2.4	4.5e-05	-10.009	4.347	256	256
CP003928.1	site	GAAATAGAAAGKTTTATATA	D	-2061792	-2061773	TGAATTGTAAGGTTTTTATA			2.4	4.5e-05	-10.009	4.347	257	257
CP003928.1	site	GAAATAGAAAGKTTTATATA	R	-1923167	-1923148	GAATTATTAAGGATTATGTA			2.4	4.5e-05	-10.009	4.347	258	258
CP003928.1	site	GAAATAGAAAGKTTTATATA	R	-1608526	-1608507	CAAATATAAACGTTATTATA			2.4	4.5e-05	-10.009	4.347	259	259
CP003928.1	site	GAAATAGAAAGKTTTATATA	R	-1469316	-1469297	GAAATACAAGGTATTATTGA			2.4	4.5e-05	-10.009	4.347	260	260
CP003928.1	site	GAAATAGAAAGKTTTATATA	D	-1349538	-1349519	AAAATACGGAGATTTATATA			2.4	4.5e-05	-10.009	4.347	261	261
CP003928.1	site	GAAATAGAAAGKTTTATATA	D	-1255823	-1255804	GAAATATATAAGTATATATG			2.4	4.5e-05	-10.009	4.347	262	262
CP003928.1	site	GAAATAGAAAGKTTTATATA	D	-856502	-856483	GAAACTAAAATTCTTATAGA			2.4	4.5e-05	-10.009	4.347	263	263
CP003928.1	site	GAAATAGAAAGKTTTATATA	R	-692915	-692896	GAAATTCGAAGGTTCTTATA			2.4	4.5e-05	-10.009	4.347	264	264
CP003928.1	site	GAAATAGAAAGKTTTATATA	D	-589599	-589580	CATATAAAAATTTTTATGAA			2.4	4.5e-05	-10.009	4.347	265	265
CP003928.1	site	GAAATAGAAAGKTTTATATA	R	-589599	-589580	TTCATAAAAATTTTTATATG			2.4	4.5e-05	-10.009	4.347	266	266
CP003928.1	site	GAAATAGAAAGKTTTATATA	D	-256564	-256545	GGAAATGCAAGTTTTCTATA			2.4	4.5e-05	-10.009	4.347	267	267
CP003928.1	site	GAAATAGAAAGKTTTATATA	R	-222627	-222608	TAGATAAAAATTTGTATATT			2.4	4.5e-05	-10.009	4.347	268	268
CP003928.1	site	GAAATAGAAAGKTTTATATA	D	-103869	-103850	GAGAGTGAAAGTTTTAACTA			2.4	4.5e-05	-10.009	4.347	269	269
CP003928.1	site	GAAATAGAAAGKTTTATATA	R	-98274	-98255	GAAATATCATGGGTTATAAA			2.4	4.5e-05	-10.009	4.347	270	270
CP003928.1	site	GAAATAGAAAGKTTTATATA	R	-2409175	-2409156	GAAATAGAAGGGTATGAAAA			2.3	4.8e-05	-9.946	4.32	271	271
CP003928.1	site	GAAATAGAAAGKTTTATATA	D	-2227498	-2227479	GAGATGGAAAACTTTATAGA			2.3	4.8e-05	-9.946	4.32	272	272
CP003928.1	site	GAAATAGAAAGKTTTATATA	R	-2111117	-2111098	GGTATATAAAGTTTTCTACA			2.3	4.8e-05	-9.946	4.32	273	273
CP003928.1	site	GAAATAGAAAGKTTTATATA	R	-2096573	-2096554	GAAATTGAAAAGTTAAGATT			2.3	4.8e-05	-9.946	4.32	274	274
CP003928.1	site	GAAATAGAAAGKTTTATATA	R	-1917534	-1917515	GATATAGTAAATATTTTATA			2.3	4.8e-05	-9.946	4.32	275	275
CP003928.1	site	GAAATAGAAAGKTTTATATA	R	-1684563	-1684544	AAAAGCGATAGGTTTATAAA			2.3	4.8e-05	-9.946	4.32	276	276
CP003928.1	site	GAAATAGAAAGKTTTATATA	D	-1516317	-1516298	GGTATAGAAAGTTTGAGGTA			2.3	4.8e-05	-9.946	4.32	277	277
CP003928.1	site	GAAATAGAAAGKTTTATATA	R	-1372238	-1372219	GAAATATAAAAGTGTATTTT			2.3	4.8e-05	-9.946	4.32	278	278
CP003928.1	site	GAAATAGAAAGKTTTATATA	D	-1335855	-1335836	GAATGGGAAAGGTTTGAATA			2.3	4.8e-05	-9.946	4.32	279	279
CP003928.1	site	GAAATAGAAAGKTTTATATA	R	-1309213	-1309194	GAATTACAAGGTTTCATAAA			2.3	4.8e-05	-9.946	4.32	280	280
CP003928.1	site	GAAATAGAAAGKTTTATATA	D	-1303990	-1303971	GAAAGAGAAAGGTGGTAATA			2.3	4.8e-05	-9.946	4.32	281	281
CP003928.1	site	GAAATAGAAAGKTTTATATA	R	-1291582	-1291563	TTAATAGATTGGTATATATA			2.3	4.8e-05	-9.946	4.32	282	282
CP003928.1	site	GAAATAGAAAGKTTTATATA	D	-1289563	-1289544	AAAATCAATATTTTTAAATA			2.3	4.8e-05	-9.946	4.32	283	283
CP003928.1	site	GAAATAGAAAGKTTTATATA	R	-1289527	-1289508	GATATAGAAGGGTATTAATA			2.3	4.8e-05	-9.946	4.32	284	284
CP003928.1	site	GAAATAGAAAGKTTTATATA	R	-1253472	-1253453	GAAATAGAGAATATAATACA			2.3	4.8e-05	-9.946	4.32	285	285
CP003928.1	site	GAAATAGAAAGKTTTATATA	D	-1048459	-1048440	GAAATAGACGATTTTCTAGA			2.3	4.8e-05	-9.946	4.32	286	286
CP003928.1	site	GAAATAGAAAGKTTTATATA	D	-917411	-917392	GATTTATAAAGTACTATATA			2.3	4.8e-05	-9.946	4.32	287	287
CP003928.1	site	GAAATAGAAAGKTTTATATA	R	-828237	-828218	CAAATCCAATGATTTATATA			2.3	4.8e-05	-9.946	4.32	288	288
CP003928.1	site	GAAATAGAAAGKTTTATATA	R	-778711	-778692	AAAATACAAAGATATATATT			2.3	4.8e-05	-9.946	4.32	289	289
CP003928.1	site	GAAATAGAAAGKTTTATATA	D	-773068	-773049	GAAATAGCAACTACTATATC			2.3	4.8e-05	-9.946	4.32	290	290
CP003928.1	site	GAAATAGAAAGKTTTATATA	D	-620400	-620381	ATAATTGAAAGATTTATAGA			2.3	4.8e-05	-9.946	4.32	291	291
CP003928.1	site	GAAATAGAAAGKTTTATATA	R	-606219	-606200	ACAATAAAAATTTTAATAGA			2.3	4.8e-05	-9.946	4.32	292	292
CP003928.1	site	GAAATAGAAAGKTTTATATA	D	-574190	-574171	GAGGTGGAAAGGTTTATGAA			2.3	4.8e-05	-9.946	4.32	293	293
CP003928.1	site	GAAATAGAAAGKTTTATATA	D	-372472	-372453	TAAATCAAAGTTTTAATATA			2.3	4.8e-05	-9.946	4.32	294	294
CP003928.1	site	GAAATAGAAAGKTTTATATA	D	-365520	-365501	GCAATAGAAGCTATTACATA			2.3	4.8e-05	-9.946	4.32	295	295
CP003928.1	site	GAAATAGAAAGKTTTATATA	D	-44451	-44432	GAAATACCAAGGTTGAAAAA			2.3	4.8e-05	-9.946	4.32	296	296
CP003928.1	site	GAAATAGAAAGKTTTATATA	D	-2276256	-2276237	GAAAAATGAAGGTTTTAATA			2.2	5.1e-05	-9.879	4.29	297	297
CP003928.1	site	GAAATAGAAAGKTTTATATA	D	-2270412	-2270393	GAAAATGAATATTTTATAGA			2.2	5.1e-05	-9.879	4.29	298	298
CP003928.1	site	GAAATAGAAAGKTTTATATA	D	-2202222	-2202203	GAAAAGCAAAGGATTACATA			2.2	5.1e-05	-9.879	4.29	299	299
CP003928.1	site	GAAATAGAAAGKTTTATATA	R	-2069310	-2069291	GGAATTCGAGGTTTTATATA			2.2	5.1e-05	-9.879	4.29	300	300
CP003928.1	site	GAAATAGAAAGKTTTATATA	R	-1995258	-1995239	GAAATATATAGTAATAGATA			2.2	5.1e-05	-9.879	4.29	301	301
CP003928.1	site	GAAATAGAAAGKTTTATATA	D	-1697361	-1697342	AAAATAGCATGGTTTTTATT			2.2	5.1e-05	-9.879	4.29	302	302
CP003928.1	site	GAAATAGAAAGKTTTATATA	R	-1647692	-1647673	GAAATGGACTAGTTTCTATA			2.2	5.1e-05	-9.879	4.29	303	303
CP003928.1	site	GAAATAGAAAGKTTTATATA	R	-1549930	-1549911	GAAAGACAAAGGCTTACATT			2.2	5.1e-05	-9.879	4.29	304	304
CP003928.1	site	GAAATAGAAAGKTTTATATA	R	-1493996	-1493977	GGAATATCAAGTTTTTCATA			2.2	5.1e-05	-9.879	4.29	305	305
CP003928.1	site	GAAATAGAAAGKTTTATATA	R	-1446618	-1446599	CAAATGGCAAGTTATTTATA			2.2	5.1e-05	-9.879	4.29	306	306
CP003928.1	site	GAAATAGAAAGKTTTATATA	D	-1372548	-1372529	ATAATATAAACATTTATATA			2.2	5.1e-05	-9.879	4.29	307	307
CP003928.1	site	GAAATAGAAAGKTTTATATA	D	-1310983	-1310964	GAAATACTAAGTTATTTATT			2.2	5.1e-05	-9.879	4.29	308	308
CP003928.1	site	GAAATAGAAAGKTTTATATA	D	-1051668	-1051649	GAAATAGAAGATTTACTGTA			2.2	5.1e-05	-9.879	4.29	309	309
CP003928.1	site	GAAATAGAAAGKTTTATATA	R	-1001461	-1001442	TAGATTGAAAGTATGATATA			2.2	5.1e-05	-9.879	4.29	310	310
CP003928.1	site	GAAATAGAAAGKTTTATATA	R	-938049	-938030	TATAATGATAGTTTTATATA			2.2	5.1e-05	-9.879	4.29	311	311
CP003928.1	site	GAAATAGAAAGKTTTATATA	R	-886923	-886904	AATATATAAAGTGTTATATG			2.2	5.1e-05	-9.879	4.29	312	312
CP003928.1	site	GAAATAGAAAGKTTTATATA	R	-862902	-862883	AAGCTCGAAAGTTATATATA			2.2	5.1e-05	-9.879	4.29	313	313
CP003928.1	site	GAAATAGAAAGKTTTATATA	R	-815934	-815915	GAATTAGAAAAGTTAATTAA			2.2	5.1e-05	-9.879	4.29	314	314
CP003928.1	site	GAAATAGAAAGKTTTATATA	D	-761133	-761114	CAAAGAGATGGGTTTACATA			2.2	5.1e-05	-9.879	4.29	315	315
CP003928.1	site	GAAATAGAAAGKTTTATATA	R	-586577	-586558	GAAAGGGAAACGGGTATATA			2.2	5.1e-05	-9.879	4.29	316	316
CP003928.1	site	GAAATAGAAAGKTTTATATA	D	-541181	-541162	GAAATAGATAGGGGTATCAA			2.2	5.1e-05	-9.879	4.29	317	317
CP003928.1	site	GAAATAGAAAGKTTTATATA	R	-411802	-411783	AAAATTGGAAGAGTTATATA			2.2	5.1e-05	-9.879	4.29	318	318
CP003928.1	site	GAAATAGAAAGKTTTATATA	D	-98532	-98513	GAAGAAGAAAGTTTAATGAA			2.2	5.1e-05	-9.879	4.29	319	319
CP003928.1	site	GAAATAGAAAGKTTTATATA	R	-70177	-70158	GAGAAAGAAAGGTTTTGATC			2.2	5.1e-05	-9.879	4.29	320	320
CP003928.1	site	GAAATAGAAAGKTTTATATA	D	-2463496	-2463477	GAACAAGAGAGGCTTATAGA			2.1	5.5e-05	-9.815	4.263	321	321
CP003928.1	site	GAAATAGAAAGKTTTATATA	R	-2410541	-2410522	AAAATATGAAGTTTTATCGA			2.1	5.5e-05	-9.815	4.263	322	322
CP003928.1	site	GAAATAGAAAGKTTTATATA	D	-2121164	-2121145	GAAAAATAAAGTATTAAATT			2.1	5.5e-05	-9.815	4.263	323	323
CP003928.1	site	GAAATAGAAAGKTTTATATA	R	-2096753	-2096734	GAATTGGAAAAGTCTATAAA			2.1	5.5e-05	-9.815	4.263	324	324
CP003928.1	site	GAAATAGAAAGKTTTATATA	D	-1952024	-1952005	AGAATAGTAAGTTTTGTAAA			2.1	5.5e-05	-9.815	4.263	325	325
CP003928.1	site	GAAATAGAAAGKTTTATATA	R	-1832978	-1832959	TAAATAGTAAGTAGTATATT			2.1	5.5e-05	-9.815	4.263	326	326
CP003928.1	site	GAAATAGAAAGKTTTATATA	D	-1650321	-1650302	AAGAGAGAAAGGTTCGTATA			2.1	5.5e-05	-9.815	4.263	327	327
CP003928.1	site	GAAATAGAAAGKTTTATATA	R	-1621036	-1621017	TAAAAAGTAAGATTTAGATA			2.1	5.5e-05	-9.815	4.263	328	328
CP003928.1	site	GAAATAGAAAGKTTTATATA	D	-1405808	-1405789	GAATTACAAACTATTTTATA			2.1	5.5e-05	-9.815	4.263	329	329
CP003928.1	site	GAAATAGAAAGKTTTATATA	D	-1367838	-1367819	GGAATAGAAAGGAATATGAA			2.1	5.5e-05	-9.815	4.263	330	330
CP003928.1	site	GAAATAGAAAGKTTTATATA	D	-1335375	-1335356	GAAAAAGGAAGGATGATAAA			2.1	5.5e-05	-9.815	4.263	331	331
CP003928.1	site	GAAATAGAAAGKTTTATATA	R	-1332304	-1332285	GAATTAGAGAGTTTAATGGA			2.1	5.5e-05	-9.815	4.263	332	332
CP003928.1	site	GAAATAGAAAGKTTTATATA	D	-1311302	-1311283	GAAGAAGAAAGGTTTAGTTT			2.1	5.5e-05	-9.815	4.263	333	333
CP003928.1	site	GAAATAGAAAGKTTTATATA	R	-1305855	-1305836	GCATTAGAAAATATTATAGA			2.1	5.5e-05	-9.815	4.263	334	334
CP003928.1	site	GAAATAGAAAGKTTTATATA	R	-1139108	-1139089	GCAATAGAATATTTTAAAAA			2.1	5.5e-05	-9.815	4.263	335	335
CP003928.1	site	GAAATAGAAAGKTTTATATA	R	-953881	-953862	TATATCAAAATTTTTATCTA			2.1	5.5e-05	-9.815	4.263	336	336
CP003928.1	site	GAAATAGAAAGKTTTATATA	D	-890048	-890029	GGACTAGATAGTTTTATGGA			2.1	5.5e-05	-9.815	4.263	337	337
CP003928.1	site	GAAATAGAAAGKTTTATATA	R	-574095	-574076	TAAATATAACGGATTCTATA			2.1	5.5e-05	-9.815	4.263	338	338
CP003928.1	site	GAAATAGAAAGKTTTATATA	D	-571263	-571244	GCTATAGAGAGTTTAATAAA			2.1	5.5e-05	-9.815	4.263	339	339
CP003928.1	site	GAAATAGAAAGKTTTATATA	D	-467149	-467130	AACATAGAAAGGTTTAATTT			2.1	5.5e-05	-9.815	4.263	340	340
CP003928.1	site	GAAATAGAAAGKTTTATATA	R	-255866	-255847	AATATAAAAATTTTCATAGA			2.1	5.5e-05	-9.815	4.263	341	341
CP003928.1	site	GAAATAGAAAGKTTTATATA	D	-22503	-22484	GATATATAAAAGTTTTTATT			2.1	5.5e-05	-9.815	4.263	342	342
CP003928.1	site	GAAATAGAAAGKTTTATATA	D	-12727	-12708	GAAATATACAGTTTTAGAAG			2.1	5.5e-05	-9.815	4.263	343	343
CP003928.1	site	GAAATAGAAAGKTTTATATA	D	-2429549	-2429530	GAAGAAGGAAGTATTATATT			2	5.8e-05	-9.755	4.237	344	344
CP003928.1	site	GAAATAGAAAGKTTTATATA	D	-2190843	-2190824	AATATTGAAAGGTTTAAAAA			2	5.8e-05	-9.755	4.237	345	345
CP003928.1	site	GAAATAGAAAGKTTTATATA	R	-2052990	-2052971	GAAATTTAAAGGTTTACTTT			2	5.8e-05	-9.755	4.237	346	346
CP003928.1	site	GAAATAGAAAGKTTTATATA	D	-1890197	-1890178	CAAATAGCAAGTTTTAGTTT			2	5.8e-05	-9.755	4.237	347	347
CP003928.1	site	GAAATAGAAAGKTTTATATA	R	-1858090	-1858071	AAAATATAACGGTTTAGAGA			2	5.8e-05	-9.755	4.237	348	348
CP003928.1	site	GAAATAGAAAGKTTTATATA	D	-1790308	-1790289	GATATAGAGAGGGTTAAAAA			2	5.8e-05	-9.755	4.237	349	349
CP003928.1	site	GAAATAGAAAGKTTTATATA	D	-1763837	-1763818	GCAATATAGGAGTTTATATA			2	5.8e-05	-9.755	4.237	350	350
CP003928.1	site	GAAATAGAAAGKTTTATATA	D	-1572777	-1572758	GAAGAATAAAGGGTGATATA			2	5.8e-05	-9.755	4.237	351	351
CP003928.1	site	GAAATAGAAAGKTTTATATA	R	-1507541	-1507522	AATAAGGAAAGATTTATATA	SiL_1000	HTH-type transcriptional regulator Lrs14	2	5.8e-05	-9.755	4.237	352	352
CP003928.1	site	GAAATAGAAAGKTTTATATA	D	-1492823	-1492804	GGAATACTAAGTTTTTCATA			2	5.8e-05	-9.755	4.237	353	353
CP003928.1	site	GAAATAGAAAGKTTTATATA	D	-1473897	-1473878	GAAATACAAGAGGTTATTTA			2	5.8e-05	-9.755	4.237	354	354
CP003928.1	site	GAAATAGAAAGKTTTATATA	D	-1294585	-1294566	GAAGTATAAGGGATCATATA			2	5.8e-05	-9.755	4.237	355	355
CP003928.1	site	GAAATAGAAAGKTTTATATA	D	-1287973	-1287954	TAACTGGAATGGTTTATAGA			2	5.8e-05	-9.755	4.237	356	356
CP003928.1	site	GAAATAGAAAGKTTTATATA	D	-1035646	-1035627	GAGAAAGAGAGTTTACTATA			2	5.8e-05	-9.755	4.237	357	357
CP003928.1	site	GAAATAGAAAGKTTTATATA	R	-1026292	-1026273	GAGATGGAAAGGATAAGATA			2	5.8e-05	-9.755	4.237	358	358
CP003928.1	site	GAAATAGAAAGKTTTATATA	D	-940963	-940944	CAAATTGAAAATTGTAGATA			2	5.8e-05	-9.755	4.237	359	359
CP003928.1	site	GAAATAGAAAGKTTTATATA	R	-869872	-869853	GAAAAGGAAGGGTTAGTATA			2	5.8e-05	-9.755	4.237	360	360
CP003928.1	site	GAAATAGAAAGKTTTATATA	R	-851391	-851372	GTAATAGAGAGTCTTTTAGA			2	5.8e-05	-9.755	4.237	361	361
CP003928.1	site	GAAATAGAAAGKTTTATATA	R	-824701	-824682	TAATTAAAAATTTTTAAATC			2	5.8e-05	-9.755	4.237	362	362
CP003928.1	site	GAAATAGAAAGKTTTATATA	R	-753825	-753806	TTCCTCGAAAGTTTTATATA			2	5.8e-05	-9.755	4.237	363	363
CP003928.1	site	GAAATAGAAAGKTTTATATA	D	-750141	-750122	GAATCAGATAATTTTCTATA			2	5.8e-05	-9.755	4.237	364	364
CP003928.1	site	GAAATAGAAAGKTTTATATA	D	-740811	-740792	GTATTAGAGAATTTTATAAA			2	5.8e-05	-9.755	4.237	365	365
CP003928.1	site	GAAATAGAAAGKTTTATATA	D	-521964	-521945	TTAGTAGAAAAATTTATATA	SiL_2112	Hypothetical Protein / sulfite exporter TauE/SafE family protein	2	5.8e-05	-9.755	4.237	366	366
CP003928.1	site	GAAATAGAAAGKTTTATATA	R	-481969	-481950	TTATTAGATAGTTTTATATG			2	5.8e-05	-9.755	4.237	367	367
CP003928.1	site	GAAATAGAAAGKTTTATATA	R	-394126	-394107	TTAATAGAAAGATTTAAAAA	SiL_2228	Heme/copper-type cytochrome/quinol oxidase,subunit 1	2	5.8e-05	-9.755	4.237	368	368
CP003928.1	site	GAAATAGAAAGKTTTATATA	D	-304166	-304147	TAATAATAAAGATTTATATA			2	5.8e-05	-9.755	4.237	369	369
CP003928.1	site	GAAATAGAAAGKTTTATATA	D	-149020	-149001	GAAATAGGGGGTATCATATA			2	5.8e-05	-9.755	4.237	370	370
CP003928.1	site	GAAATAGAAAGKTTTATATA	R	-143669	-143650	GAGATAGAGAGGGTTATAAT			2	5.8e-05	-9.755	4.237	371	371
CP003928.1	site	GAAATAGAAAGKTTTATATA	D	-2450530	-2450511	GCAAGAGAAAATTTGATAGA			1.9	6.1e-05	-9.697	4.211	372	372
CP003928.1	site	GAAATAGAAAGKTTTATATA	R	-2333608	-2333589	GAAATAGAAAAGAATAAAGA			1.9	6.1e-05	-9.697	4.211	373	373
CP003928.1	site	GAAATAGAAAGKTTTATATA	R	-2315318	-2315299	GATATAGAAGGTATTAGAGA			1.9	6.1e-05	-9.697	4.211	374	374
CP003928.1	site	GAAATAGAAAGKTTTATATA	D	-2212123	-2212104	AATATAGAAAAGATTACATA			1.9	6.1e-05	-9.697	4.211	375	375
CP003928.1	site	GAAATAGAAAGKTTTATATA	D	-2181997	-2181978	CAACTAGAAAGTAATAAATA			1.9	6.1e-05	-9.697	4.211	376	376
CP003928.1	site	GAAATAGAAAGKTTTATATA	R	-2021036	-2021017	GAAATAGATGCTTTAATAGA			1.9	6.1e-05	-9.697	4.211	377	377
CP003928.1	site	GAAATAGAAAGKTTTATATA	R	-1920930	-1920911	GGAAAATAAAGGTTAATAAA			1.9	6.1e-05	-9.697	4.211	378	378
CP003928.1	site	GAAATAGAAAGKTTTATATA	D	-1703786	-1703767	TAATTAAAATTTTTTAGATA			1.9	6.1e-05	-9.697	4.211	379	379
CP003928.1	site	GAAATAGAAAGKTTTATATA	D	-1642214	-1642195	GATTTACTAAATTTTATATA			1.9	6.1e-05	-9.697	4.211	380	380
CP003928.1	site	GAAATAGAAAGKTTTATATA	D	-1364688	-1364669	GAATTAGAAAAGATAATAGA			1.9	6.1e-05	-9.697	4.211	381	381
CP003928.1	site	GAAATAGAAAGKTTTATATA	D	-1218166	-1218147	AAAATAAACCTTTTTATAAA			1.9	6.1e-05	-9.697	4.211	382	382
CP003928.1	site	GAAATAGAAAGKTTTATATA	R	-1088598	-1088579	GAAATTTAAAGTTTTTTGGA			1.9	6.1e-05	-9.697	4.211	383	383
CP003928.1	site	GAAATAGAAAGKTTTATATA	R	-991810	-991791	GAAATAAAATGAATTACGTA			1.9	6.1e-05	-9.697	4.211	384	384
CP003928.1	site	GAAATAGAAAGKTTTATATA	D	-865818	-865799	GATATATAAGATTATATATA			1.9	6.1e-05	-9.697	4.211	385	385
CP003928.1	site	GAAATAGAAAGKTTTATATA	R	-785497	-785478	TTCATGGAAAGGTTTTTATA			1.9	6.1e-05	-9.697	4.211	386	386
CP003928.1	site	GAAATAGAAAGKTTTATATA	R	-504155	-504136	TTCATGGAAAGGTTTTTATA			1.9	6.1e-05	-9.697	4.211	387	387
CP003928.1	site	GAAATAGAAAGKTTTATATA	R	-375417	-375398	TTGATGGAAAGGTTTTTATA			1.9	6.1e-05	-9.697	4.211	388	388
CP003928.1	site	GAAATAGAAAGKTTTATATA	R	-365667	-365648	GGAATAGAAGGTTATATAGC			1.9	6.1e-05	-9.697	4.211	389	389
CP003928.1	site	GAAATAGAAAGKTTTATATA	D	-105862	-105843	GATCTAGAAAGGTTCTTAGA			1.9	6.1e-05	-9.697	4.211	390	390
CP003928.1	site	GAAATAGAAAGKTTTATATA	D	-38459	-38440	AGAATTGAAAGTATTATAAA			1.9	6.1e-05	-9.697	4.211	391	391
CP003928.1	site	GAAATAGAAAGKTTTATATA	D	-7879	-7860	TATATAGAAAATATTACATA			1.9	6.1e-05	-9.697	4.211	392	392
CP003928.1	site	GAAATAGAAAGKTTTATATA	R	-2277972	-2277953	TGAATGGGAAGGTTTATTTA			1.8	6.4e-05	-9.65	4.191	393	393
CP003928.1	site	GAAATAGAAAGKTTTATATA	R	-1958674	-1958655	ATAATAGAAAGGTTCTTATG			1.8	6.4e-05	-9.65	4.191	394	394
CP003928.1	site	GAAATAGAAAGKTTTATATA	D	-1680906	-1680887	AGAATAGCAAGTTTAATATT			1.8	6.4e-05	-9.65	4.191	395	395
CP003928.1	site	GAAATAGAAAGKTTTATATA	R	-1404590	-1404571	CTCATGGAAAGGTTTATAAA	SiL_1108	chromatin protein Cren7	1.8	6.4e-05	-9.65	4.191	396	396
CP003928.1	site	GAAATAGAAAGKTTTATATA	D	-1186561	-1186542	GAAATTCAAAAGATTATAGA			1.8	6.4e-05	-9.65	4.191	397	397
CP003928.1	site	GAAATAGAAAGKTTTATATA	R	-1097475	-1097456	GGAAAAGAGCATTTTATATA			1.8	6.4e-05	-9.65	4.191	398	398
CP003928.1	site	GAAATAGAAAGKTTTATATA	R	-1077036	-1077017	GATAGAGAAGGTTTTAGAAA			1.8	6.4e-05	-9.65	4.191	399	399
CP003928.1	site	GAAATAGAAAGKTTTATATA	R	-1064315	-1064296	CAGATAGAAAATTGTATATT			1.8	6.4e-05	-9.65	4.191	400	400
CP003928.1	site	GAAATAGAAAGKTTTATATA	R	-629783	-629764	AAATGAGATAGTTTTATCTA			1.8	6.4e-05	-9.65	4.191	401	401
CP003928.1	site	GAAATAGAAAGKTTTATATA	D	-480679	-480660	TTAACATAAAAGTTTATATA			1.8	6.4e-05	-9.65	4.191	402	402
CP003928.1	site	GAAATAGAAAGKTTTATATA	D	-413461	-413442	TACTGATAAAGTTTTATATA			1.8	6.4e-05	-9.65	4.191	403	403
CP003928.1	site	GAAATAGAAAGKTTTATATA	D	-295471	-295452	GAAAAAGGAAATATTATATC			1.8	6.4e-05	-9.65	4.191	404	404
CP003928.1	site	GAAATAGAAAGKTTTATATA	D	-243006	-242987	CAAATAGTAAGTATTATAGG			1.8	6.4e-05	-9.65	4.191	405	405
CP003928.1	site	GAAATAGAAAGKTTTATATA	D	-166560	-166541	GAAAAAGGGTATTTTATATA			1.8	6.4e-05	-9.65	4.191	406	406
CP003928.1	site	GAAATAGAAAGKTTTATATA	D	-62076	-62057	CAAGTAGAAAAGTTAATAAA			1.8	6.4e-05	-9.65	4.191	407	407
CP003928.1	site	GAAATAGAAAGKTTTATATA	R	-2460414	-2460395	AAATTTGAAAGTTTTAGAAA			1.7	6.7e-05	-9.612	4.174	408	408
CP003928.1	site	GAAATAGAAAGKTTTATATA	D	-2238405	-2238386	TAAATAGTAACTTATATTTA			1.7	6.7e-05	-9.612	4.174	409	409
CP003928.1	site	GAAATAGAAAGKTTTATATA	D	-2231192	-2231173	AAAATAGTGAATTTTTTATA			1.7	6.7e-05	-9.612	4.174	410	410
CP003928.1	site	GAAATAGAAAGKTTTATATA	D	-1977137	-1977118	AAAATTGATACTCTTATATA			1.7	6.7e-05	-9.612	4.174	411	411
CP003928.1	site	GAAATAGAAAGKTTTATATA	D	-1476792	-1476773	GTATACGAAGTTTTTATATA			1.7	6.7e-05	-9.612	4.174	412	412
CP003928.1	site	GAAATAGAAAGKTTTATATA	R	-1374238	-1374219	GAAATAGTTATTTATACGTA			1.7	6.7e-05	-9.612	4.174	413	413
CP003928.1	site	GAAATAGAAAGKTTTATATA	R	-1208353	-1208334	AAAATTGAAAGGTCTTTAGA			1.7	6.7e-05	-9.612	4.174	414	414
CP003928.1	site	GAAATAGAAAGKTTTATATA	D	-1073366	-1073347	GGTGTAGTAATGTTTAAATA			1.7	6.7e-05	-9.612	4.174	415	415
CP003928.1	site	GAAATAGAAAGKTTTATATA	R	-886277	-886258	GAAAGATAAAGTTCTAAATT			1.7	6.7e-05	-9.612	4.174	416	416
CP003928.1	site	GAAATAGAAAGKTTTATATA	D	-597702	-597683	GAGATAGAGAATTATCTATA			1.7	6.7e-05	-9.612	4.174	417	417
CP003928.1	site	GAAATAGAAAGKTTTATATA	R	-370758	-370739	TAAAGGGAAAGATTTATATT			1.7	6.7e-05	-9.612	4.174	418	418
CP003928.1	site	GAAATAGAAAGKTTTATATA	D	-302968	-302949	GAAGGAGATAGGTTTAGAGA			1.7	6.7e-05	-9.612	4.174	419	419
CP003928.1	site	GAAATAGAAAGKTTTATATA	D	-2153624	-2153605	GAAATAGAGAGGGTTCCTTA			1.6	7e-05	-9.569	4.156	420	420
CP003928.1	site	GAAATAGAAAGKTTTATATA	R	-2151705	-2151686	GAAACAAAACGGTTTAGTTG			1.6	7e-05	-9.569	4.156	421	421
CP003928.1	site	GAAATAGAAAGKTTTATATA	D	-1606265	-1606246	TTAGTAGAAAGTTTAAGATA			1.6	7e-05	-9.569	4.156	422	422
CP003928.1	site	GAAATAGAAAGKTTTATATA	R	-1500392	-1500373	GGATTAGAAGTGTTTGTACA			1.6	7e-05	-9.569	4.156	423	423
CP003928.1	site	GAAATAGAAAGKTTTATATA	R	-1179071	-1179052	CAAAGAGAAAGGTATACCTA			1.6	7e-05	-9.569	4.156	424	424
CP003928.1	site	GAAATAGAAAGKTTTATATA	R	-1165573	-1165554	TAACTAGAAAGGTTTAAAAG			1.6	7e-05	-9.569	4.156	425	425
CP003928.1	site	GAAATAGAAAGKTTTATATA	R	-1104611	-1104592	GAAATACCAAATTTTCTAAA			1.6	7e-05	-9.569	4.156	426	426
CP003928.1	site	GAAATAGAAAGKTTTATATA	R	-872808	-872789	AAAAGACAAAAGTATATATA			1.6	7e-05	-9.569	4.156	427	427
CP003928.1	site	GAAATAGAAAGKTTTATATA	D	-731775	-731756	GATATAGAATTGTTTCAACA			1.6	7e-05	-9.569	4.156	428	428
CP003928.1	site	GAAATAGAAAGKTTTATATA	R	-544182	-544163	ATAATAGGAAGTTTTAGTTA			1.6	7e-05	-9.569	4.156	429	429
CP003928.1	site	GAAATAGAAAGKTTTATATA	D	-495403	-495384	GAAACGTAACTGTTTCTATA			1.6	7e-05	-9.569	4.156	430	430
CP003928.1	site	GAAATAGAAAGKTTTATATA	R	-296345	-296326	AAACTAGAAAGGCTGAAATA			1.6	7e-05	-9.569	4.156	431	431
CP003928.1	site	GAAATAGAAAGKTTTATATA	D	-2228603	-2228584	CAAATATTAAGTCTTATAAA			1.5	7.2e-05	-9.537	4.142	432	432
CP003928.1	site	GAAATAGAAAGKTTTATATA	R	-2156169	-2156150	GGAATAGACATCTGTATAAA			1.5	7.2e-05	-9.537	4.142	433	433
CP003928.1	site	GAAATAGAAAGKTTTATATA	D	-2060820	-2060801	CACATACATATGTTTACATA			1.5	7.2e-05	-9.537	4.142	434	434
CP003928.1	site	GAAATAGAAAGKTTTATATA	D	-2060739	-2060720	CAAATACAAAATTTTTTAAA			1.5	7.2e-05	-9.537	4.142	435	435
CP003928.1	site	GAAATAGAAAGKTTTATATA	R	-1830371	-1830352	CAACTATAAAAGATTATATA			1.5	7.2e-05	-9.537	4.142	436	436
CP003928.1	site	GAAATAGAAAGKTTTATATA	R	-1656020	-1656001	GGAATGGACATGTTTACAGA			1.5	7.2e-05	-9.537	4.142	437	437
CP003928.1	site	GAAATAGAAAGKTTTATATA	D	-1243781	-1243762	GCAATGTAAATGTTGATTTA			1.5	7.2e-05	-9.537	4.142	438	438
CP003928.1	site	GAAATAGAAAGKTTTATATA	R	-729578	-729559	AAAAAATAAAGTTTACTATA			1.5	7.2e-05	-9.537	4.142	439	439
CP003928.1	site	GAAATAGAAAGKTTTATATA	D	-683238	-683219	GAATTTGAAATTCGTTTATA			1.5	7.2e-05	-9.537	4.142	440	440
CP003928.1	site	GAAATAGAAAGKTTTATATA	D	-575966	-575947	AAAATAGAAAGGGTATTTTA			1.5	7.2e-05	-9.537	4.142	441	441
CP003928.1	site	GAAATAGAAAGKTTTATATA	R	-477255	-477236	AAAATATAAAGCTTTCTTTA			1.5	7.2e-05	-9.537	4.142	442	442
CP003928.1	site	GAAATAGAAAGKTTTATATA	R	-450515	-450496	TAATTAGAAAGGCTTTAATA			1.5	7.2e-05	-9.537	4.142	443	443
CP003928.1	site	GAAATAGAAAGKTTTATATA	R	-2356780	-2356761	GAAAAGGACATGTTTATAAC			1.4	7.5e-05	-9.497	4.125	444	444
CP003928.1	site	GAAATAGAAAGKTTTATATA	R	-2227178	-2227159	GAAATAGACATATCTATTTT			1.4	7.5e-05	-9.497	4.125	445	445
CP003928.1	site	GAAATAGAAAGKTTTATATA	D	-2114483	-2114464	AAAATTCAAAATTATATATA			1.4	7.5e-05	-9.497	4.125	446	446
CP003928.1	site	GAAATAGAAAGKTTTATATA	R	-1830395	-1830376	GTATTAACAAGTATTATACA			1.4	7.5e-05	-9.497	4.125	447	447
CP003928.1	site	GAAATAGAAAGKTTTATATA	R	-1816078	-1816059	TAAATATAAAGGATTATTAA			1.4	7.5e-05	-9.497	4.125	448	448
CP003928.1	site	GAAATAGAAAGKTTTATATA	R	-1398444	-1398425	AATATAGAAAGGTCTATAGG			1.4	7.5e-05	-9.497	4.125	449	449
CP003928.1	site	GAAATAGAAAGKTTTATATA	D	-1067620	-1067601	GATATGAAATGTTTGATGTA			1.4	7.5e-05	-9.497	4.125	450	450
CP003928.1	site	GAAATAGAAAGKTTTATATA	D	-1032515	-1032496	AGAATACAAAGTTCTATAGA			1.4	7.5e-05	-9.497	4.125	451	451
CP003928.1	site	GAAATAGAAAGKTTTATATA	R	-956952	-956933	GAAAGAGAAGGGCTTAAAGA			1.4	7.5e-05	-9.497	4.125	452	452
CP003928.1	site	GAAATAGAAAGKTTTATATA	R	-927786	-927767	GTTATTGGAATGTTTATAAA			1.4	7.5e-05	-9.497	4.125	453	453
CP003928.1	site	GAAATAGAAAGKTTTATATA	R	-922516	-922497	GAAATGAAAACGAATGTATA			1.4	7.5e-05	-9.497	4.125	454	454
CP003928.1	site	GAAATAGAAAGKTTTATATA	D	-813847	-813828	GTAATGAGATGTTGTATATA			1.4	7.5e-05	-9.497	4.125	455	455
CP003928.1	site	GAAATAGAAAGKTTTATATA	R	-435595	-435576	GAAATAGAGATCTATGTATG			1.4	7.5e-05	-9.497	4.125	456	456
CP003928.1	site	GAAATAGAAAGKTTTATATA	R	-131333	-131314	GAAATCAACAAATTTGTATA			1.4	7.5e-05	-9.497	4.125	457	457
CP003928.1	site	GAAATAGAAAGKTTTATATA	R	-2398306	-2398287	GAAACAAAAAGAGTTGTTTA			1.3	7.8e-05	-9.465	4.111	458	458
CP003928.1	site	GAAATAGAAAGKTTTATATA	R	-2095544	-2095525	TAAATTCAAAATTTAATATA			1.3	7.8e-05	-9.465	4.111	459	459
CP003928.1	site	GAAATAGAAAGKTTTATATA	D	-2023528	-2023509	GAAATAAACAGTTGTAACAA			1.3	7.8e-05	-9.465	4.111	460	460
CP003928.1	site	GAAATAGAAAGKTTTATATA	R	-1935436	-1935417	TTAAAAGAAAATTTTATTTA			1.3	7.8e-05	-9.465	4.111	461	461
CP003928.1	site	GAAATAGAAAGKTTTATATA	R	-1904044	-1904025	GATATAGAAATAATTATAAT			1.3	7.8e-05	-9.465	4.111	462	462
CP003928.1	site	GAAATAGAAAGKTTTATATA	R	-1891443	-1891424	GAAACTAAAACGTTTTTACA			1.3	7.8e-05	-9.465	4.111	463	463
CP003928.1	site	GAAATAGAAAGKTTTATATA	D	-1865461	-1865442	GAAATAGACATTATGATAAC			1.3	7.8e-05	-9.465	4.111	464	464
CP003928.1	site	GAAATAGAAAGKTTTATATA	R	-1756387	-1756368	TAAGAAGAAAAGGTTATATA			1.3	7.8e-05	-9.465	4.111	465	465
CP003928.1	site	GAAATAGAAAGKTTTATATA	D	-1745323	-1745304	GCAATGGAAATGCATAGATA			1.3	7.8e-05	-9.465	4.111	466	466
CP003928.1	site	GAAATAGAAAGKTTTATATA	R	-1705811	-1705792	GAAATGTAAATATATATAAA			1.3	7.8e-05	-9.465	4.111	467	467
CP003928.1	site	GAAATAGAAAGKTTTATATA	D	-1693221	-1693202	GAAATACAAATGTTTCAAAT			1.3	7.8e-05	-9.465	4.111	468	468
CP003928.1	site	GAAATAGAAAGKTTTATATA	D	-1585746	-1585727	GAAAAAGAAGTATTTAAACA			1.3	7.8e-05	-9.465	4.111	469	469
CP003928.1	site	GAAATAGAAAGKTTTATATA	R	-957522	-957503	TAAAGATAAAGTTATATCTA			1.3	7.8e-05	-9.465	4.111	470	470
CP003928.1	site	GAAATAGAAAGKTTTATATA	R	-861271	-861252	AAGATAGAAAAGTTTAGAAA			1.3	7.8e-05	-9.465	4.111	471	471
CP003928.1	site	GAAATAGAAAGKTTTATATA	R	-858532	-858513	CGCATAGATATGTTTAAATA			1.3	7.8e-05	-9.465	4.111	472	472
CP003928.1	site	GAAATAGAAAGKTTTATATA	R	-146619	-146600	CCATTAGAAAGTTTTAGAGA			1.3	7.8e-05	-9.465	4.111	473	473
CP003928.1	site	GAAATAGAAAGKTTTATATA	D	-29782	-29763	AAATTAGAGAATTTAATATA			1.3	7.8e-05	-9.465	4.111	474	474
CP003928.1	site	GAAATAGAAAGKTTTATATA	R	-2298511	-2298492	AAAAGAGGAAGTTCTAAATA			1.2	8e-05	-9.427	4.094	475	475
CP003928.1	site	GAAATAGAAAGKTTTATATA	R	-2269001	-2268982	GAAACCAAATGTTATATGTA			1.2	8e-05	-9.427	4.094	476	476
CP003928.1	site	GAAATAGAAAGKTTTATATA	R	-2256856	-2256837	GCAGTAAATGGATTTATATA			1.2	8e-05	-9.427	4.094	477	477
CP003928.1	site	GAAATAGAAAGKTTTATATA	D	-2243939	-2243920	AAAATAGAAACTTCTAAAAA			1.2	8e-05	-9.427	4.094	478	478
CP003928.1	site	GAAATAGAAAGKTTTATATA	R	-1963141	-1963122	GAAATTGAAATTAATGCATA			1.2	8e-05	-9.427	4.094	479	479
CP003928.1	site	GAAATAGAAAGKTTTATATA	D	-1936947	-1936928	GAAATAAAATGTTTATCACA			1.2	8e-05	-9.427	4.094	480	480
CP003928.1	site	GAAATAGAAAGKTTTATATA	D	-1900024	-1900005	GAAATAGATATAATTTTTTA			1.2	8e-05	-9.427	4.094	481	481
CP003928.1	site	GAAATAGAAAGKTTTATATA	R	-1445955	-1445936	GAAATATTACTGATTATACA			1.2	8e-05	-9.427	4.094	482	482
CP003928.1	site	GAAATAGAAAGKTTTATATA	D	-1403729	-1403710	GAAATATTAATGTTCATAAT			1.2	8e-05	-9.427	4.094	483	483
CP003928.1	site	GAAATAGAAAGKTTTATATA	R	-1336541	-1336522	GGAATGAAACGTTTGGTATA			1.2	8e-05	-9.427	4.094	484	484
CP003928.1	site	GAAATAGAAAGKTTTATATA	D	-1335314	-1335295	GAAATAAAATGATTGAAATC			1.2	8e-05	-9.427	4.094	485	485
CP003928.1	site	GAAATAGAAAGKTTTATATA	R	-1299938	-1299919	CAAATACAAATGTTGACAAA			1.2	8e-05	-9.427	4.094	486	486
CP003928.1	site	GAAATAGAAAGKTTTATATA	D	-1193799	-1193780	GCAATTAAATCGTTTATATT			1.2	8e-05	-9.427	4.094	487	487
CP003928.1	site	GAAATAGAAAGKTTTATATA	R	-827923	-827904	GAAATATACATTTGTAAATG			1.2	8e-05	-9.427	4.094	488	488
CP003928.1	site	GAAATAGAAAGKTTTATATA	D	-716862	-716843	GATGTAGGAATGTTAATAGA			1.2	8e-05	-9.427	4.094	489	489
CP003928.1	site	GAAATAGAAAGKTTTATATA	D	-679051	-679032	GATGTTGAATTTTTTATAAA			1.2	8e-05	-9.427	4.094	490	490
CP003928.1	site	GAAATAGAAAGKTTTATATA	D	-493978	-493959	GCAATGGAAATGGTAATAAA			1.2	8e-05	-9.427	4.094	491	491
CP003928.1	site	GAAATAGAAAGKTTTATATA	R	-454258	-454239	CAAATAGTAATATTTGTTTA			1.2	8e-05	-9.427	4.094	492	492
CP003928.1	site	GAAATAGAAAGKTTTATATA	D	-438393	-438374	CAAATTGAAATGTATTTATG			1.2	8e-05	-9.427	4.094	493	493
CP003928.1	site	GAAATAGAAAGKTTTATATA	D	-224356	-224337	GATATCCACATGATTATATA			1.2	8e-05	-9.427	4.094	494	494
CP003928.1	site	GAAATAGAAAGKTTTATATA	R	-128158	-128139	GTCATAGAAGTCTTTATAGA			1.2	8e-05	-9.427	4.094	495	495
CP003928.1	site	GAAATAGAAAGKTTTATATA	D	-2460647	-2460628	GTGATAAGAAGTTTGATGTA			1.1	8.4e-05	-9.382	4.075	496	496
CP003928.1	site	GAAATAGAAAGKTTTATATA	D	-2031167	-2031148	GGAATAGACATATTTCTAAA			1.1	8.4e-05	-9.382	4.075	497	497
CP003928.1	site	GAAATAGAAAGKTTTATATA	D	-1843563	-1843544	TAAATAGGAACTCTTAAATA			1.1	8.4e-05	-9.382	4.075	498	498
CP003928.1	site	GAAATAGAAAGKTTTATATA	R	-1563623	-1563604	ATAATAGATATGTTTACATT			1.1	8.4e-05	-9.382	4.075	499	499
CP003928.1	site	GAAATAGAAAGKTTTATATA	R	-1536152	-1536133	GAAATGGAATTGATTTTATT			1.1	8.4e-05	-9.382	4.075	500	500
CP003928.1	site	GAAATAGAAAGKTTTATATA	R	-1326613	-1326594	GAGATAGATATTTATCGATA			1.1	8.4e-05	-9.382	4.075	501	501
CP003928.1	site	GAAATAGAAAGKTTTATATA	R	-1234984	-1234965	GACCTAGAATTGTTTATGAA			1.1	8.4e-05	-9.382	4.075	502	502
CP003928.1	site	GAAATAGAAAGKTTTATATA	R	-914680	-914661	GAAATAGAAATGGAAGTACA			1.1	8.4e-05	-9.382	4.075	503	503
CP003928.1	site	GAAATAGAAAGKTTTATATA	D	-406150	-406131	GAAATAAATACGTTCATCTC			1.1	8.4e-05	-9.382	4.075	504	504
CP003928.1	site	GAAATAGAAAGKTTTATATA	R	-96782	-96763	GTGATATAAATGTTTCTTTA			1.1	8.4e-05	-9.382	4.075	505	505
CP003928.1	site	GAAATAGAAAGKTTTATATA	R	-2270758	-2270739	GAAATACCAATATAGATATA			1	8.8e-05	-9.341	4.057	506	506
CP003928.1	site	GAAATAGAAAGKTTTATATA	D	-2195040	-2195021	GCAATAAAATATTTTATACG			1	8.8e-05	-9.341	4.057	507	507
CP003928.1	site	GAAATAGAAAGKTTTATATA	D	-2183210	-2183191	GATTTAGAAATGAGTATTTA			1	8.8e-05	-9.341	4.057	508	508
CP003928.1	site	GAAATAGAAAGKTTTATATA	D	-2166411	-2166392	TCAATAGTACTGTTTATATT			1	8.8e-05	-9.341	4.057	509	509
CP003928.1	site	GAAATAGAAAGKTTTATATA	D	-2001948	-2001929	TAAATACAAATATTGTTATA			1	8.8e-05	-9.341	4.057	510	510
CP003928.1	site	GAAATAGAAAGKTTTATATA	D	-1983815	-1983796	GGAATAGAAATCAATATAGA			1	8.8e-05	-9.341	4.057	511	511
CP003928.1	site	GAAATAGAAAGKTTTATATA	R	-1951442	-1951423	GATATATAAATTATCATGTA			1	8.8e-05	-9.341	4.057	512	512
CP003928.1	site	GAAATAGAAAGKTTTATATA	R	-1733719	-1733700	GTAATAGGAATCTCCATATA			1	8.8e-05	-9.341	4.057	513	513
CP003928.1	site	GAAATAGAAAGKTTTATATA	R	-1714974	-1714955	GCAATAAAATATTTTATACG			1	8.8e-05	-9.341	4.057	514	514
CP003928.1	site	GAAATAGAAAGKTTTATATA	D	-1668001	-1667982	GAAATAGATTTGACTATTTA			1	8.8e-05	-9.341	4.057	515	515
CP003928.1	site	GAAATAGAAAGKTTTATATA	D	-1619750	-1619731	GTAATAAAATATTTTATACG			1	8.8e-05	-9.341	4.057	516	516
CP003928.1	site	GAAATAGAAAGKTTTATATA	R	-1607076	-1607057	GAATTAGAATTGACTATTTA			1	8.8e-05	-9.341	4.057	517	517
CP003928.1	site	GAAATAGAAAGKTTTATATA	R	-1591654	-1591635	GCAATAAAATATTTTATACG			1	8.8e-05	-9.341	4.057	518	518
CP003928.1	site	GAAATAGAAAGKTTTATATA	R	-1586675	-1586656	GCAATAAAATATTTTATACG			1	8.8e-05	-9.341	4.057	519	519
CP003928.1	site	GAAATAGAAAGKTTTATATA	R	-1565820	-1565801	GAAAGTGATATTATTAAATA			1	8.8e-05	-9.341	4.057	520	520
CP003928.1	site	GAAATAGAAAGKTTTATATA	R	-1414292	-1414273	TACATATGAATATTTATATA			1	8.8e-05	-9.341	4.057	521	521
CP003928.1	site	GAAATAGAAAGKTTTATATA	R	-1131117	-1131098	GAATTGGAAATTTGTAAATC			1	8.8e-05	-9.341	4.057	522	522
CP003928.1	site	GAAATAGAAAGKTTTATATA	D	-727807	-727788	GATAGAGAAATTATTCGATA			1	8.8e-05	-9.341	4.057	523	523
CP003928.1	site	GAAATAGAAAGKTTTATATA	D	-587306	-587287	GTAATAAAATATTTTATACG			1	8.8e-05	-9.341	4.057	524	524
CP003928.1	site	GAAATAGAAAGKTTTATATA	D	-535283	-535264	CAATTACAAATGTTTAAACA			1	8.8e-05	-9.341	4.057	525	525
CP003928.1	site	GAAATAGAAAGKTTTATATA	D	-502181	-502162	GAAACAGAGATGGTAAGATA			1	8.8e-05	-9.341	4.057	526	526
CP003928.1	site	GAAATAGAAAGKTTTATATA	D	-434387	-434368	GAAATAGAATTGTTCCAAAA			1	8.8e-05	-9.341	4.057	527	527
CP003928.1	site	GAAATAGAAAGKTTTATATA	D	-433970	-433951	GTAATAGAAATCTTTTTAAG			1	8.8e-05	-9.341	4.057	528	528
CP003928.1	site	GAAATAGAAAGKTTTATATA	D	-368265	-368246	GTAATAAAATATTTTATACG			1	8.8e-05	-9.341	4.057	529	529
CP003928.1	site	GAAATAGAAAGKTTTATATA	R	-314637	-314618	GAAAAGGATATATTTAAATA			1	8.8e-05	-9.341	4.057	530	530
CP003928.1	site	GAAATAGAAAGKTTTATATA	D	-218175	-218156	GGAATTGAAATTGTTAAGTA			1	8.8e-05	-9.341	4.057	531	531
CP003928.1	site	GAAATAGAAAGKTTTATATA	R	-35520	-35501	GCAATAAAATATTTTATACG			1	8.8e-05	-9.341	4.057	532	532
