# Supplementary material for: Regulatory sequence-based discovery of anti-defense genes in archaeal viruses
Source: Nat Commun. 2024 May 2;15:3699. doi: 10.1038/s41467-024-48074-x (PMC11065993; doi:10.1038/s41467-024-48074-x)
Supplement: Supplementary file 7 — Supplementary Data 4 [file 41467_2024_48074_MOESM7_ESM.xlsx]

## Sheet: ARV3_gp05
# Job:	ARV3_gp0	5
# Query	: s001A
# No:	Chain	Z	rmsd	lali	nres	%id	PDB Description
1:	3bdd-A	6.8	2.7	82	140	10	MOLECULE:REGULATORY PROTEIN MARR;
2:	2jt1-A	6.5	2.6	64	71	11	MOLECULE:PEFI PROTEIN;
3:	6j5u-A	6.4	3.7	88	663	5	MOLECULE:DISEASE RESISTANCE RPP13-LIKE PROTEIN 4;
4:	3bj6-A	6.3	3.3	88	152	5	MOLECULE:TRANSCRIPTIONAL REGULATOR, MARR FAMILY;
5:	5trd-A	6.3	2.3	60	219	12	MOLECULE:RIBOFLAVIN KINASE;
6:	4hbl-D	6.3	3.4	88	147	13	MOLECULE:TRANSCRIPTIONAL REGULATOR, MARR FAMILY;
7:	2qww-A	6.3	4.3	89	146	12	MOLECULE:TRANSCRIPTIONAL REGULATOR, MARR FAMILY;
8:	4b8x-A	6.2	2.4	83	140	8	MOLECULE:POSSIBLE MARR-TRANSCRIPTIONAL REGULATOR;
9:	7ctf-A	6	2.4	63	102	11	MOLECULE:ORIGIN RECOGNITION COMPLEX SUBUNIT 1;
10:	7wze-A	6	3	89	161	10	MOLECULE:UNCHARACTERIZED HTH-TYPE TRANSCRIPTIONAL REGULATO
11:	3oop-A	6	3.8	87	139	7	MOLECULE:LIN2960 PROTEIN;
12:	6qpq-D	5.9	2.6	62	82	11	MOLECULE:STRUCTURAL MAINTENANCE OF CHROMOSOMES PROTEIN,STR
13:	6c2s-A	5.9	3.4	87	142	6	MOLECULE:TRANSCRIPTIONAL REGULATOR, MARR FAMILY;
14:	4rbr-A	5.9	3.9	87	131	9	MOLECULE:HTH-TYPE TRANSCRIPTIONAL REGULATOR ROT;
15:	2rdp-A	5.8	3.7	86	140	7	MOLECULE:PUTATIVE TRANSCRIPTIONAL REGULATOR MARR;
16:	7xc2-A	5.8	2.9	92	858	9	MOLECULE:CNL9;
17:	3gfi-A	5.8	3.6	87	143	11	MOLECULE:146AA LONG HYPOTHETICAL TRANSCRIPTIONAL REGULATOR
18:	1s3j-A	5.8	4.1	88	143	7	MOLECULE:YUSO PROTEIN;
19:	5y6i-B	5.8	2.5	59	234	14	MOLECULE:TRANSCRIPTIONAL REGULATOR KDGR;
20:	5a31-N	5.7	2.9	69	703	9	MOLECULE:ANAPHASE-PROMOTING COMPLEX SUBUNIT 1;
21:	3zpl-E	5.7	3	90	160	7	MOLECULE:PUTATIVE MARR-FAMILY TRANSCRIPTIONAL REPRESSOR;
22:	6jbx-A	5.7	4	87	146	5	MOLECULE:FATTY ACID BIOSYNTHESIS TRANSCRIPTIONAL REGULATOR
23:	6pco-B	5.6	3.6	85	135	4	MOLECULE:MARR-FAMILY TRANSCRIPTIONAL REGULATOR;
24:	6j0e-B	5.6	11.4	68	125	9	MOLECULE:ARSENIC RESPONSIVE REPRESSOR ARSR;
25:	3s2w-A	5.5	3.6	86	146	7	MOLECULE:TRANSCRIPTIONAL REGULATOR, MARR FAMILY;
26:	4fx0-B	5.5	2.8	80	135	9	MOLECULE:PROBABLE TRANSCRIPTIONAL REPRESSOR PROTEIN;
27:	4yif-B	5.4	4.7	87	141	6	MOLECULE:MARR FAMILY PROTEIN RV0880;
28:	4em0-B	5.4	3.5	86	150	10	MOLECULE:UNCHARACTERIZED HTH-TYPE TRANSCRIPTIONAL REGULATO
29:	3u2r-A	5.4	2.8	83	135	10	MOLECULE:REGULATORY PROTEIN MARR;
30:	1c0w-C	5.3	2.9	59	175	7	MOLECULE:DNA (5'-
31:	8d0b-B	5.3	6.6	76	362	7	MOLECULE:CST COMPLEX SUBUNIT CTC1;
32:	7el3-A	5.3	4	83	138	8	MOLECULE:HOMOPROTOCATECHUATE DEGRADATION OPERON REGULATOR
33:	6o9l-Q	5.3	3.2	62	430	5	MOLECULE:DNA-DIRECTED RNA POLYMERASE II SUBUNIT RPB1;
34:	7l1i-A	5.2	4	88	169	13	MOLECULE:MARR FAMILY MULTIDRUG RESISTANCE PUMP TRANSCRIPTI
35:	1fx7-A	5.2	3	59	230	7	MOLECULE:IRON-DEPENDENT REPRESSOR IDER;
36:	5eri-A	5.2	3.8	86	153	9	MOLECULE:MARR FAMILY TRANSCRIPTIONAL REGULATOR;
37:	2obp-A	5.2	2.8	62	81	15	MOLECULE:PUTATIVE DNA-BINDING PROTEIN;
38:	3bpx-A	5.2	3.1	82	147	6	MOLECULE:TRANSCRIPTIONAL REGULATOR;
39:	3nqo-A	5.2	2.8	88	182	13	MOLECULE:MARR-FAMILY TRANSCRIPTIONAL REGULATOR;
40:	3vb2-B	5.2	3.5	80	134	6	MOLECULE:MULTIPLE ANTIBIOTIC RESISTANCE PROTEIN MARR;
41:	6ig2-C	5.2	3.4	86	278	5	MOLECULE:PHOSPHATIDATE CYTIDYLYLTRANSFERASE, MITOCHONDRIAL
42:	4i99-C	5.2	2.5	60	70	7	MOLECULE:CHROMOSOME PARTITION PROTEIN SMC;
43:	5e20-A	5.2	3.9	88	169	11	MOLECULE:TRANSCRIPTIONAL REGULATOR, MARR FAMILY;
44:	3cdh-B	5.1	3.6	81	136	4	MOLECULE:TRANSCRIPTIONAL REGULATOR, MARR FAMILY;
45:	3euh-B	5.1	2.6	61	321	3	MOLECULE:CHROMOSOME PARTITION PROTEIN MUKF;
46:	1lva-A	5.1	2.5	58	258	12	MOLECULE:SELENOCYSTEINE-SPECIFIC ELONGATION FACTOR;
47:	3g3z-A	5.1	3.6	83	142	11	MOLECULE:TRANSCRIPTIONAL REGULATOR, MARR FAMILY;
48:	5f6f-A	5.1	5.2	84	141	8	MOLECULE:MARR FAMILY REGULATORY PROTEIN;
49:	2nyx-B	5.1	5	88	147	2	MOLECULE:PROBABLE TRANSCRIPTIONAL REGULATORY PROTEIN, RV14
50:	6uvu-B	5.1	9.4	65	114	5	MOLECULE:ARSR FAMILY TRANSCRIPTIONAL REGULATOR;
51:	4aih-A	5.1	3.2	79	139	5	MOLECULE:TRANSCRIPTIONAL REGULATOR SLYA;
52:	1xsd-A	5	2.5	58	125	7	MOLECULE:5'-
53:	4o5v-A	5	2.4	57	213	16	MOLECULE:IRON-DEPENDENT TRANSCRIPTION REPRESSOR RELATED PR
54:	5j6x-A	5	3.7	60	66	8	MOLECULE:Z-DNA BINDING PROTEIN KINASE;
55:	7kbf-K	5	3	61	78	15	MOLECULE:HISTONE H3.2;
56:	1kyw-C	5	3	62	362	8	MOLECULE:CAFFEIC ACID 3-O-METHYLTRANSFERASE;
57:	4ija-A	5	4	60	363	10	MOLECULE:XYLR PROTEIN;
58:	4kyw-A	4.9	11.7	74	254	7	MOLECULE:TYPE-2 RESTRICTION ENZYME DPNI;
59:	3mq0-B	4.9	3	61	248	11	MOLECULE:TRANSCRIPTIONAL REPRESSOR OF THE BLCABC OPERON;
60:	4fht-B	4.9	3.7	87	142	10	MOLECULE:PCAV TRANSCRIPTIONAL REGULATOR;
61:	2m45-A	4.9	7.6	71	87	10	MOLECULE:MINICHROMOSOME MAINTENANCE PROTEIN MCM;
62:	2zkz-C	4.9	3	58	87	10	MOLECULE:TRANSCRIPTIONAL REPRESSOR PAGR;
63:	4rgl-A	4.9	9.3	66	325	11	MOLECULE:FILAMENTATION INDUCED BY CAMP PROTEIN FIC;
64:	1dpu-A	4.9	2.7	61	69	7	MOLECULE:REPLICATION PROTEIN A (RPA32) C-TERMINAL DOMAIN;
65:	7jpp-E	4.9	12.3	70	406	9	MOLECULE:ORIGIN RECOGNITION COMPLEX SUBUNIT 1;
66:	8a5y-T	4.9	7	78	650	9	MOLECULE:ANAPHASE-PROMOTING COMPLEX SUBUNIT CDC27;
67:	3r0a-B	4.8	3.9	69	123	14	MOLECULE:PUTATIVE TRANSCRIPTIONAL REGULATOR;
68:	5hso-A	4.8	3	76	122	4	MOLECULE:UNCHARACTERIZED HTH-TYPE TRANSCRIPTIONAL REGULATO
69:	7dg2-A	4.8	14.3	70	231	9	MOLECULE:NON-STRUCTURAL MAINTENANCE OF CHROMOSOMES ELEMENT
70:	5n8o-A	4.8	6.9	77	1432	6	MOLECULE:DNA HELICASE I;
71:	2ma3-A	4.8	8.4	72	88	8	MOLECULE:DNA REPLICATION INITIATOR (CDC21/CDC54);
72:	3f72-B	4.8	11.1	69	108	6	MOLECULE:CADMIUM EFFLUX SYSTEM ACCESSORY PROTEIN;
73:	3ov8-A	4.8	3.6	67	91	9	MOLECULE:PROTEIN AF_1382;
74:	6l0o-A	4.8	2.8	58	71	10	MOLECULE:DNA HELICASE MCM8;
75:	5f7p-A	4.8	2.4	53	359	4	MOLECULE:LMO0178 PROTEIN;
76:	2xrn-B	4.8	2.9	59	241	12	MOLECULE:HTH-TYPE TRANSCRIPTIONAL REGULATOR TTGV;
77:	5xpq-A	4.8	3	59	100	8	MOLECULE:UNCHARACTERIZED HTH-TYPE TRANSCRIPTIONAL REGULATO
78:	7y43-A	4.8	3.2	62	79	8	MOLECULE:HISTONE ACETYLTRANSFERASE KAT6A;
79:	6qfd-B	4.8	2.4	58	116	7	MOLECULE:DNA-BINDING PROTEIN;
80:	6j05-A	4.8	8.4	68	101	15	MOLECULE:TRANSCRIPTIONAL REGULATOR ARSR;
81:	4ets-B	4.8	2.7	57	149	5	MOLECULE:FERRIC UPTAKE REGULATION PROTEIN;
82:	5juy-B	4.8	12.7	76	1234	8	MOLECULE:APOPTOTIC PROTEASE-ACTIVATING FACTOR 1;
83:	5cyv-B	4.8	3.8	88	143	9	MOLECULE:TRANSCRIPTIONAL REGULATOR;
84:	2wte-A	4.7	14	67	212	7	MOLECULE:CSA3;
85:	2bv6-A	4.7	4.7	87	137	7	MOLECULE:HTH-TYPE TRANSCRIPTIONAL REGULATOR MGRA;
86:	1stz-A	4.7	3.3	59	323	2	MOLECULE:HEAT-INDUCIBLE TRANSCRIPTION REPRESSOR HRCA HOMOL
87:	1sfu-A	4.7	2.9	63	70	10	MOLECULE:5'-D(*T*CP*GP*CP*GP*CP*G)-3';
88:	5vyv-A	4.7	3.7	64	173	9	MOLECULE:UPF0502 PROTEIN YCEH;
89:	7xl9-A	4.7	3.7	86	164	5	MOLECULE:TRANSCRIPTIONAL REGULATOR, MARR FAMILY;
90:	4asn-A	4.7	3.8	65	90	6	MOLECULE:TUBR;
91:	3maj-A	4.7	4.3	72	353	4	MOLECULE:DNA PROCESSING CHAIN A;
92:	1sfx-A	4.6	3.2	60	109	13	MOLECULE:CONSERVED HYPOTHETICAL PROTEIN AF2008;
93:	2ns0-A	4.6	2.6	59	85	5	MOLECULE:HYPOTHETICAL PROTEIN;
94:	2cwe-A	4.6	3.8	59	191	10	MOLECULE:HYPOTHETICAL TRANSCRIPTION REGULATOR PROTEIN, PH1
95:	1p4x-A	4.6	3.7	89	250	12	MOLECULE:STAPHYLOCOCCAL ACCESSORY REGULATOR A HOMOLOGUE;
96:	2h09-A	4.6	3.3	66	127	9	MOLECULE:TRANSCRIPTIONAL REGULATOR MNTR;
97:	3k69-A	4.6	2.6	58	151	9	MOLECULE:PUTATIVE TRANSCRIPTION REGULATOR;
98:	2k4b-A	4.6	2.5	60	69	7	MOLECULE:TRANSCRIPTIONAL REGULATOR;
99:	1ucr-B	4.6	2.5	59	75	5	MOLECULE:PROTEIN DSVD;
100:	7ecd-A	4.6	3.7	73	272	12	MOLECULE:PHOSPHATIDATE CYTIDYLYLTRANSFERASE;
101:	5nl9-A	4.6	3.2	58	146	3	MOLECULE:TRANSCRIPTIONAL REGULATOR (FUR FAMILY);
102:	6kf4-G	4.6	3.5	60	166	15	MOLECULE:DNA-DIRECTED RNA POLYMERASE SUBUNIT;
103:	6lbt-C	4.6	2.7	55	151	7	MOLECULE:KLLA0F20922P,KLLA0F20922P;
104:	3dv8-A	4.5	7.4	75	216	16	MOLECULE:TRANSCRIPTIONAL REGULATOR, CRP/FNR FAMILY;
105:	5xfo-A	4.5	8	81	315	16	MOLECULE:PHD FINGER PROTEIN 1;
106:	7z1n-O	4.5	7.7	73	570	3	MOLECULE:DNA-DIRECTED RNA POLYMERASE III SUBUNIT RPC1;
107:	7o4i-X	4.5	5.9	70	213	7	MOLECULE:GENERAL TRANSCRIPTION AND DNA REPAIR FACTOR IIH H
108:	7exx-A	4.5	4.5	89	440	6	MOLECULE:DNA PHOSPHOROTHIOATION-DEPENDENT RESTRICTION PROT
109:	3r4k-A	4.5	2.7	55	255	18	MOLECULE:TRANSCRIPTIONAL REGULATOR, ICLR FAMILY;
110:	6k4y-M	4.5	3.7	62	209	10	MOLECULE:DNA-DIRECTED RNA POLYMERASE SUBUNIT ALPHA;
111:	3rsn-A	4.5	7.7	66	165	6	MOLECULE:SET1/ASH2 HISTONE METHYLTRANSFERASE COMPLEX SUBUN
112:	4ad9-A	4.5	9.1	78	288	6	MOLECULE:BETA-LACTAMASE-LIKE PROTEIN 2;
113:	4zu9-A	4.4	10.1	79	583	5	MOLECULE:ELONGATION FACTOR SELB;
114:	5zr1-B	4.4	12	75	374	9	MOLECULE:ORIGIN RECOGNITION COMPLEX SUBUNIT 1;
115:	7dvr-A	4.4	4	74	147	7	MOLECULE:HTH MARR-TYPE DOMAIN-CONTAINING PROTEIN;
116:	4gcv-B	4.4	3.1	64	146	3	MOLECULE:PUTATIVE TRANSCRIPTION PROTEIN;
117:	7txn-B	4.4	3.1	59	105	3	MOLECULE:TRANSCRIPTIONAL REGULATOR;
118:	2od5-A	4.4	3.4	61	91	7	MOLECULE:HYPOTHETICAL PROTEIN;
119:	4ejo-A	4.4	3.9	73	112	4	MOLECULE:TRANSCRIPTIONAL REGULATOR, PADR-LIKE FAMILY;
120:	4zzl-A	4.4	4.8	85	146	14	MOLECULE:MULTIDRUG RESISTANCE OPERON REPRESSOR;
121:	8as8-E	4.3	11.4	67	498	10	MOLECULE:JETC;
122:	7rhe-A	4.3	2.8	55	368	11	MOLECULE:ROK FAMILY PROTEIN;
123:	5l4k-S	4.3	6.7	77	491	9	MOLECULE:26S PROTEASOME NON-ATPASE REGULATORY SUBUNIT 4;
124:	6aht-A	4.3	3.5	61	111	5	MOLECULE:CONSERVED HYPOTHETICAL PLASMID PROTEIN;
125:	3e6m-D	4.3	4.4	88	149	5	MOLECULE:MARR FAMILY TRANSCRIPTIONAL REGULATOR;
126:	5zr1-A	4.3	13.1	76	494	9	MOLECULE:ORIGIN RECOGNITION COMPLEX SUBUNIT 1;
127:	7jgr-D	4.2	11.2	76	441	12	MOLECULE:ORIGIN RECOGNITION COMPLEX SUBUNIT 2;
128:	4gyi-A	4.2	2.8	60	339	7	MOLECULE:RIO2 KINASE;
129:	4hw0-A	4.2	2.9	57	98	7	MOLECULE:DNA-BINDING PROTEIN SSO10A-2;
130:	1ku9-A	4.2	4.1	65	151	9	MOLECULE:HYPOTHETICAL PROTEIN MJ223;
131:	3w6k-C	4.2	3.1	58	87	7	MOLECULE:SCPA;
132:	6ec8-A	4.2	3.9	59	803	12	MOLECULE:LANTIBIOTIC DEHYDRATASE DOMAIN PROTEIN;
133:	1jhf-A	4.2	3	61	197	7	MOLECULE:LEXA REPRESSOR;
134:	2esn-B	4.2	3	56	300	5	MOLECULE:PROBABLE TRANSCRIPTIONAL REGULATOR;
135:	2g9w-A	4.2	2.2	57	119	5	MOLECULE:CONSERVED HYPOTHETICAL PROTEIN;
136:	2lso-A	4.2	2.7	61	83	10	MOLECULE:HISTONE H1X;
137:	8as8-C	4.2	8.5	64	195	3	MOLECULE:JETC;
138:	2pg4-A	4.2	3.1	63	92	11	MOLECULE:UNCHARACTERIZED PROTEIN;
139:	3zco-A	4.2	3.1	60	127	8	MOLECULE:REGULATORY PROTEIN SIR3;
140:	2zme-B	4.2	8.1	83	215	4	MOLECULE:VACUOLAR-SORTING PROTEIN SNF8;
141:	6gho-B	4.2	7.1	68	274	6	MOLECULE:REGULATORY PROTEIN SPX;
142:	2mlg-A	4.2	3.7	56	77	5	MOLECULE:SULFOLOBUS TRANSCRIPTION FACTOR 76 AMINOACID PROT
143:	4nb5-B	4.2	3.6	64	149	2	MOLECULE:DNA BINDING PROTEIN;
144:	2mh2-A	4.2	2.6	56	64	9	MOLECULE:HOMOLOGOUS-PAIRING PROTEIN 2 HOMOLOG;
145:	1ldd-A	4.1	2.7	53	74	9	MOLECULE:ANAPHASE PROMOTING COMPLEX;
146:	3dp7-A	4.1	2	53	351	8	MOLECULE:SAM-DEPENDENT METHYLTRANSFERASE;
147:	4ru7-B	4.1	3.5	60	99	12	MOLECULE:ASPA;
148:	7sdp-C	4.1	3.3	60	225	10	MOLECULE:DNA (5'-
149:	5hs5-A	4.1	4.3	77	116	10	MOLECULE:HTH-TYPE TRANSCRIPTIONAL REGULATOR SARX;
150:	2o0y-C	4.1	3	59	255	17	MOLECULE:TRANSCRIPTIONAL REGULATOR;
151:	7ux8-A	4.1	11.4	68	380	6	MOLECULE:MFNG;
152:	4hqe-B	4.1	7.4	65	108	11	MOLECULE:TRANSCRIPTIONAL REGULATOR QSRR;
153:	6r7n-B	4.1	6.5	78	443	10	MOLECULE:COP9 SIGNALOSOME COMPLEX SUBUNIT 1;
154:	4i98-B	4.1	2.7	55	167	9	MOLECULE:SEGREGATION AND CONDENSATION PROTEIN A;
155:	7cb8-A	4.1	11.3	63	394	5	MOLECULE:FIC-DOMAIN CONTAINING PROTEIN;
156:	4y66-C	4.1	3.5	60	197	7	MOLECULE:MND1;
157:	4rgu-B	4.1	4.2	79	144	15	MOLECULE:REPRESSOR PROTEIN;
158:	2eth-A	4.1	6.8	86	141	7	MOLECULE:TRANSCRIPTIONAL REGULATOR, PUTATIVE, MAR FAMILY;
159:	1qgp-A	4	3.9	67	76	18	MOLECULE:PROTEIN (DOUBLE STRANDED RNA ADENOSINE
160:	5jbr-A	4	3.5	65	149	8	MOLECULE:UNCHARACTERIZED PROTEIN BCAV_2135;
161:	3f8f-A	4	4.3	68	114	15	MOLECULE:TRANSCRIPTIONAL REGULATOR, PADR-LIKE FAMILY;
162:	6gav-A	4	3.6	84	1119	4	MOLECULE:DNA GYRASE SUBUNIT B,DNA GYRASE SUBUNIT A;
163:	2fxa-B	4	3.8	83	180	6	MOLECULE:PROTEASE PRODUCTION REGULATORY PROTEIN HPR;
164:	2qby-B	4	9.8	72	368	8	MOLECULE:CELL DIVISION CONTROL PROTEIN 6 HOMOLOG 1;
165:	7bqk-A	4	2.3	53	459	9	MOLECULE:METHYLTRANSF_2 DOMAIN-CONTAINING PROTEIN;
166:	2hoe-A	4	3.2	53	354	13	MOLECULE:N-ACETYLGLUCOSAMINE KINASE;
167:	3b73-B	4	3.6	60	89	10	MOLECULE:PHIH1 REPRESSOR-LIKE PROTEIN;
168:	7o4i-W	4	3.1	60	312	7	MOLECULE:GENERAL TRANSCRIPTION AND DNA REPAIR FACTOR IIH H
169:	5l0p-A	4	13.6	66	311	9	MOLECULE:TRANSCRIPTION FACTOR ETV6, TRANSCRIPTION FACTOR E
170:	3lwf-A	4	3	64	144	8	MOLECULE:PUTATIVE TRANSCRIPTIONAL REGULATOR;
171:	3elk-A	3.9	3.4	62	104	2	MOLECULE:PUTATIVE TRANSCRIPTIONAL REGULATOR TA0346;
172:	2p4w-B	3.9	4.1	61	198	5	MOLECULE:TRANSCRIPTIONAL REGULATORY PROTEIN ARSR FAMILY;
173:	7qcd-D	3.9	2.8	59	326	8	MOLECULE:STRUCTURAL MAINTENANCE OF CHROMOSOMES PROTEIN 5;
174:	6zvh-y	3.9	2.9	55	72	13	MOLECULE:18S RRNA;
175:	7phf-B	3.9	11.2	60	271	7	MOLECULE:CARMINOMYCIN 4-O-METHYLTRANSFERASE DNRK,METHYLTRA
176:	7bzh-A	3.9	2.6	54	59	13	MOLECULE:SUL7S;
177:	2kzv-A	3.9	3.7	57	92	12	MOLECULE:UNCHARACTERIZED PROTEIN;
178:	7b0c-A	3.9	2.7	60	144	8	MOLECULE:HTH-TYPE TRANSCRIPTIONAL REPRESSOR NSRR;
179:	5n35-A	3.9	2.5	52	60	10	MOLECULE:POLB1 BINDING PROTEIN 2 (PBP2);
180:	1uss-A	3.9	5	61	88	15	MOLECULE:HISTONE H1;
181:	1tbx-A	3.9	3.3	58	94	9	MOLECULE:HYPOTHETICAL 11.0 KDA PROTEIN;
182:	6cmv-B	3.9	4.6	71	113	8	MOLECULE:TRANSCRIPTIONAL REGULATOR LRS14-LIKE PROTEIN;
183:	5z7b-B	3.9	3.8	62	197	6	MOLECULE:PADR FAMILY TRANSCRIPTIONAL REGULATOR;
184:	3fxq-B	3.9	2.4	51	296	10	MOLECULE:LYSR TYPE REGULATOR OF TSAMBCD;
185:	5xg3-C	3.9	3.1	60	68	5	MOLECULE:CHROMOSOME PARTITION PROTEIN SMC;
186:	4kt5-C	3.9	3.9	61	88	13	MOLECULE:GRLR;
187:	2l4m-A	3.9	2.3	55	69	9	MOLECULE:UNCHARACTERIZED PROTEIN;
188:	3c18-A	3.9	4.7	85	290	6	MOLECULE:NUCLEOTIDYLTRANSFERASE-LIKE PROTEIN;
189:	3m8e-A	3.9	3.9	64	101	13	MOLECULE:PUTATIVE DNA-BINDING PROTEIN;
190:	1wi9-A	3.9	3.7	62	72	11	MOLECULE:PROTEIN C20ORF116 HOMOLOG;
191:	7nyw-E	3.8	14.6	68	212	9	MOLECULE:CHROMOSOME PARTITION PROTEIN MUKB;
192:	2xco-A	3.8	5.4	81	636	1	MOLECULE:DNA GYRASE SUBUNIT B, DNA GYRASE SUBUNIT A;
193:	2vqc-A	3.8	2.7	56	70	13	MOLECULE:HYPOTHETICAL 13.2 KDA PROTEIN;
194:	5f8c-B	3.8	13.3	59	363	7	MOLECULE:METHYLTRANSFERASE;
195:	5a5t-M	3.8	11.8	76	365	1	MOLECULE:EUKARYOTIC TRANSLATION INITIATION FACTOR 3 SUBUNI
196:	1xmk-A	3.8	3	58	79	5	MOLECULE:DOUBLE-STRANDED RNA-SPECIFIC ADENOSINE DEAMINASE;
197:	1ub9-A	3.8	4.4	65	100	9	MOLECULE:HYPOTHETICAL PROTEIN PH1061;
198:	3hse-A	3.8	3.8	70	116	16	MOLECULE:HTH-TYPE TRANSCRIPTIONAL REGULATOR SARZ;
199:	4mtd-D	3.8	2.8	59	151	5	MOLECULE:ZINC UPTAKE REGULATION PROTEIN;
200:	5yad-A	3.8	3.6	62	73	3	MOLECULE:MEIOSIS REGULATOR AND MRNA STABILITY FACTOR 1;
201:	1w5s-B	3.8	12.4	69	396	7	MOLECULE:ORIGIN RECOGNITION COMPLEX SUBUNIT 2 ORC2;
202:	1yyv-A	3.8	8.5	66	114	9	MOLECULE:PUTATIVE TRANSCRIPTIONAL REGULATOR;
203:	6juv-A	3.8	6.7	73	192	10	MOLECULE:SEGREGATION AND CONDENSATION PROTEIN B;
204:	7z8b-C	3.8	5.8	75	1224	3	MOLECULE:CULLIN-7;
205:	7jgs-C	3.8	13	72	614	10	MOLECULE:ORIGIN RECOGNITION COMPLEX SUBUNIT 2;
206:	6f3h-B	3.8	7.5	74	790	3	MOLECULE:EXORIBONUCLEASE II, MITOCHONDRIAL;
207:	6mfv-A	3.8	3.9	57	641	5	MOLECULE:TETRATRICOPEPTIDE REPEAT SENSOR PH0952;
208:	6hlu-A	3.8	11.1	70	907	6	MOLECULE:RAB FAMILY PROTEIN;
209:	1wfx-A	3.8	2.7	55	180	7	MOLECULE:PROBABLE RNA 2'-PHOSPHOTRANSFERASE;
210:	2dk5-A	3.7	11	75	91	11	MOLECULE:DNA-DIRECTED RNA POLYMERASE III 39 KDA
211:	6tey-A	3.7	3.7	61	81	5	MOLECULE:DNA-BINDING PROTEIN TUBR;
212:	2co5-B	3.7	3.9	61	94	13	MOLECULE:VIRAL PROTEIN F93;
213:	6ndl-A	3.7	2.8	56	323	9	MOLECULE:BIOTIN PROTEIN LIGASE;
214:	2fa5-B	3.7	4.5	81	142	7	MOLECULE:TRANSCRIPTIONAL REGULATOR MARR/EMRR FAMILY;
215:	3df8-A	3.7	8	66	109	9	MOLECULE:POSSIBLE HXLR FAMILY TRANSCRIPTIONAL FACTOR;
216:	6a6i-A	3.7	3.4	58	94	12	MOLECULE:EXCISION REPAIR CROSS-COMPLEMENTING RODENT REPAIR
217:	1ylf-C	3.6	3	55	119	13	MOLECULE:RRF2 FAMILY PROTEIN;
218:	4hob-C	3.6	4.1	58	67	10	MOLECULE:PUTATIVE UNCHARACTERIZED PROTEIN;
219:	2lnb-A	3.6	3.3	58	80	3	MOLECULE:Z-DNA-BINDING PROTEIN 1;
220:	6lab-V	3.6	10.6	60	109	7	MOLECULE:HISTONE H3.1;
221:	7clu-A	3.6	2	51	338	10	MOLECULE:METHYLTRANSFERASE DOMAIN-CONTAINING PROTEIN;
222:	7asv-A	3.6	6.4	79	155	9	MOLECULE:DNA-DIRECTED RNA POLYMERASE III SUBUNIT RPC5;
223:	2mc3-A	3.6	3	57	103	5	MOLECULE:MUS81 ENDONUCLEASE HOMOLOG (YEAST), ISOFORM CRA_B
224:	6r7f-C	3.6	7.2	74	403	9	MOLECULE:COP9 SIGNALOSOME COMPLEX SUBUNIT 1;
225:	4pt7-B	3.6	8.7	71	132	10	MOLECULE:REPLICATION INITIATOR A FAMILY PROTEIN;
226:	5zr1-E	3.6	14.5	77	460	8	MOLECULE:ORIGIN RECOGNITION COMPLEX SUBUNIT 1;
227:	2qlz-B	3.6	8.3	69	220	12	MOLECULE:TRANSCRIPTION FACTOR PF0095;
228:	1cf7-B	3.6	2.5	54	82	4	MOLECULE:DNA (5'-
229:	6wg3-C	3.6	23.5	61	248	3	MOLECULE:STRUCTURAL MAINTENANCE OF CHROMOSOMES PROTEIN 1A;
230:	5way-A	3.6	3.2	54	482	6	MOLECULE:TRANSCRIPTIONAL ACTIVATOR;
231:	5y9s-D	3.6	2.7	53	293	8	MOLECULE:VV2_1132;
232:	5v8f-D	3.6	11.1	75	456	8	MOLECULE:DNA REPLICATION LICENSING FACTOR MCM2;
233:	6r6h-O	3.6	6.8	78	744	3	MOLECULE:COP9 SIGNALOSOME COMPLEX SUBUNIT 1;
234:	6zfb-d	3.6	3.8	61	139	10	MOLECULE:DNA-DIRECTED RNA POLYMERASE SUBUNIT DELTA;
235:	6zca-D	3.6	3.5	61	140	8	MOLECULE:PROBABLE DNA-DIRECTED RNA POLYMERASE SUBUNIT DELT
236:	6zz6-C	3.6	31.1	71	83	8	MOLECULE:STRUCTURAL MAINTENANCE OF CHROMOSOMES PROTEIN 1,S
237:	4txa-A	3.5	11	73	367	10	MOLECULE:ROQUIN-1;
238:	2kpm-A	3.5	4.1	60	105	13	MOLECULE:UNCHARACTERIZED PROTEIN;
239:	6h24-A	3.5	8.1	72	131	3	MOLECULE:REPLICATION PROTEIN;
240:	5cvi-B	3.5	3	55	215	11	MOLECULE:SLOR;
241:	6qvw-A	3.5	4.9	66	119	14	MOLECULE:FORKHEAD BOX PROTEIN O1;
242:	7a6h-O	3.5	2.9	59	512	7	MOLECULE:DNA-DIRECTED RNA POLYMERASE III SUBUNIT RPC1;
243:	2p8t-A	3.5	2.3	50	184	10	MOLECULE:HYPOTHETICAL PROTEIN PH0730;
244:	1o57-A	3.5	3.2	53	270	17	MOLECULE:PUR OPERON REPRESSOR;
245:	3kfw-X	3.5	2.5	53	234	4	MOLECULE:UNCHARACTERIZED PROTEIN;
246:	6hsd-A	3.5	3.2	60	166	10	MOLECULE:RRF2 FAMILY TRANSCRIPTIONAL REGULATOR;
247:	3l9f-A	3.5	3.3	55	170	5	MOLECULE:PUTATIVE UNCHARACTERIZED PROTEIN SMU.1604C;
248:	4l5e-A	3.5	2.5	45	46	22	MOLECULE:TRANSCRIPTIONAL REGULATOR (NTRC FAMILY);
249:	7tjj-I	3.5	13.6	68	380	9	MOLECULE:ORIGIN RECOGNITION COMPLEX SUBUNIT 1;
250:	3h0d-A	3.5	3.1	55	155	15	MOLECULE:CTSR;
251:	8bic-B	3.5	3.6	61	324	8	MOLECULE:METHYLTRANSFERASE PLU4891;
252:	2zxx-C	3.5	4.4	74	185	4	MOLECULE:GEMININ;
253:	3ml6-A	3.5	2.7	56	351	5	MOLECULE:CHIMERIC COMPLEX BETWEEN PROTEIN DISHEVLLED2 HOMO
254:	4rfa-A	3.4	7.4	63	214	2	MOLECULE:LMO0740 PROTEIN;
255:	2oqg-A	3.4	3.4	57	109	4	MOLECULE:POSSIBLE TRANSCRIPTIONAL REGULATOR, ARSR FAMILY P
256:	1z0x-A	3.4	2.9	48	216	8	MOLECULE:TRANSCRIPTIONAL REGULATOR, TETR FAMILY;
257:	7o4i-R	3.4	8.2	64	268	14	MOLECULE:GENERAL TRANSCRIPTION AND DNA REPAIR FACTOR IIH H
258:	2lyc-A	3.4	3	61	130	8	MOLECULE:SPINDLE AND KINETOCHORE-ASSOCIATED PROTEIN 1 HOMO
259:	6clx-B	3.4	2.2	52	343	10	MOLECULE:O-METHYLTRANSFERASE;
260:	1w7p-D	3.4	7.4	80	171	3	MOLECULE:VPS22, YPL002C;
261:	5w66-M	3.4	5.1	70	396	11	MOLECULE:DNA-DIRECTED RNA POLYMERASE I SUBUNIT RPA190;
262:	7r22-A	3.4	2.7	54	101	6	MOLECULE:ARSR FAMILY TRANSCRIPTIONAL REGULATOR;
263:	5ubd-A	3.4	3.2	62	116	8	MOLECULE:RCTB REPLICATION INITIATOR PROTEIN;
264:	7qfz-D	3.4	3.3	61	290	10	MOLECULE:WYL DOMAIN-CONTAINING PROTEIN;
265:	7pb9-A	3.4	3.8	66	173	6	MOLECULE:TANDEM WH DOMAINS OF VPS25;
266:	6g1b-B	3.3	2.4	52	326	2	MOLECULE:HYDROGEN PEROXIDE-INDUCIBLE GENES ACTIVATOR;
267:	1x19-A	3.3	12.8	58	350	14	MOLECULE:CRTF-RELATED PROTEIN;
268:	6ayi-A	3.3	2.7	45	183	9	MOLECULE:HTH-TYPE TRANSCRIPTIONAL REGULATOR UIDR;
269:	5udb-8	3.3	5.2	71	519	3	MOLECULE:DNA REPLICATION LICENSING FACTOR MCM2;
270:	7vwv-B	3.3	3.6	62	74	11	MOLECULE:I73R;
271:	2l02-A	3.3	3.5	61	82	8	MOLECULE:UNCHARACTERIZED PROTEIN;
272:	2d1h-A	3.3	3.7	64	102	6	MOLECULE:109AA LONG HYPOTHETICAL TRANSCRIPTIONAL REGULATOR
273:	2hxo-A	3.3	2.8	45	207	11	MOLECULE:PUTATIVE TETR-FAMILY TRANSCRIPTIONAL REGULATOR;
274:	2zcx-A	3.3	4.1	55	205	15	MOLECULE:TETR-FAMILY TRANSCRIPTIONAL REGULATOR;
275:	6za0-A	3.3	2.8	57	240	11	MOLECULE:TRANSCRIPTIONAL REGULATOR, GNTR FAMILY;
276:	2qtq-A	3.3	3.7	53	204	8	MOLECULE:TRANSCRIPTIONAL REGULATOR, TETR FAMILY;
277:	7t8k-A	3.3	3.3	59	286	8	MOLECULE:BRXR;
278:	3qyf-A	3.3	10.7	63	271	11	MOLECULE:CRISPR-ASSOCIATED PROTEIN;
279:	5box-A	3.3	3.2	63	263	10	MOLECULE:PUTATIVE HTH-TYPE TRANSCRIPTIONAL REGULATOR TRMBL
280:	5z2i-B	3.3	4.6	70	94	6	MOLECULE:DICTYOSTELIUM DISCOIDEUM MITOCHONDRIAL CALCIUM UN
281:	2cso-A	3.3	5.4	69	127	7	MOLECULE:PLECKSTRIN;
282:	7a6h-P	3.3	3.6	65	146	11	MOLECULE:DNA-DIRECTED RNA POLYMERASE III SUBUNIT RPC1;
283:	7pwf-Z	3.3	2.8	53	59	9	MOLECULE:RIBOSOMAL PROTEIN S29A;
284:	7abi-7	3.3	3.4	59	236	5	MOLECULE:U5 SMALL NUCLEAR RIBONUCLEOPROTEIN 40 KDA PROTEIN
285:	5oqj-2	3.2	4.1	64	395	5	MOLECULE:DNA-DIRECTED RNA POLYMERASE II SUBUNIT RPB1;
286:	5x11-E	3.2	3.5	57	181	5	MOLECULE:DNA (28-MER);
287:	5xyi-Z	3.2	3	54	73	7	MOLECULE:18S;
288:	5whm-C	3.2	2.7	62	264	10	MOLECULE:ICLR FAMILY TRANSCRIPTIONAL REGULATOR;
289:	6pcm-A	3.2	4	82	793	6	MOLECULE:DNA TOPOISOMERASE 1;
290:	7qen-C	3.2	6.1	66	291	8	MOLECULE:DNA (35-MER);
291:	4lmy-B	3.2	3.5	61	157	3	MOLECULE:PEROXIDE STRESS REGULATOR PERR, FUR FAMILY;
292:	1zel-B	3.2	2.3	54	295	7	MOLECULE:HYPOTHETICAL PROTEIN RV2827C;
293:	5y2v-A	3.2	2.7	53	304	6	MOLECULE:RUBISCO OPERON TRANSCRIPTIONAL REGULATOR;
294:	2axl-A	3.2	2.5	59	144	3	MOLECULE:WERNER SYNDROME;
295:	3e97-A	3.2	8.8	61	222	15	MOLECULE:TRANSCRIPTIONAL REGULATOR, CRP/FNR FAMILY;
296:	3i54-D	3.2	9.5	63	228	10	MOLECULE:TRANSCRIPTIONAL REGULATOR, CRP/FNR FAMILY;
297:	6sj9-A	3.2	3.3	60	642	8	MOLECULE:PROTEASOME ACCESSORY FACTOR B/C (PAFBC);
298:	5okc-B	3.2	11.5	65	377	5	MOLECULE:SISTER CHROMATID COHESION PROTEIN DCC1;
299:	5a5t-E	3.2	8.6	65	419	11	MOLECULE:EUKARYOTIC TRANSLATION INITIATION FACTOR 3 SUBUNI
300:	6wge-C	3.2	29.2	83	174	4	MOLECULE:STRUCTURAL MAINTENANCE OF CHROMOSOMES PROTEIN 1A;
301:	4yo2-A	3.2	3.8	60	186	3	MOLECULE:TRANSCRIPTION FACTOR E2F8;
302:	3rh2-A	3.1	3.1	46	210	4	MOLECULE:HYPOTHETICAL TETR-LIKE TRANSCRIPTIONAL REGULATOR;
303:	3u9g-A	3.1	2.6	57	217	11	MOLECULE:ZINC FINGER CCCH-TYPE ANTIVIRAL PROTEIN 1;
304:	2dk8-A	3.1	3.6	60	81	12	MOLECULE:DNA-DIRECTED RNA POLYMERASE III 39 KDA
305:	1y0u-A	3.1	2.9	54	89	13	MOLECULE:ARSENICAL RESISTANCE OPERON REPRESSOR, PUTATIVE;
306:	3ni7-A	3.1	3	47	174	13	MOLECULE:BACTERIAL REGULATORY PROTEINS, TETR FAMILY;
307:	4m6x-A	3.1	2.5	53	340	8	MOLECULE:METHYLTRANSFERASE MPPJ;
308:	7mex-A	3.1	4.2	77	1737	8	MOLECULE:UBIQUITIN;
309:	3go5-A	3.1	13.8	57	285	11	MOLECULE:MULTIDOMAIN PROTEIN WITH S1 RNA-BINDING DOMAINS;
310:	5zyr-A	3.1	3.9	75	306	13	MOLECULE:P-HYDROXYPHENYLACETATE 3-HYDROXYLASE, REDUCTASE C
311:	6lxn-A	3.1	3.2	56	110	11	MOLECULE:DNA (27-MER);
312:	3zec-B	3.1	11.2	67	371	6	MOLECULE:ADENOSINE MONOPHOSPHATE-PROTEIN TRANSFERASE SOFIC
313:	2fna-A	3.1	12.9	74	352	7	MOLECULE:CONSERVED HYPOTHETICAL PROTEIN;
314:	5wtn-A	3.1	4.2	64	268	8	MOLECULE:REPLICATION INITIATION AND MEMBRANE ATTACHMENT PR
315:	4p5w-B	3.1	8.9	70	306	6	MOLECULE:CALCIUM-BINDING MITOCHONDRIAL CARRIER PROTEIN ARA
316:	4ich-B	3	2.7	46	193	7	MOLECULE:TRANSCRIPTIONAL REGULATOR;
317:	2hxi-B	3	2.9	47	198	9	MOLECULE:PUTATIVE TRANSCRIPTIONAL REGULATOR;
318:	6inw-B	3	12.2	62	391	6	MOLECULE:O-METHYLTRANSFERASE LEPI;
319:	5tbf-A	3	4.7	72	280	7	MOLECULE:TRANSLATION ELONGATION FACTOR;
320:	7egh-A	3	4.5	75	630	7	MOLECULE:TRANSCRIPTION INITIATION FACTOR TFIID SUBUNIT 1;
321:	3lmm-D	3	3.7	79	556	5	MOLECULE:UNCHARACTERIZED PROTEIN;
322:	5zqh-A	3	3.2	58	101	3	MOLECULE:PADR FAMILY TRANSCRIPTIONAL REGULATOR;
323:	7od9-C	3	3.6	55	90	7	MOLECULE:RESPONSE REGULATOR RECEIVER PROTEIN;
324:	6ybs-a	3	2.7	51	99	6	MOLECULE:EUKARYOTIC TRANSLATION INITIATION FACTOR 3 SUBUNI
325:	2htj-A	3	2.7	55	81	5	MOLECULE:P FIMBRIAL REGULATORY PROTEIN KS71A;
326:	2dbb-B	3	3	49	148	4	MOLECULE:PUTATIVE HTH-TYPE TRANSCRIPTIONAL REGULATOR PH006
327:	4g6q-A	3	2.8	58	177	7	MOLECULE:PUTATIVE UNCHARACTERIZED PROTEIN;
328:	1w7p-B	3	3.1	69	182	1	MOLECULE:VPS22, YPL002C;
329:	4kdp-A	3	4.1	75	151	5	MOLECULE:TCAR TRANSCRIPTION REGULATOR;
330:	5oa3-0	3	6.1	64	479	9	MOLECULE:EUKARYOTIC TRANSLATION INITIATION FACTOR 2D;
331:	3tgn-B	3	4	78	146	4	MOLECULE:ADC OPERON REPRESSOR ADCR;
332:	4qvg-C	3	9.4	63	349	8	MOLECULE:SIBL;
333:	5a5t-K	3	6.6	72	215	11	MOLECULE:EUKARYOTIC TRANSLATION INITIATION FACTOR 3 SUBUNI
334:	1zyb-A	3	10.2	61	230	8	MOLECULE:TRANSCRIPTION REGULATOR, CRP FAMILY;
335:	2hs5-A	3	3.1	53	207	4	MOLECULE:PUTATIVE TRANSCRIPTIONAL REGULATOR GNTR;
336:	2ras-B	3	3	50	204	14	MOLECULE:TRANSCRIPTIONAL REGULATOR, TETR FAMILY;
337:	4hku-A	2.9	2.9	47	174	15	MOLECULE:TETR TRANSCRIPTIONAL REGULATOR;
338:	7wh9-A	2.9	13.3	69	477	9	MOLECULE:O-METHYLTRANSFERASE GEDA;
339:	2o5h-A	2.9	3.4	57	128	7	MOLECULE:HYPOTHETICAL PROTEIN;
340:	2pbi-A	2.9	3.4	62	415	3	MOLECULE:REGULATOR OF G-PROTEIN SIGNALING 9;
341:	7lhl-D	2.9	8.9	58	576	5	MOLECULE:ATP-DEPENDENT DNA HELICASE;
342:	5oqj-W	2.9	4.1	62	258	6	MOLECULE:DNA-DIRECTED RNA POLYMERASE II SUBUNIT RPB1;
343:	4ro3-A	2.9	3.7	61	115	3	MOLECULE:HYPOTHETICAL PROTEIN;
344:	3u1d-A	2.9	2.9	62	148	5	MOLECULE:UNCHARACTERIZED PROTEIN;
345:	5xnc-B	2.9	3.5	55	354	5	MOLECULE:N(4)-BIS(AMINOPROPYL)SPERMIDINE SYNTHASE;
346:	2hgc-A	2.9	3.1	52	78	10	MOLECULE:YJCQ PROTEIN;
347:	2jsc-B	2.9	2.5	54	97	6	MOLECULE:TRANSCRIPTIONAL REGULATOR RV1994C/MT2050;
348:	3lfk-A	2.9	3.9	62	122	13	MOLECULE:MARR LIKE PROTEIN, TVG0766549;
349:	3mcz-A	2.9	8.8	65	341	3	MOLECULE:O-METHYLTRANSFERASE;
350:	1z05-A	2.9	2.6	56	396	7	MOLECULE:TRANSCRIPTIONAL REGULATOR, ROK FAMILY;
351:	4p9f-A	2.9	2.7	49	212	10	MOLECULE:HTH-TYPE TRANSCRIPTIONAL REGULATOR MCBR;
352:	1fok-A	2.9	3.9	53	568	6	MOLECULE:DNA (5'-
353:	7q94-A	2.9	5.2	76	267	11	MOLECULE:NADQ TRANSCRIPTION FACTOR;
354:	2ysr-A	2.9	5.6	68	105	1	MOLECULE:DEP DOMAIN-CONTAINING PROTEIN 1;
355:	3bqy-A	2.9	2.7	44	205	7	MOLECULE:PUTATIVE TETR FAMILY TRANSCRIPTIONAL REGULATOR;
356:	4rib-B	2.9	9.1	62	628	8	MOLECULE:FANCONI-ASSOCIATED NUCLEASE 1;
357:	6rkw-A	2.9	3.9	90	828	6	MOLECULE:DNA GYRASE SUBUNIT A;
358:	5a48-B	2.9	4.2	61	96	3	MOLECULE:MATERNAL EFFECT PROTEIN OSKAR;
359:	7ewf-A	2.9	5.5	85	272	11	MOLECULE:PROTEIN THP3;
360:	7eqf-A	2.8	2.8	46	184	11	MOLECULE:TETR/ACRR FAMILY TRANSCRIPTIONAL REGULATOR;
361:	3ihu-A	2.8	2.6	52	205	10	MOLECULE:TRANSCRIPTIONAL REGULATOR, GNTR FAMILY;
362:	5ztc-A	2.8	2.8	45	197	16	MOLECULE:LMO2088 PROTEIN;
363:	5duk-B	2.8	2.7	50	67	4	MOLECULE:PUTATIVE DNA BINDING PROTEIN;
364:	7tve-F	2.8	3.5	71	270	6	MOLECULE:DNA (68-MER);
365:	4p96-A	2.8	3.4	57	278	9	MOLECULE:FATTY ACID METABOLISM REGULATOR PROTEIN;
366:	3edp-A	2.8	3.1	55	223	7	MOLECULE:LIN2111 PROTEIN;
367:	7yzb-A	2.8	4.6	62	125	15	MOLECULE:FORKHEAD BOX PROTEIN H1;
368:	7crc-B	2.8	11.3	63	1112	6	MOLECULE:NAD+ HYDROLASE (NADASE);
369:	3u21-A	2.8	2.9	53	109	8	MOLECULE:NUCLEAR FACTOR RELATED TO KAPPA-B-BINDING PROTEIN
370:	6lb9-A	2.8	4.4	82	345	10	MOLECULE:DUF4007 DOMAIN-CONTAINING PROTEIN;
371:	2v79-B	2.8	9.5	71	116	14	MOLECULE:DNA REPLICATION PROTEIN DNAD;
372:	5v1v-A	2.8	3.6	51	88	8	MOLECULE:TBIB1;
373:	4m9s-B	2.8	12.1	73	511	10	MOLECULE:CELL DEATH PROTEIN 4;
374:	3dkx-A	2.8	9.1	65	202	3	MOLECULE:REPLICATION PROTEIN REPB;
375:	2rae-A	2.7	3.9	48	193	8	MOLECULE:TRANSCRIPTIONAL REGULATOR, ACRR FAMILY PROTEIN;
376:	3ljl-A	2.7	2.9	49	149	4	MOLECULE:TRANSCRIPTIONAL REGULATOR LUXT;
377:	2vxz-A	2.7	3	59	153	10	MOLECULE:PYRSV_GP04;
378:	5d18-A	2.7	2.4	44	202	16	MOLECULE:TETR FAMILY TRANSCRIPTIONAL REGULATOR;
379:	4ddt-A	2.7	4.4	78	1102	9	MOLECULE:REVERSE GYRASE;
380:	2j5o-A	2.7	2.7	52	72	4	MOLECULE:DNA TRANSLOCASE FTSK;
381:	2jtv-A	2.7	2.5	50	65	0	MOLECULE:PROTEIN OF UNKNOWN FUNCTION;
382:	5z4z-B	2.7	2.6	48	90	4	MOLECULE:TRANSCRIPTIONAL REGULATOR CYSB;
383:	5v9x-A	2.7	4.3	67	772	6	MOLECULE:ATP-DEPENDENT DNA HELICASE;
384:	1zk8-A	2.7	2.9	46	177	9	MOLECULE:TRANSCRIPTIONAL REGULATOR, TETR FAMILY;
385:	3ke2-A	2.7	2.8	61	103	8	MOLECULE:UNCHARACTERIZED PROTEIN YP_928783.1;
386:	6az6-A	2.7	2.9	52	209	10	MOLECULE:GNTR FAMILY TRANSCRIPTIONAL REGULATOR;
387:	2dql-A	2.7	4.5	67	115	7	MOLECULE:PEX PROTEIN;
388:	3frq-A	2.7	3	47	185	11	MOLECULE:REPRESSOR PROTEIN MPHR(A);
389:	4j00-A	2.7	7.7	79	297	6	MOLECULE:TRANSCRIPTION FACTOR HETR;
390:	2ly1-A	2.7	3.2	58	180	2	MOLECULE:TUDOR DOMAIN-CONTAINING PROTEIN 7;
391:	5vfy-D	2.7	3.6	60	103	8	MOLECULE:TCPK;
392:	2lh9-A	2.7	3.3	57	78	12	MOLECULE:TUDOR DOMAIN-CONTAINING PROTEIN 7;
393:	7tve-G	2.7	3.5	58	307	16	MOLECULE:DNA (68-MER);
394:	3kz9-B	2.6	2.6	46	203	13	MOLECULE:SMCR;
395:	7b5t-A	2.6	4.6	63	211	13	MOLECULE:GNTR FAMILY TRANSCRIPTIONAL REGULATOR;
396:	2esh-A	2.6	3.3	54	114	7	MOLECULE:CONSERVED HYPOTHETICAL PROTEIN TM0937;
397:	3hhg-E	2.6	2.6	53	297	6	MOLECULE:TRANSCRIPTIONAL REGULATOR, LYSR FAMILY;
398:	6d6y-A	2.6	9.9	75	512	8	MOLECULE:APRA METHYLTRANSFERASE 2;
399:	2mlk-A	2.6	3	56	110	9	MOLECULE:RSTA;
400:	5g5p-B	2.6	6.9	76	455	8	MOLECULE:NUCLEAR MRNA EXPORT PROTEIN SAC3;
401:	2qib-A	2.6	2.9	46	222	9	MOLECULE:TETR-FAMILY TRANSCRIPTIONAL REGULATOR;
402:	3fn8-A	2.6	4.1	64	209	9	MOLECULE:ALKYLMERCURY LYASE;
403:	1bm9-A	2.6	7.4	70	120	10	MOLECULE:REPLICATION TERMINATOR PROTEIN;
404:	4r1h-A	2.5	3.1	56	116	5	MOLECULE:LMO0741 PROTEIN;
405:	2lkp-A	2.5	13	64	119	11	MOLECULE:TRANSCRIPTIONAL REGULATOR, ARSR FAMILY;
406:	6en8-A	2.5	3.5	51	191	14	MOLECULE:TRANSCRIPTIONAL REGULATOR TETR FAMILY;
407:	7cv0-A	2.5	3.2	51	173	4	MOLECULE:TRANSCRIPTIONAL REGULATOR NIAR;
408:	3tqn-B	2.5	3	55	108	11	MOLECULE:TRANSCRIPTIONAL REGULATOR, GNTR FAMILY;
409:	2ek5-B	2.5	2.8	52	109	6	MOLECULE:PREDICTED TRANSCRIPTIONAL REGULATORS;
410:	7ml0-2	2.5	4.1	60	461	12	MOLECULE:DNA-DIRECTED RNA POLYMERASE SUBUNIT;
411:	3wgi-A	2.5	3.4	56	217	14	MOLECULE:REDOX-SENSING TRANSCRIPTIONAL REPRESSOR REX;
412:	7w2q-B	2.5	5.9	57	201	4	MOLECULE:PROBABLE TRANSCRIPTIONAL REGULATOR;
413:	6ep3-B	2.5	3	52	218	8	MOLECULE:LMO0651 PROTEIN;
414:	2a1s-C	2.5	16.6	63	393	5	MOLECULE:POLY(A)-SPECIFIC RIBONUCLEASE PARN;
415:	6mj1-A	2.4	3.7	48	200	6	MOLECULE:PROBABLE HTH-TYPE TRANSCRIPTIONAL REGULATOR YTTP;
416:	2z99-A	2.4	2.7	50	160	6	MOLECULE:PUTATIVE UNCHARACTERIZED PROTEIN;
417:	7e40-A	2.4	2.8	45	106	16	MOLECULE:PROTEIN PHOSPHATE STARVATION RESPONSE 2;
418:	3egq-A	2.4	2.6	43	165	9	MOLECULE:TETR FAMILY TRANSCRIPTIONAL REGULATOR;
419:	3f0c-A	2.4	3.1	45	193	7	MOLECULE:TRANSCRIPTIONAL REGULATOR;
420:	5j9q-E	2.4	4.8	75	293	9	MOLECULE:HISTONE ACETYLTRANSFERASE ESA1;
421:	5u8o-B	2.4	3.8	69	360	10	MOLECULE:ZN-DEPENDENT HYDROLASE;
422:	3j7a-Y	2.4	3.1	58	154	5	MOLECULE:18S RIBOSOMAL RNA;
423:	5d6e-A	2.4	14.9	54	370	9	MOLECULE:METHIONINE AMINOPEPTIDASE 2;
424:	2krh-A	2.4	3.3	54	85	6	MOLECULE:ACTIN-BINDING RHO-ACTIVATING PROTEIN;
425:	2g7l-A	2.4	3.5	47	201	11	MOLECULE:TETR-FAMILY TRANSCRIPTIONAL REGULATOR;
426:	5u8k-B	2.4	5.3	77	230	8	MOLECULE:RESPONSE REGULATOR;
427:	3cwr-A	2.4	3	44	193	2	MOLECULE:TRANSCRIPTIONAL REGULATOR, TETR FAMILY;
428:	5x5l-B	2.4	4.4	60	95	8	MOLECULE:ADER;
429:	6jx3-B	2.4	4.3	50	85	4	MOLECULE:TFUB1;
430:	1hlv-A	2.4	11.5	65	131	6	MOLECULE:CENP-B BOX DNA;
431:	5nwt-M	2.4	4.2	64	431	9	MOLECULE:DNA-DIRECTED RNA POLYMERASE SUBUNIT ALPHA;
432:	3kkd-C	2.3	2.8	46	206	4	MOLECULE:TRANSCRIPTIONAL REGULATOR;
433:	4me9-A	2.3	3.5	48	188	10	MOLECULE:TRANSCRIPTIONAL REGULATOR, TETR FAMILY;
434:	2nx4-A	2.3	3.3	50	194	10	MOLECULE:TRANSCRIPTIONAL REGULATOR, TETR FAMILY PROTEIN;
435:	5dca-A	2.3	3.9	67	1948	7	MOLECULE:PRE-MRNA-SPLICING HELICASE BRR2;
436:	2fmy-A	2.3	11.2	76	218	8	MOLECULE:CARBON MONOXIDE OXIDATION SYSTEM TRANSCRIPTION RE
437:	2rkh-A	2.3	3	53	164	0	MOLECULE:PUTATIVE APHA-LIKE TRANSCRIPTION FACTOR;
438:	5w1e-A	2.3	2.4	59	500	5	MOLECULE:PUTATIVE TRANSCRIPTIONAL REGULATOR;
439:	3c07-A	2.3	3.3	48	221	6	MOLECULE:PUTATIVE TETR-FAMILY TRANSCRIPTIONAL REGULATOR;
440:	2klq-A	2.3	6.3	67	114	6	MOLECULE:DNA REPLICATION LICENSING FACTOR MCM6;
441:	3bni-A	2.2	3	45	174	2	MOLECULE:PUTATIVE TETR-FAMILY TRANSCRIPTIONAL REGULATOR;
442:	4wl5-A	2.2	2.8	55	594	5	MOLECULE:HETERODIMERIC RESTRICTION ENDONUCLEASE R.BSPD6I L
443:	2ia0-A	2.2	2.8	43	156	7	MOLECULE:PUTATIVE HTH-TYPE TRANSCRIPTIONAL REGULATOR PF086
444:	6xtv-B	2.2	2.4	48	291	4	MOLECULE:LYSINE EXPORT TRANSCRIPTIONAL REGULATORY PROTEIN
445:	1wwx-A	2.2	3.3	56	107	9	MOLECULE:E74-LIKE FACTOR 5 ESE-2B;
446:	5lq4-B	2.2	11.1	66	465	3	MOLECULE:CYAGOX;
447:	1ka8-A	2.2	3.4	50	100	2	MOLECULE:PUTATIVE P4-SPECIFIC DNA PRIMASE;
448:	7uci-A	2.2	3.5	54	687	6	MOLECULE:POLYKETIDE SYNTHASE-RELATED PROTEIN;
449:	5dy0-A	2.1	3.6	50	220	8	MOLECULE:TETR FAMILY TRANSCRIPTIONAL REGULATOR;
450:	1sau-A	2.1	2.9	53	114	2	MOLECULE:SULFITE REDUCTASE, DESULFOVIRIDIN-TYPE SUBUNIT GA
451:	5aor-A	2.1	4.6	59	1009	8	MOLECULE:DOSAGE COMPENSATION REGULATOR;
452:	3h35-A	2.1	8.3	78	144	5	MOLECULE:UNCHARACTERIZED PROTEIN ABO_0056;
453:	2h6b-A	2.1	11.2	77	239	9	MOLECULE:CHLOROPHENOL REDUCTION GENE K;
454:	5a9j-A	2.1	4.4	68	805	7	MOLECULE:DNA POLYMERASE THETA;
455:	8gh6-A	2.1	7.9	63	898	5	MOLECULE:REVERSE TRANSCRIPTASE-LIKE PROTEIN;
456:	2iu5-A	2.1	3.4	50	179	10	MOLECULE:HTH-TYPE DHAKLM OPERON TRANSCRIPTIONAL ACTIVATOR
457:	6r7i-G	2.1	6.5	69	215	3	MOLECULE:COP9 SIGNALOSOME COMPLEX SUBUNIT 1;
458:	6wgc-3	2.1	2.8	51	69	6	MOLECULE:CELL DIVISION CONTROL PROTEIN 6;
459:	7zge-A	2.1	3	64	199	8	MOLECULE:BRXA, A BREX PHAGE DEFENCE PROTEIN;
460:	3eet-A	2.1	7.5	54	245	13	MOLECULE:PUTATIVE GNTR-FAMILY TRANSCRIPTIONAL REGULATOR;
461:	3b81-A	2	3	47	183	9	MOLECULE:TRANSCRIPTIONAL REGULATOR, ACRR FAMILY;
462:	5udb-4	2	4.9	75	751	9	MOLECULE:DNA REPLICATION LICENSING FACTOR MCM2;
463:	4wd9-A	2	4.3	53	965	21	MOLECULE:NISIN BIOSYNTHESIS PROTEIN NISB;
464:	3jck-F	2	9.7	82	388	13	MOLECULE:26S PROTEASOME REGULATORY SUBUNIT RPN3;
465:	3fhz-D	2	4.9	49	167	8	MOLECULE:ARGININE REPRESSOR;
466:	7z0o-G	2	2.9	47	84	13	MOLECULE:HISTONE H3;
# Trans	lation-r	ota	tion m	atric	es
-matrix	"s001-	A 3	bdd-A	U(1,	.)	0.042
-matrix	"s001-	A 3	bdd-A	U(2,	.) -	0.659
-matrix	"s001-	A 3	bdd-A	U(3,	.)	0.75
-matrix	"s001-	A 2	jt1-A	U(1,	.) -	0.491
-matrix	"s001-	A 2	jt1-A	U(2,	.)	0.816
-matrix	"s001-	A 2	jt1-A	U(3,	.)	0.303
-matrix	"s001-	A 6	j5u-A	U(1,	.)	0.714
-matrix	"s001-	A 6	j5u-A	U(2,	.)	0.584
-matrix	"s001-	A 6	j5u-A	U(3,	.) -	0.385
-matrix	"s001-	A 3	bj6-A	U(1,	.)	0.776
-matrix	"s001-	A 3	bj6-A	U(2,	.)	0.517
-matrix	"s001-	A 3	bj6-A	U(3,	.)	0.359
-matrix	"s001-	A 5	trd-A	U(1,	.) -	0.674
-matrix	"s001-	A 5	trd-A	U(2,	.) -	0.621
-matrix	"s001-	A 5	trd-A	U(3,	.) -	0.398
-matrix	"s001-	A 4	hbl-D	U(1,	.) -	0.409
-matrix	"s001-	A 4	hbl-D	U(2,	.) -	0.743
-matrix	"s001-	A 4	hbl-D	U(3,	.)	0.529
-matrix	"s001-	A 2	qww-A	U(1,	.)	0.087
-matrix	"s001-	A 2	qww-A	U(2,	.)	0.838
-matrix	"s001-	A 2	qww-A	U(3,	.) -	0.538
-matrix	"s001-	A 4	b8x-A	U(1,	.) -	0.884
-matrix	"s001-	A 4	b8x-A	U(2,	.)	0.357
-matrix	"s001-	A 4	b8x-A	U(3,	.) -	0.298
-matrix	"s001-	A 7	ctf-A	U(1,	.)	0.574
-matrix	"s001-	A 7	ctf-A	U(2,	.)	0.777
-matrix	"s001-	A 7	ctf-A	U(3,	.)	0.255
-matrix	"s001-	A 7	wze-A	U(1,	.)	0.598
-matrix	"s001-	A 7	wze-A	U(2,	.) -	0.452
-matrix	"s001-	A 7	wze-A	U(3,	.)	0.661
-matrix	"s001-	A 3	oop-A	U(1,	.)	0.053
-matrix	"s001-	A 3	oop-A	U(2,	.) -	0.113
-matrix	"s001-	A 3	oop-A	U(3,	.)	0.992
-matrix	"s001-	A 6	qpq-D	U(1,	.)	0.098
-matrix	"s001-	A 6	qpq-D	U(2,	.) -	0.725
-matrix	"s001-	A 6	qpq-D	U(3,	.) -	0.681
-matrix	"s001-	A 6	c2s-A	U(1,	.) -	0.542
-matrix	"s001-	A 6	c2s-A	U(2,	.)	0.831
-matrix	"s001-	A 6	c2s-A	U(3,	.)	0.117
-matrix	"s001-	A 4	rbr-A	U(1,	.) -	0.309
-matrix	"s001-	A 4	rbr-A	U(2,	.)	0.444
-matrix	"s001-	A 4	rbr-A	U(3,	.) -	0.84
-matrix	"s001-	A 2	rdp-A	U(1,	.)	0.359
-matrix	"s001-	A 2	rdp-A	U(2,	.)	0.146
-matrix	"s001-	A 2	rdp-A	U(3,	.) -	0.921
-matrix	"s001-	A 7	xc2-A	U(1,	.)	0.006
-matrix	"s001-	A 7	xc2-A	U(2,	.)	0.992
-matrix	"s001-	A 7	xc2-A	U(3,	.)	0.121
-matrix	"s001-	A 3	gfi-A	U(1,	.) -	0.133
-matrix	"s001-	A 3	gfi-A	U(2,	.) -	0.117
-matrix	"s001-	A 3	gfi-A	U(3,	.)	0.984
-matrix	"s001-	A 1	s3j-A	U(1,	.)	0.29
-matrix	"s001-	A 1	s3j-A	U(2,	.) -	0.332
-matrix	"s001-	A 1	s3j-A	U(3,	.)	0.897
-matrix	"s001-	A 5	y6i-B	U(1,	.)	0.157
-matrix	"s001-	A 5	y6i-B	U(2,	.)	0.629
-matrix	"s001-	A 5	y6i-B	U(3,	.) -	0.761
-matrix	"s001-	A 5	a31-N	U(1,	.) -	0.416
-matrix	"s001-	A 5	a31-N	U(2,	.)	0.765
-matrix	"s001-	A 5	a31-N	U(3,	.)	0.49
-matrix	"s001-	A 3	zpl-E	U(1,	.)	0.366
-matrix	"s001-	A 3	zpl-E	U(2,	.) -	0.926
-matrix	"s001-	A 3	zpl-E	U(3,	.)	0.081
-matrix	"s001-	A 6	jbx-A	U(1,	.)	0.299
-matrix	"s001-	A 6	jbx-A	U(2,	.)	0.371
-matrix	"s001-	A 6	jbx-A	U(3,	.)	0.878
-matrix	"s001-	A 6	pco-B	U(1,	.) -	0.492
-matrix	"s001-	A 6	pco-B	U(2,	.) -	0.752
-matrix	"s001-	A 6	pco-B	U(3,	.)	0.436
-matrix	"s001-	A 6	j0e-B	U(1,	.) -	0
-matrix	"s001-	A 6	j0e-B	U(2,	.) -	0.29
-matrix	"s001-	A 6	j0e-B	U(3,	.) -	0.956
-matrix	"s001-	A 3	s2w-A	U(1,	.) -	0.362
-matrix	"s001-	A 3	s2w-A	U(2,	.)	0.213
-matrix	"s001-	A 3	s2w-A	U(3,	.) -	0.906
-matrix	"s001-	A 4	fx0-B	U(1,	.) -	0.536
-matrix	"s001-	A 4	fx0-B	U(2,	.)	0.6
-matrix	"s001-	A 4	fx0-B	U(3,	.)	0.593
-matrix	"s001-	A 4	yif-B	U(1,	.)	0.506
-matrix	"s001-	A 4	yif-B	U(2,	.)	0.677
-matrix	"s001-	A 4	yif-B	U(3,	.) -	0.533
-matrix	"s001-	A 4	em0-B	U(1,	.) -	0.919
-matrix	"s001-	A 4	em0-B	U(2,	.) -	0.132
-matrix	"s001-	A 4	em0-B	U(3,	.)	0.371
-matrix	"s001-	A 3	u2r-A	U(1,	.)	0.451
-matrix	"s001-	A 3	u2r-A	U(2,	.)	0.469
-matrix	"s001-	A 3	u2r-A	U(3,	.) -	0.758
-matrix	"s001-	A 1	c0w-C	U(1,	.)	0.248
-matrix	"s001-	A 1	c0w-C	U(2,	.) -	0.592
-matrix	"s001-	A 1	c0w-C	U(3,	.)	0.766
-matrix	"s001-	A 8	d0b-B	U(1,	.) -	0.117
-matrix	"s001-	A 8	d0b-B	U(2,	.)	0.63
-matrix	"s001-	A 8	d0b-B	U(3,	.)	0.767
-matrix	"s001-	A 7	el3-A	U(1,	.) -	0.896
-matrix	"s001-	A 7	el3-A	U(2,	.) -	0.385
-matrix	"s001-	A 7	el3-A	U(3,	.)	0.218
-matrix	"s001-	A 6	o9l-Q	U(1,	.) -	0.437
-matrix	"s001-	A 6	o9l-Q	U(2,	.)	0.73
-matrix	"s001-	A 6	o9l-Q	U(3,	.)	0.524
-matrix	"s001-	A 7	l1i-A	U(1,	.)	0.674
-matrix	"s001-	A 7	l1i-A	U(2,	.)	0.736
-matrix	"s001-	A 7	l1i-A	U(3,	.) -	0.042
-matrix	"s001-	A 1	fx7-A	U(1,	.) -	0.775
-matrix	"s001-	A 1	fx7-A	U(2,	.) -	0.094
-matrix	"s001-	A 1	fx7-A	U(3,	.)	0.624
-matrix	"s001-	A 5	eri-A	U(1,	.)	0.939
-matrix	"s001-	A 5	eri-A	U(2,	.)	0.063
-matrix	"s001-	A 5	eri-A	U(3,	.)	0.335
-matrix	"s001-	A 2	obp-A	U(1,	.) -	0.852
-matrix	"s001-	A 2	obp-A	U(2,	.)	0.407
-matrix	"s001-	A 2	obp-A	U(3,	.)	0.327
-matrix	"s001-	A 3	bpx-A	U(1,	.)	0.02
-matrix	"s001-	A 3	bpx-A	U(2,	.)	0.934
-matrix	"s001-	A 3	bpx-A	U(3,	.) -	0.356
-matrix	"s001-	A 3	nqo-A	U(1,	.)	0.499
-matrix	"s001-	A 3	nqo-A	U(2,	.) -	0.374
-matrix	"s001-	A 3	nqo-A	U(3,	.) -	0.781
-matrix	"s001-	A 3	vb2-B	U(1,	.) -	0.721
-matrix	"s001-	A 3	vb2-B	U(2,	.) -	0.284
-matrix	"s001-	A 3	vb2-B	U(3,	.)	0.631
-matrix	"s001-	A 6	ig2-C	U(1,	.)	0.433
-matrix	"s001-	A 6	ig2-C	U(2,	.)	0.63
-matrix	"s001-	A 6	ig2-C	U(3,	.) -	0.643
-matrix	"s001-	A 4	i99-C	U(1,	.)	0.72
-matrix	"s001-	A 4	i99-C	U(2,	.) -	0.62
-matrix	"s001-	A 4	i99-C	U(3,	.) -	0.309
-matrix	"s001-	A 5	e20-A	U(1,	.)	0.389
-matrix	"s001-	A 5	e20-A	U(2,	.)	0.915
-matrix	"s001-	A 5	e20-A	U(3,	.)	0.106
-matrix	"s001-	A 3	cdh-B	U(1,	.) -	0.982
-matrix	"s001-	A 3	cdh-B	U(2,	.)	0.107
-matrix	"s001-	A 3	cdh-B	U(3,	.) -	0.15
-matrix	"s001-	A 3	euh-B	U(1,	.)	0.468
-matrix	"s001-	A 3	euh-B	U(2,	.)	0.826
-matrix	"s001-	A 3	euh-B	U(3,	.)	0.312
-matrix	"s001-	A 1	lva-A	U(1,	.)	0.503
-matrix	"s001-	A 1	lva-A	U(2,	.)	0.215
-matrix	"s001-	A 1	lva-A	U(3,	.)	0.836
-matrix	"s001-	A 3	g3z-A	U(1,	.) -	0.658
-matrix	"s001-	A 3	g3z-A	U(2,	.) -	0.288
-matrix	"s001-	A 3	g3z-A	U(3,	.)	0.694
-matrix	"s001-	A 5	f6f-A	U(1,	.) -	0.309
-matrix	"s001-	A 5	f6f-A	U(2,	.) -	0.866
-matrix	"s001-	A 5	f6f-A	U(3,	.) -	0.39
-matrix	"s001-	A 2	nyx-B	U(1,	.) -	0.03
-matrix	"s001-	A 2	nyx-B	U(2,	.) -	0.833
-matrix	"s001-	A 2	nyx-B	U(3,	.)	0.551
-matrix	"s001-	A 6	uvu-B	U(1,	.)	0.513
-matrix	"s001-	A 6	uvu-B	U(2,	.) -	0.034
-matrix	"s001-	A 6	uvu-B	U(3,	.)	0.857
-matrix	"s001-	A 4	aih-A	U(1,	.) -	0.915
-matrix	"s001-	A 4	aih-A	U(2,	.)	0.362
-matrix	"s001-	A 4	aih-A	U(3,	.)	0.174
-matrix	"s001-	A 1	xsd-A	U(1,	.)	0.14
-matrix	"s001-	A 1	xsd-A	U(2,	.) -	0.458
-matrix	"s001-	A 1	xsd-A	U(3,	.)	0.877
-matrix	"s001-	A 4	o5v-A	U(1,	.) -	0.167
-matrix	"s001-	A 4	o5v-A	U(2,	.)	0.472
-matrix	"s001-	A 4	o5v-A	U(3,	.) -	0.865
-matrix	"s001-	A 5	j6x-A	U(1,	.)	0.584
-matrix	"s001-	A 5	j6x-A	U(2,	.)	0.743
-matrix	"s001-	A 5	j6x-A	U(3,	.)	0.326
-matrix	"s001-	A 7	kbf-K	U(1,	.) -	0.78
-matrix	"s001-	A 7	kbf-K	U(2,	.)	0.375
-matrix	"s001-	A 7	kbf-K	U(3,	.)	0.5
-matrix	"s001-	A 1	kyw-C	U(1,	.)	0.879
-matrix	"s001-	A 1	kyw-C	U(2,	.) -	0.249
-matrix	"s001-	A 1	kyw-C	U(3,	.)	0.405
-matrix	"s001-	A 4	ija-A	U(1,	.) -	0.678
-matrix	"s001-	A 4	ija-A	U(2,	.)	0.728
-matrix	"s001-	A 4	ija-A	U(3,	.)	0.095
-matrix	"s001-	A 4	kyw-A	U(1,	.) -	0.303
-matrix	"s001-	A 4	kyw-A	U(2,	.)	0.915
-matrix	"s001-	A 4	kyw-A	U(3,	.)	0.264
-matrix	"s001-	A 3	mq0-B	U(1,	.)	0.712
-matrix	"s001-	A 3	mq0-B	U(2,	.) -	0.635
-matrix	"s001-	A 3	mq0-B	U(3,	.)	0.296
-matrix	"s001-	A 4	fht-B	U(1,	.) -	0.087
-matrix	"s001-	A 4	fht-B	U(2,	.) -	0.755
-matrix	"s001-	A 4	fht-B	U(3,	.) -	0.649
-matrix	"s001-	A 2	m45-A	U(1,	.)	0.57
-matrix	"s001-	A 2	m45-A	U(2,	.) -	0.483
-matrix	"s001-	A 2	m45-A	U(3,	.)	0.663
-matrix	"s001-	A 2	zkz-C	U(1,	.) -	0.725
-matrix	"s001-	A 2	zkz-C	U(2,	.) -	0.563
-matrix	"s001-	A 2	zkz-C	U(3,	.)	0.395
-matrix	"s001-	A 4	rgl-A	U(1,	.)	0.981
-matrix	"s001-	A 4	rgl-A	U(2,	.) -	0.064
-matrix	"s001-	A 4	rgl-A	U(3,	.)	0.18
-matrix	"s001-	A 1	dpu-A	U(1,	.)	0.781
-matrix	"s001-	A 1	dpu-A	U(2,	.)	0.622
-matrix	"s001-	A 1	dpu-A	U(3,	.) -	0.028
-matrix	"s001-	A 7	jpp-E	U(1,	.) -	0.141
-matrix	"s001-	A 7	jpp-E	U(2,	.) -	0.968
-matrix	"s001-	A 7	jpp-E	U(3,	.) -	0.203
-matrix	"s001-	A 8	a5y-T	U(1,	.) -	0.847
-matrix	"s001-	A 8	a5y-T	U(2,	.)	0.261
-matrix	"s001-	A 8	a5y-T	U(3,	.)	0.461
-matrix	"s001-	A 3	r0a-B	U(1,	.) -	0.082
-matrix	"s001-	A 3	r0a-B	U(2,	.)	0.28
-matrix	"s001-	A 3	r0a-B	U(3,	.)	0.956
-matrix	"s001-	A 5	hso-A	U(1,	.)	0.671
-matrix	"s001-	A 5	hso-A	U(2,	.) -	0.15
-matrix	"s001-	A 5	hso-A	U(3,	.)	0.725
-matrix	"s001-	A 7	dg2-A	U(1,	.)	0.169
-matrix	"s001-	A 7	dg2-A	U(2,	.) -	0.83
-matrix	"s001-	A 7	dg2-A	U(3,	.) -	0.53
-matrix	"s001-	A 5	n8o-A	U(1,	.) -	0.409
-matrix	"s001-	A 5	n8o-A	U(2,	.)	0.881
-matrix	"s001-	A 5	n8o-A	U(3,	.)	0.234
-matrix	"s001-	A 2	ma3-A	U(1,	.) -	0.725
-matrix	"s001-	A 2	ma3-A	U(2,	.)	0.61
-matrix	"s001-	A 2	ma3-A	U(3,	.)	0.319
-matrix	"s001-	A 3	f72-B	U(1,	.) -	0.823
-matrix	"s001-	A 3	f72-B	U(2,	.) -	0.127
-matrix	"s001-	A 3	f72-B	U(3,	.)	0.552
-matrix	"s001-	A 3	ov8-A	U(1,	.) -	0.741
-matrix	"s001-	A 3	ov8-A	U(2,	.)	0.015
-matrix	"s001-	A 3	ov8-A	U(3,	.)	0.67
-matrix	"s001-	A 6	l0o-A	U(1,	.) -	0.825
-matrix	"s001-	A 6	l0o-A	U(2,	.)	0.388
-matrix	"s001-	A 6	l0o-A	U(3,	.) -	0.408
-matrix	"s001-	A 5	f7p-A	U(1,	.)	0.396
-matrix	"s001-	A 5	f7p-A	U(2,	.) -	0.798
-matrix	"s001-	A 5	f7p-A	U(3,	.)	0.452
-matrix	"s001-	A 2	xrn-B	U(1,	.) -	0.006
-matrix	"s001-	A 2	xrn-B	U(2,	.)	0.978
-matrix	"s001-	A 2	xrn-B	U(3,	.)	0.204
-matrix	"s001-	A 5	xpq-A	U(1,	.) -	0.704
-matrix	"s001-	A 5	xpq-A	U(2,	.) -	0.204
-matrix	"s001-	A 5	xpq-A	U(3,	.) -	0.679
-matrix	"s001-	A 7	y43-A	U(1,	.) -	0.479
-matrix	"s001-	A 7	y43-A	U(2,	.) -	0.876
-matrix	"s001-	A 7	y43-A	U(3,	.)	0.048
-matrix	"s001-	A 6	qfd-B	U(1,	.)	0.591
-matrix	"s001-	A 6	qfd-B	U(2,	.)	0.697
-matrix	"s001-	A 6	qfd-B	U(3,	.) -	0.404
-matrix	"s001-	A 6	j05-A	U(1,	.) -	0.895
-matrix	"s001-	A 6	j05-A	U(2,	.)	0.237
-matrix	"s001-	A 6	j05-A	U(3,	.)	0.375
-matrix	"s001-	A 4	ets-B	U(1,	.) -	0.505
-matrix	"s001-	A 4	ets-B	U(2,	.) -	0.426
-matrix	"s001-	A 4	ets-B	U(3,	.)	0.75
-matrix	"s001-	A 5	juy-B	U(1,	.)	0.095
-matrix	"s001-	A 5	juy-B	U(2,	.) -	0.243
-matrix	"s001-	A 5	juy-B	U(3,	.)	0.965
-matrix	"s001-	A 5	cyv-B	U(1,	.) -	0.201
-matrix	"s001-	A 5	cyv-B	U(2,	.)	0.63
-matrix	"s001-	A 5	cyv-B	U(3,	.)	0.749
-matrix	"s001-	A 2	wte-A	U(1,	.)	0.111
-matrix	"s001-	A 2	wte-A	U(2,	.)	0.853
-matrix	"s001-	A 2	wte-A	U(3,	.) -	0.508
-matrix	"s001-	A 2	bv6-A	U(1,	.)	0.771
-matrix	"s001-	A 2	bv6-A	U(2,	.)	0.4
-matrix	"s001-	A 2	bv6-A	U(3,	.) -	0.494
-matrix	"s001-	A 1	stz-A	U(1,	.) -	0.401
-matrix	"s001-	A 1	stz-A	U(2,	.)	0.857
-matrix	"s001-	A 1	stz-A	U(3,	.) -	0.322
-matrix	"s001-	A 1	sfu-A	U(1,	.) -	0.214
-matrix	"s001-	A 1	sfu-A	U(2,	.) -	0.752
-matrix	"s001-	A 1	sfu-A	U(3,	.)	0.622
-matrix	"s001-	A 5	vyv-A	U(1,	.)	0.378
-matrix	"s001-	A 5	vyv-A	U(2,	.) -	0.076
-matrix	"s001-	A 5	vyv-A	U(3,	.)	0.922
-matrix	"s001-	A 7	xl9-A	U(1,	.)	0.865
-matrix	"s001-	A 7	xl9-A	U(2,	.)	0.232
-matrix	"s001-	A 7	xl9-A	U(3,	.) -	0.444
-matrix	"s001-	A 4	asn-A	U(1,	.)	0.822
-matrix	"s001-	A 4	asn-A	U(2,	.) -	0.357
-matrix	"s001-	A 4	asn-A	U(3,	.)	0.442
-matrix	"s001-	A 3	maj-A	U(1,	.) -	0.211
-matrix	"s001-	A 3	maj-A	U(2,	.)	0.875
-matrix	"s001-	A 3	maj-A	U(3,	.) -	0.435
-matrix	"s001-	A 1	sfx-A	U(1,	.) -	0.902
-matrix	"s001-	A 1	sfx-A	U(2,	.) -	0.328
-matrix	"s001-	A 1	sfx-A	U(3,	.)	0.278
-matrix	"s001-	A 2	ns0-A	U(1,	.)	0.579
-matrix	"s001-	A 2	ns0-A	U(2,	.) -	0.609
-matrix	"s001-	A 2	ns0-A	U(3,	.)	0.54
-matrix	"s001-	A 2	cwe-A	U(1,	.)	0.698
-matrix	"s001-	A 2	cwe-A	U(2,	.)	0.517
-matrix	"s001-	A 2	cwe-A	U(3,	.)	0.493
-matrix	"s001-	A 1	p4x-A	U(1,	.)	0.317
-matrix	"s001-	A 1	p4x-A	U(2,	.)	0.114
-matrix	"s001-	A 1	p4x-A	U(3,	.) -	0.941
-matrix	"s001-	A 2	h09-A	U(1,	.)	0.931
-matrix	"s001-	A 2	h09-A	U(2,	.)	0.152
-matrix	"s001-	A 2	h09-A	U(3,	.)	0.329
-matrix	"s001-	A 3	k69-A	U(1,	.)	0.264
-matrix	"s001-	A 3	k69-A	U(2,	.)	0.962
-matrix	"s001-	A 3	k69-A	U(3,	.) -	0.059
-matrix	"s001-	A 2	k4b-A	U(1,	.) -	0.55
-matrix	"s001-	A 2	k4b-A	U(2,	.)	0.485
-matrix	"s001-	A 2	k4b-A	U(3,	.)	0.678
-matrix	"s001-	A 1	ucr-B	U(1,	.) -	0.247
-matrix	"s001-	A 1	ucr-B	U(2,	.)	0.887
-matrix	"s001-	A 1	ucr-B	U(3,	.) -	0.389
-matrix	"s001-	A 7	ecd-A	U(1,	.)	0.785
-matrix	"s001-	A 7	ecd-A	U(2,	.) -	0.61
-matrix	"s001-	A 7	ecd-A	U(3,	.)	0.1
-matrix	"s001-	A 5	nl9-A	U(1,	.) -	0.282
-matrix	"s001-	A 5	nl9-A	U(2,	.) -	0.815
-matrix	"s001-	A 5	nl9-A	U(3,	.)	0.504
-matrix	"s001-	A 6	kf4-G	U(1,	.) -	0.404
-matrix	"s001-	A 6	kf4-G	U(2,	.)	0.773
-matrix	"s001-	A 6	kf4-G	U(3,	.) -	0.487
-matrix	"s001-	A 6	lbt-C	U(1,	.)	0.312
-matrix	"s001-	A 6	lbt-C	U(2,	.)	0.841
-matrix	"s001-	A 6	lbt-C	U(3,	.) -	0.44
-matrix	"s001-	A 3	dv8-A	U(1,	.) -	0.734
-matrix	"s001-	A 3	dv8-A	U(2,	.) -	0.318
-matrix	"s001-	A 3	dv8-A	U(3,	.) -	0.599
-matrix	"s001-	A 5	xfo-A	U(1,	.)	0.865
-matrix	"s001-	A 5	xfo-A	U(2,	.) -	0.357
-matrix	"s001-	A 5	xfo-A	U(3,	.) -	0.35
-matrix	"s001-	A 7	z1n-O	U(1,	.)	0.459
-matrix	"s001-	A 7	z1n-O	U(2,	.) -	0.786
-matrix	"s001-	A 7	z1n-O	U(3,	.) -	0.412
-matrix	"s001-	A 7	o4i-X	U(1,	.) -	0.424
-matrix	"s001-	A 7	o4i-X	U(2,	.) -	0.166
-matrix	"s001-	A 7	o4i-X	U(3,	.)	0.889
-matrix	"s001-	A 7	exx-A	U(1,	.) -	0.095
-matrix	"s001-	A 7	exx-A	U(2,	.) -	0.802
-matrix	"s001-	A 7	exx-A	U(3,	.)	0.588
-matrix	"s001-	A 3	r4k-A	U(1,	.) -	0.736
-matrix	"s001-	A 3	r4k-A	U(2,	.) -	0.499
-matrix	"s001-	A 3	r4k-A	U(3,	.) -	0.456
-matrix	"s001-	A 6	k4y-M	U(1,	.) -	0.202
-matrix	"s001-	A 6	k4y-M	U(2,	.) -	0.949
-matrix	"s001-	A 6	k4y-M	U(3,	.) -	0.238
-matrix	"s001-	A 3	rsn-A	U(1,	.)	0.894
-matrix	"s001-	A 3	rsn-A	U(2,	.) -	0.285
-matrix	"s001-	A 3	rsn-A	U(3,	.)	0.344
-matrix	"s001-	A 4	ad9-A	U(1,	.) -	0.858
-matrix	"s001-	A 4	ad9-A	U(2,	.) -	0.508
-matrix	"s001-	A 4	ad9-A	U(3,	.) -	0.061
-matrix	"s001-	A 4	zu9-A	U(1,	.) -	0.229
-matrix	"s001-	A 4	zu9-A	U(2,	.) -	0.712
-matrix	"s001-	A 4	zu9-A	U(3,	.) -	0.663
-matrix	"s001-	A 5	zr1-B	U(1,	.)	0.304
-matrix	"s001-	A 5	zr1-B	U(2,	.)	0.006
-matrix	"s001-	A 5	zr1-B	U(3,	.) -	0.952
-matrix	"s001-	A 7	dvr-A	U(1,	.) -	0.418
-matrix	"s001-	A 7	dvr-A	U(2,	.)	0.753
-matrix	"s001-	A 7	dvr-A	U(3,	.) -	0.508
-matrix	"s001-	A 4	gcv-B	U(1,	.)	0.144
-matrix	"s001-	A 4	gcv-B	U(2,	.) -	0.368
-matrix	"s001-	A 4	gcv-B	U(3,	.) -	0.918
-matrix	"s001-	A 7	txn-B	U(1,	.) -	0.653
-matrix	"s001-	A 7	txn-B	U(2,	.)	0.755
-matrix	"s001-	A 7	txn-B	U(3,	.)	0.039
-matrix	"s001-	A 2	od5-A	U(1,	.) -	0.567
-matrix	"s001-	A 2	od5-A	U(2,	.)	0.651
-matrix	"s001-	A 2	od5-A	U(3,	.)	0.502
-matrix	"s001-	A 4	ejo-A	U(1,	.)	0.354
-matrix	"s001-	A 4	ejo-A	U(2,	.) -	0.671
-matrix	"s001-	A 4	ejo-A	U(3,	.)	0.65
-matrix	"s001-	A 4	zzl-A	U(1,	.) -	0.797
-matrix	"s001-	A 4	zzl-A	U(2,	.)	0.582
-matrix	"s001-	A 4	zzl-A	U(3,	.) -	0.159
-matrix	"s001-	A 8	as8-E	U(1,	.) -	0.105
-matrix	"s001-	A 8	as8-E	U(2,	.)	0.899
-matrix	"s001-	A 8	as8-E	U(3,	.) -	0.423
-matrix	"s001-	A 7	rhe-A	U(1,	.)	0.578
-matrix	"s001-	A 7	rhe-A	U(2,	.)	0.183
-matrix	"s001-	A 7	rhe-A	U(3,	.) -	0.794
-matrix	"s001-	A 5	l4k-S	U(1,	.)	0.216
-matrix	"s001-	A 5	l4k-S	U(2,	.)	0.823
-matrix	"s001-	A 5	l4k-S	U(3,	.) -	0.523
-matrix	"s001-	A 6	aht-A	U(1,	.)	0.792
-matrix	"s001-	A 6	aht-A	U(2,	.)	0.503
-matrix	"s001-	A 6	aht-A	U(3,	.)	0.343
-matrix	"s001-	A 3	e6m-D	U(1,	.) -	0.356
-matrix	"s001-	A 3	e6m-D	U(2,	.)	0.381
-matrix	"s001-	A 3	e6m-D	U(3,	.) -	0.852
-matrix	"s001-	A 5	zr1-A	U(1,	.)	0.233
-matrix	"s001-	A 5	zr1-A	U(2,	.)	0.68
-matrix	"s001-	A 5	zr1-A	U(3,	.) -	0.694
-matrix	"s001-	A 7	jgr-D	U(1,	.) -	0.735
-matrix	"s001-	A 7	jgr-D	U(2,	.) -	0.528
-matrix	"s001-	A 7	jgr-D	U(3,	.) -	0.423
-matrix	"s001-	A 4	gyi-A	U(1,	.) -	0.863
-matrix	"s001-	A 4	gyi-A	U(2,	.)	0.274
-matrix	"s001-	A 4	gyi-A	U(3,	.) -	0.423
-matrix	"s001-	A 4	hw0-A	U(1,	.) -	0.098
-matrix	"s001-	A 4	hw0-A	U(2,	.) -	0.413
-matrix	"s001-	A 4	hw0-A	U(3,	.)	0.905
-matrix	"s001-	A 1	ku9-A	U(1,	.)	0.608
-matrix	"s001-	A 1	ku9-A	U(2,	.) -	0.356
-matrix	"s001-	A 1	ku9-A	U(3,	.)	0.709
-matrix	"s001-	A 3	w6k-C	U(1,	.) -	0.28
-matrix	"s001-	A 3	w6k-C	U(2,	.) -	0.704
-matrix	"s001-	A 3	w6k-C	U(3,	.) -	0.651
-matrix	"s001-	A 6	ec8-A	U(1,	.)	0.646
-matrix	"s001-	A 6	ec8-A	U(2,	.)	0.741
-matrix	"s001-	A 6	ec8-A	U(3,	.)	0.18
-matrix	"s001-	A 1	jhf-A	U(1,	.)	0.568
-matrix	"s001-	A 1	jhf-A	U(2,	.)	0.703
-matrix	"s001-	A 1	jhf-A	U(3,	.) -	0.426
-matrix	"s001-	A 2	esn-B	U(1,	.) -	0.012
-matrix	"s001-	A 2	esn-B	U(2,	.)	0.506
-matrix	"s001-	A 2	esn-B	U(3,	.)	0.861
-matrix	"s001-	A 2	g9w-A	U(1,	.)	0.386
-matrix	"s001-	A 2	g9w-A	U(2,	.) -	0.874
-matrix	"s001-	A 2	g9w-A	U(3,	.)	0.294
-matrix	"s001-	A 2	lso-A	U(1,	.)	0.862
-matrix	"s001-	A 2	lso-A	U(2,	.) -	0.503
-matrix	"s001-	A 2	lso-A	U(3,	.)	0.05
-matrix	"s001-	A 8	as8-C	U(1,	.) -	0.703
-matrix	"s001-	A 8	as8-C	U(2,	.)	0.284
-matrix	"s001-	A 8	as8-C	U(3,	.)	0.651
-matrix	"s001-	A 2	pg4-A	U(1,	.)	0.229
-matrix	"s001-	A 2	pg4-A	U(2,	.) -	0.79
-matrix	"s001-	A 2	pg4-A	U(3,	.)	0.567
-matrix	"s001-	A 3	zco-A	U(1,	.)	0.876
-matrix	"s001-	A 3	zco-A	U(2,	.) -	0.323
-matrix	"s001-	A 3	zco-A	U(3,	.)	0.355
-matrix	"s001-	A 2	zme-B	U(1,	.)	0.318
-matrix	"s001-	A 2	zme-B	U(2,	.) -	0.942
-matrix	"s001-	A 2	zme-B	U(3,	.)	0.095
-matrix	"s001-	A 6	gho-B	U(1,	.) -	0.232
-matrix	"s001-	A 6	gho-B	U(2,	.) -	0.273
-matrix	"s001-	A 6	gho-B	U(3,	.)	0.933
-matrix	"s001-	A 2	mlg-A	U(1,	.)	0.886
-matrix	"s001-	A 2	mlg-A	U(2,	.)	0.076
-matrix	"s001-	A 2	mlg-A	U(3,	.)	0.456
-matrix	"s001-	A 4	nb5-B	U(1,	.)	0.958
-matrix	"s001-	A 4	nb5-B	U(2,	.)	0.28
-matrix	"s001-	A 4	nb5-B	U(3,	.)	0.048
-matrix	"s001-	A 2	mh2-A	U(1,	.)	0.835
-matrix	"s001-	A 2	mh2-A	U(2,	.)	0.523
-matrix	"s001-	A 2	mh2-A	U(3,	.) -	0.168
-matrix	"s001-	A 1	ldd-A	U(1,	.)	0.169
-matrix	"s001-	A 1	ldd-A	U(2,	.) -	0.96
-matrix	"s001-	A 1	ldd-A	U(3,	.)	0.221
-matrix	"s001-	A 3	dp7-A	U(1,	.)	0.196
-matrix	"s001-	A 3	dp7-A	U(2,	.)	0.847
-matrix	"s001-	A 3	dp7-A	U(3,	.)	0.493
-matrix	"s001-	A 4	ru7-B	U(1,	.)	0.989
-matrix	"s001-	A 4	ru7-B	U(2,	.)	0.059
-matrix	"s001-	A 4	ru7-B	U(3,	.) -	0.13
-matrix	"s001-	A 7	sdp-C	U(1,	.)	0.866
-matrix	"s001-	A 7	sdp-C	U(2,	.) -	0.217
-matrix	"s001-	A 7	sdp-C	U(3,	.)	0.448
-matrix	"s001-	A 5	hs5-A	U(1,	.)	0.559
-matrix	"s001-	A 5	hs5-A	U(2,	.)	0.802
-matrix	"s001-	A 5	hs5-A	U(3,	.) -	0.206
-matrix	"s001-	A 2	o0y-C	U(1,	.)	0.527
-matrix	"s001-	A 2	o0y-C	U(2,	.) -	0.08
-matrix	"s001-	A 2	o0y-C	U(3,	.)	0.845
-matrix	"s001-	A 7	ux8-A	U(1,	.) -	0.562
-matrix	"s001-	A 7	ux8-A	U(2,	.)	0.823
-matrix	"s001-	A 7	ux8-A	U(3,	.)	0.069
-matrix	"s001-	A 4	hqe-B	U(1,	.) -	0.872
-matrix	"s001-	A 4	hqe-B	U(2,	.) -	0.253
-matrix	"s001-	A 4	hqe-B	U(3,	.) -	0.417
-matrix	"s001-	A 6	r7n-B	U(1,	.)	0.312
-matrix	"s001-	A 6	r7n-B	U(2,	.)	0.153
-matrix	"s001-	A 6	r7n-B	U(3,	.) -	0.937
-matrix	"s001-	A 4	i98-B	U(1,	.)	0.717
-matrix	"s001-	A 4	i98-B	U(2,	.) -	0.119
-matrix	"s001-	A 4	i98-B	U(3,	.) -	0.686
-matrix	"s001-	A 7	cb8-A	U(1,	.)	0.297
-matrix	"s001-	A 7	cb8-A	U(2,	.)	0.427
-matrix	"s001-	A 7	cb8-A	U(3,	.) -	0.853
-matrix	"s001-	A 4	y66-C	U(1,	.)	0.129
-matrix	"s001-	A 4	y66-C	U(2,	.) -	0.778
-matrix	"s001-	A 4	y66-C	U(3,	.)	0.614
-matrix	"s001-	A 4	rgu-B	U(1,	.) -	0.893
-matrix	"s001-	A 4	rgu-B	U(2,	.)	0.446
-matrix	"s001-	A 4	rgu-B	U(3,	.) -	0.051
-matrix	"s001-	A 2	eth-A	U(1,	.)	0.695
-matrix	"s001-	A 2	eth-A	U(2,	.)	0.671
-matrix	"s001-	A 2	eth-A	U(3,	.)	0.256
-matrix	"s001-	A 1	qgp-A	U(1,	.)	0.931
-matrix	"s001-	A 1	qgp-A	U(2,	.) -	0.352
-matrix	"s001-	A 1	qgp-A	U(3,	.) -	0.091
-matrix	"s001-	A 5	jbr-A	U(1,	.) -	0.183
-matrix	"s001-	A 5	jbr-A	U(2,	.) -	0.031
-matrix	"s001-	A 5	jbr-A	U(3,	.)	0.982
-matrix	"s001-	A 3	f8f-A	U(1,	.) -	0.574
-matrix	"s001-	A 3	f8f-A	U(2,	.) -	0.645
-matrix	"s001-	A 3	f8f-A	U(3,	.) -	0.502
-matrix	"s001-	A 6	gav-A	U(1,	.)	0.105
-matrix	"s001-	A 6	gav-A	U(2,	.)	0.856
-matrix	"s001-	A 6	gav-A	U(3,	.) -	0.504
-matrix	"s001-	A 2	fxa-B	U(1,	.) -	0.665
-matrix	"s001-	A 2	fxa-B	U(2,	.)	0.046
-matrix	"s001-	A 2	fxa-B	U(3,	.) -	0.744
-matrix	"s001-	A 2	qby-B	U(1,	.)	0.497
-matrix	"s001-	A 2	qby-B	U(2,	.) -	0.045
-matrix	"s001-	A 2	qby-B	U(3,	.)	0.866
-matrix	"s001-	A 7	bqk-A	U(1,	.)	0.309
-matrix	"s001-	A 7	bqk-A	U(2,	.) -	0.522
-matrix	"s001-	A 7	bqk-A	U(3,	.) -	0.794
-matrix	"s001-	A 2	hoe-A	U(1,	.)	0.866
-matrix	"s001-	A 2	hoe-A	U(2,	.) -	0.022
-matrix	"s001-	A 2	hoe-A	U(3,	.)	0.497
-matrix	"s001-	A 3	b73-B	U(1,	.)	0.903
-matrix	"s001-	A 3	b73-B	U(2,	.)	0.346
-matrix	"s001-	A 3	b73-B	U(3,	.)	0.252
-matrix	"s001-	A 7	o4i-W	U(1,	.) -	0.382
-matrix	"s001-	A 7	o4i-W	U(2,	.)	0.77
-matrix	"s001-	A 7	o4i-W	U(3,	.)	0.509
-matrix	"s001-	A 5	l0p-A	U(1,	.)	0.317
-matrix	"s001-	A 5	l0p-A	U(2,	.)	0.874
-matrix	"s001-	A 5	l0p-A	U(3,	.)	0.366
-matrix	"s001-	A 3	lwf-A	U(1,	.) -	0.358
-matrix	"s001-	A 3	lwf-A	U(2,	.) -	0.714
-matrix	"s001-	A 3	lwf-A	U(3,	.)	0.6
-matrix	"s001-	A 3	elk-A	U(1,	.) -	0.445
-matrix	"s001-	A 3	elk-A	U(2,	.) -	0.383
-matrix	"s001-	A 3	elk-A	U(3,	.)	0.808
-matrix	"s001-	A 2	p4w-B	U(1,	.) -	0.881
-matrix	"s001-	A 2	p4w-B	U(2,	.)	0.387
-matrix	"s001-	A 2	p4w-B	U(3,	.)	0.269
-matrix	"s001-	A 7	qcd-D	U(1,	.)	0.621
-matrix	"s001-	A 7	qcd-D	U(2,	.) -	0.026
-matrix	"s001-	A 7	qcd-D	U(3,	.)	0.782
-matrix	"s001-	A 6	zvh-y	U(1,	.) -	0.616
-matrix	"s001-	A 6	zvh-y	U(2,	.)	0.304
-matrix	"s001-	A 6	zvh-y	U(3,	.)	0.725
-matrix	"s001-	A 7	phf-B	U(1,	.) -	0.192
-matrix	"s001-	A 7	phf-B	U(2,	.)	0.737
-matrix	"s001-	A 7	phf-B	U(3,	.)	0.647
-matrix	"s001-	A 7	bzh-A	U(1,	.) -	0.024
-matrix	"s001-	A 7	bzh-A	U(2,	.)	0.591
-matrix	"s001-	A 7	bzh-A	U(3,	.)	0.805
-matrix	"s001-	A 2	kzv-A	U(1,	.) -	0.379
-matrix	"s001-	A 2	kzv-A	U(2,	.)	0.132
-matrix	"s001-	A 2	kzv-A	U(3,	.)	0.915
-matrix	"s001-	A 7	b0c-A	U(1,	.)	0.342
-matrix	"s001-	A 7	b0c-A	U(2,	.)	0.194
-matrix	"s001-	A 7	b0c-A	U(3,	.)	0.919
-matrix	"s001-	A 5	n35-A	U(1,	.) -	0.423
-matrix	"s001-	A 5	n35-A	U(2,	.) -	0.083
-matrix	"s001-	A 5	n35-A	U(3,	.) -	0.901
-matrix	"s001-	A 1	uss-A	U(1,	.)	0.009
-matrix	"s001-	A 1	uss-A	U(2,	.)	0.465
-matrix	"s001-	A 1	uss-A	U(3,	.)	0.885
-matrix	"s001-	A 1	tbx-A	U(1,	.) -	0.262
-matrix	"s001-	A 1	tbx-A	U(2,	.)	0.849
-matrix	"s001-	A 1	tbx-A	U(3,	.)	0.458
-matrix	"s001-	A 6	cmv-B	U(1,	.)	0.847
-matrix	"s001-	A 6	cmv-B	U(2,	.) -	0.515
-matrix	"s001-	A 6	cmv-B	U(3,	.)	0.125
-matrix	"s001-	A 5	z7b-B	U(1,	.) -	0.458
-matrix	"s001-	A 5	z7b-B	U(2,	.)	0.453
-matrix	"s001-	A 5	z7b-B	U(3,	.) -	0.764
-matrix	"s001-	A 3	fxq-B	U(1,	.) -	0.413
-matrix	"s001-	A 3	fxq-B	U(2,	.) -	0.908
-matrix	"s001-	A 3	fxq-B	U(3,	.)	0.054
-matrix	"s001-	A 5	xg3-C	U(1,	.)	0.729
-matrix	"s001-	A 5	xg3-C	U(2,	.) -	0.673
-matrix	"s001-	A 5	xg3-C	U(3,	.)	0.119
-matrix	"s001-	A 4	kt5-C	U(1,	.)	0.008
-matrix	"s001-	A 4	kt5-C	U(2,	.) -	0.548
-matrix	"s001-	A 4	kt5-C	U(3,	.)	0.836
-matrix	"s001-	A 2	l4m-A	U(1,	.)	0.608
-matrix	"s001-	A 2	l4m-A	U(2,	.) -	0.32
-matrix	"s001-	A 2	l4m-A	U(3,	.)	0.726
-matrix	"s001-	A 3	c18-A	U(1,	.) -	0.553
-matrix	"s001-	A 3	c18-A	U(2,	.)	0.594
-matrix	"s001-	A 3	c18-A	U(3,	.) -	0.582
-matrix	"s001-	A 3	m8e-A	U(1,	.) -	0.629
-matrix	"s001-	A 3	m8e-A	U(2,	.)	0.543
-matrix	"s001-	A 3	m8e-A	U(3,	.) -	0.555
-matrix	"s001-	A 1	wi9-A	U(1,	.) -	0.359
-matrix	"s001-	A 1	wi9-A	U(2,	.) -	0.904
-matrix	"s001-	A 1	wi9-A	U(3,	.) -	0.231
-matrix	"s001-	A 7	nyw-E	U(1,	.)	0.166
-matrix	"s001-	A 7	nyw-E	U(2,	.)	0.961
-matrix	"s001-	A 7	nyw-E	U(3,	.) -	0.217
-matrix	"s001-	A 2	xco-A	U(1,	.) -	0.799
-matrix	"s001-	A 2	xco-A	U(2,	.) -	0.127
-matrix	"s001-	A 2	xco-A	U(3,	.) -	0.586
-matrix	"s001-	A 2	vqc-A	U(1,	.)	0.188
-matrix	"s001-	A 2	vqc-A	U(2,	.)	0.843
-matrix	"s001-	A 2	vqc-A	U(3,	.) -	0.502
-matrix	"s001-	A 5	f8c-B	U(1,	.) -	0.019
-matrix	"s001-	A 5	f8c-B	U(2,	.)	0.995
-matrix	"s001-	A 5	f8c-B	U(3,	.)	0.087
-matrix	"s001-	A 5	a5t-M	U(1,	.)	0.521
-matrix	"s001-	A 5	a5t-M	U(2,	.)	0.776
-matrix	"s001-	A 5	a5t-M	U(3,	.)	0.355
-matrix	"s001-	A 1	xmk-A	U(1,	.)	0.536
-matrix	"s001-	A 1	xmk-A	U(2,	.) -	0.82
-matrix	"s001-	A 1	xmk-A	U(3,	.)	0.198
-matrix	"s001-	A 1	ub9-A	U(1,	.) -	0.899
-matrix	"s001-	A 1	ub9-A	U(2,	.)	0.082
-matrix	"s001-	A 1	ub9-A	U(3,	.)	0.428
-matrix	"s001-	A 3	hse-A	U(1,	.)	0.191
-matrix	"s001-	A 3	hse-A	U(2,	.)	0.716
-matrix	"s001-	A 3	hse-A	U(3,	.) -	0.671
-matrix	"s001-	A 4	mtd-D	U(1,	.) -	0.55
-matrix	"s001-	A 4	mtd-D	U(2,	.)	0.39
-matrix	"s001-	A 4	mtd-D	U(3,	.)	0.737
-matrix	"s001-	A 5	yad-A	U(1,	.)	0.602
-matrix	"s001-	A 5	yad-A	U(2,	.) -	0.184
-matrix	"s001-	A 5	yad-A	U(3,	.)	0.776
-matrix	"s001-	A 1	w5s-B	U(1,	.) -	0.936
-matrix	"s001-	A 1	w5s-B	U(2,	.) -	0.126
-matrix	"s001-	A 1	w5s-B	U(3,	.)	0.328
-matrix	"s001-	A 1	yyv-A	U(1,	.) -	0.778
-matrix	"s001-	A 1	yyv-A	U(2,	.)	0.063
-matrix	"s001-	A 1	yyv-A	U(3,	.)	0.624
-matrix	"s001-	A 6	juv-A	U(1,	.) -	0.979
-matrix	"s001-	A 6	juv-A	U(2,	.)	0.007
-matrix	"s001-	A 6	juv-A	U(3,	.) -	0.2
-matrix	"s001-	A 7	z8b-C	U(1,	.) -	0.911
-matrix	"s001-	A 7	z8b-C	U(2,	.)	0.372
-matrix	"s001-	A 7	z8b-C	U(3,	.) -	0.177
-matrix	"s001-	A 7	jgs-C	U(1,	.) -	0.136
-matrix	"s001-	A 7	jgs-C	U(2,	.) -	0.931
-matrix	"s001-	A 7	jgs-C	U(3,	.) -	0.336
-matrix	"s001-	A 6	f3h-B	U(1,	.)	0.168
-matrix	"s001-	A 6	f3h-B	U(2,	.) -	0.686
-matrix	"s001-	A 6	f3h-B	U(3,	.)	0.706
-matrix	"s001-	A 6	mfv-A	U(1,	.) -	0.704
-matrix	"s001-	A 6	mfv-A	U(2,	.)	0.126
-matrix	"s001-	A 6	mfv-A	U(3,	.)	0.697
-matrix	"s001-	A 6	hlu-A	U(1,	.) -	0.606
-matrix	"s001-	A 6	hlu-A	U(2,	.)	0.006
-matrix	"s001-	A 6	hlu-A	U(3,	.) -	0.794
-matrix	"s001-	A 1	wfx-A	U(1,	.)	0.122
-matrix	"s001-	A 1	wfx-A	U(2,	.)	0.883
-matrix	"s001-	A 1	wfx-A	U(3,	.) -	0.452
-matrix	"s001-	A 2	dk5-A	U(1,	.)	0.518
-matrix	"s001-	A 2	dk5-A	U(2,	.)	0.234
-matrix	"s001-	A 2	dk5-A	U(3,	.) -	0.822
-matrix	"s001-	A 6	tey-A	U(1,	.) -	0.519
-matrix	"s001-	A 6	tey-A	U(2,	.)	0.815
-matrix	"s001-	A 6	tey-A	U(3,	.) -	0.254
-matrix	"s001-	A 2	co5-B	U(1,	.)	0.507
-matrix	"s001-	A 2	co5-B	U(2,	.) -	0.687
-matrix	"s001-	A 2	co5-B	U(3,	.)	0.519
-matrix	"s001-	A 6	ndl-A	U(1,	.) -	0.035
-matrix	"s001-	A 6	ndl-A	U(2,	.) -	0.877
-matrix	"s001-	A 6	ndl-A	U(3,	.)	0.478
-matrix	"s001-	A 2	fa5-B	U(1,	.)	0.229
-matrix	"s001-	A 2	fa5-B	U(2,	.) -	0.358
-matrix	"s001-	A 2	fa5-B	U(3,	.) -	0.904
-matrix	"s001-	A 3	df8-A	U(1,	.)	0.185
-matrix	"s001-	A 3	df8-A	U(2,	.)	0.153
-matrix	"s001-	A 3	df8-A	U(3,	.) -	0.97
-matrix	"s001-	A 6	a6i-A	U(1,	.) -	0.832
-matrix	"s001-	A 6	a6i-A	U(2,	.) -	0.124
-matrix	"s001-	A 6	a6i-A	U(3,	.) -	0.54
-matrix	"s001-	A 1	ylf-C	U(1,	.) -	0.496
-matrix	"s001-	A 1	ylf-C	U(2,	.)	0.093
-matrix	"s001-	A 1	ylf-C	U(3,	.)	0.862
-matrix	"s001-	A 4	hob-C	U(1,	.)	0.122
-matrix	"s001-	A 4	hob-C	U(2,	.)	0.27
-matrix	"s001-	A 4	hob-C	U(3,	.) -	0.954
-matrix	"s001-	A 2	lnb-A	U(1,	.) -	0.574
-matrix	"s001-	A 2	lnb-A	U(2,	.)	0.137
-matrix	"s001-	A 2	lnb-A	U(3,	.)	0.806
-matrix	"s001-	A 6	lab-V	U(1,	.) -	0.456
-matrix	"s001-	A 6	lab-V	U(2,	.)	0.448
-matrix	"s001-	A 6	lab-V	U(3,	.)	0.768
-matrix	"s001-	A 7	clu-A	U(1,	.) -	0.077
-matrix	"s001-	A 7	clu-A	U(2,	.)	0.847
-matrix	"s001-	A 7	clu-A	U(3,	.)	0.524
-matrix	"s001-	A 7	asv-A	U(1,	.) -	0.758
-matrix	"s001-	A 7	asv-A	U(2,	.) -	0.651
-matrix	"s001-	A 7	asv-A	U(3,	.) -	0.015
-matrix	"s001-	A 2	mc3-A	U(1,	.)	0.577
-matrix	"s001-	A 2	mc3-A	U(2,	.)	0.122
-matrix	"s001-	A 2	mc3-A	U(3,	.)	0.807
-matrix	"s001-	A 6	r7f-C	U(1,	.)	0.024
-matrix	"s001-	A 6	r7f-C	U(2,	.)	0.912
-matrix	"s001-	A 6	r7f-C	U(3,	.)	0.407
-matrix	"s001-	A 4	pt7-B	U(1,	.) -	0.011
-matrix	"s001-	A 4	pt7-B	U(2,	.) -	0.529
-matrix	"s001-	A 4	pt7-B	U(3,	.) -	0.847
-matrix	"s001-	A 5	zr1-E	U(1,	.)	0.375
-matrix	"s001-	A 5	zr1-E	U(2,	.)	0.763
-matrix	"s001-	A 5	zr1-E	U(3,	.)	0.525
-matrix	"s001-	A 2	qlz-B	U(1,	.)	0.95
-matrix	"s001-	A 2	qlz-B	U(2,	.) -	0.265
-matrix	"s001-	A 2	qlz-B	U(3,	.) -	0.161
-matrix	"s001-	A 1	cf7-B	U(1,	.)	0.553
-matrix	"s001-	A 1	cf7-B	U(2,	.) -	0.257
-matrix	"s001-	A 1	cf7-B	U(3,	.) -	0.791
-matrix	"s001-	A 6	wg3-C	U(1,	.)	0.195
-matrix	"s001-	A 6	wg3-C	U(2,	.) -	0.152
-matrix	"s001-	A 6	wg3-C	U(3,	.) -	0.968
-matrix	"s001-	A 5	way-A	U(1,	.) -	0.874
-matrix	"s001-	A 5	way-A	U(2,	.)	0.109
-matrix	"s001-	A 5	way-A	U(3,	.)	0.472
-matrix	"s001-	A 5	y9s-D	U(1,	.)	0.931
-matrix	"s001-	A 5	y9s-D	U(2,	.) -	0.311
-matrix	"s001-	A 5	y9s-D	U(3,	.)	0.187
-matrix	"s001-	A 5	v8f-D	U(1,	.)	0.959
-matrix	"s001-	A 5	v8f-D	U(2,	.) -	0.263
-matrix	"s001-	A 5	v8f-D	U(3,	.)	0.099
-matrix	"s001-	A 6	r6h-O	U(1,	.) -	0.654
-matrix	"s001-	A 6	r6h-O	U(2,	.) -	0.203
-matrix	"s001-	A 6	r6h-O	U(3,	.) -	0.727
-matrix	"s001-	A 6	zfb-d	U(1,	.)	0.507
-matrix	"s001-	A 6	zfb-d	U(2,	.)	0.016
-matrix	"s001-	A 6	zfb-d	U(3,	.) -	0.861
-matrix	"s001-	A 6	zca-D	U(1,	.) -	0.493
-matrix	"s001-	A 6	zca-D	U(2,	.)	0.11
-matrix	"s001-	A 6	zca-D	U(3,	.)	0.862
-matrix	"s001-	A 6	zz6-C	U(1,	.) -	0.298
-matrix	"s001-	A 6	zz6-C	U(2,	.) -	0.78
-matrix	"s001-	A 6	zz6-C	U(3,	.)	0.548
-matrix	"s001-	A 4	txa-A	U(1,	.)	0.376
-matrix	"s001-	A 4	txa-A	U(2,	.)	0.13
-matrix	"s001-	A 4	txa-A	U(3,	.)	0.917
-matrix	"s001-	A 2	kpm-A	U(1,	.) -	0.136
-matrix	"s001-	A 2	kpm-A	U(2,	.) -	0.892
-matrix	"s001-	A 2	kpm-A	U(3,	.)	0.428
-matrix	"s001-	A 6	h24-A	U(1,	.) -	0.633
-matrix	"s001-	A 6	h24-A	U(2,	.) -	0.182
-matrix	"s001-	A 6	h24-A	U(3,	.)	0.751
-matrix	"s001-	A 5	cvi-B	U(1,	.)	0.864
-matrix	"s001-	A 5	cvi-B	U(2,	.)	0.18
-matrix	"s001-	A 5	cvi-B	U(3,	.)	0.47
-matrix	"s001-	A 6	qvw-A	U(1,	.)	0.947
-matrix	"s001-	A 6	qvw-A	U(2,	.)	0.06
-matrix	"s001-	A 6	qvw-A	U(3,	.) -	0.313
-matrix	"s001-	A 7	a6h-O	U(1,	.)	0.946
-matrix	"s001-	A 7	a6h-O	U(2,	.) -	0.316
-matrix	"s001-	A 7	a6h-O	U(3,	.)	0.053
-matrix	"s001-	A 2	p8t-A	U(1,	.)	0.513
-matrix	"s001-	A 2	p8t-A	U(2,	.)	0.637
-matrix	"s001-	A 2	p8t-A	U(3,	.)	0.573
-matrix	"s001-	A 1	o57-A	U(1,	.)	0.298
-matrix	"s001-	A 1	o57-A	U(2,	.)	0.222
-matrix	"s001-	A 1	o57-A	U(3,	.) -	0.928
-matrix	"s001-	A 3	kfw-X	U(1,	.)	0.67
-matrix	"s001-	A 3	kfw-X	U(2,	.)	0.289
-matrix	"s001-	A 3	kfw-X	U(3,	.)	0.682
-matrix	"s001-	A 6	hsd-A	U(1,	.)	0.64
-matrix	"s001-	A 6	hsd-A	U(2,	.) -	0.339
-matrix	"s001-	A 6	hsd-A	U(3,	.) -	0.689
-matrix	"s001-	A 3	l9f-A	U(1,	.)	0.644
-matrix	"s001-	A 3	l9f-A	U(2,	.)	0.018
-matrix	"s001-	A 3	l9f-A	U(3,	.) -	0.764
-matrix	"s001-	A 4	l5e-A	U(1,	.) -	0.127
-matrix	"s001-	A 4	l5e-A	U(2,	.) -	0.324
-matrix	"s001-	A 4	l5e-A	U(3,	.)	0.937
-matrix	"s001-	A 7	tjj-I	U(1,	.)	0.73
-matrix	"s001-	A 7	tjj-I	U(2,	.)	0.604
-matrix	"s001-	A 7	tjj-I	U(3,	.) -	0.316
-matrix	"s001-	A 3	h0d-A	U(1,	.) -	0.67
-matrix	"s001-	A 3	h0d-A	U(2,	.) -	0.739
-matrix	"s001-	A 3	h0d-A	U(3,	.)	0.064
-matrix	"s001-	A 8	bic-B	U(1,	.) -	0.326
-matrix	"s001-	A 8	bic-B	U(2,	.)	0.932
-matrix	"s001-	A 8	bic-B	U(3,	.) -	0.155
-matrix	"s001-	A 2	zxx-C	U(1,	.) -	0.196
-matrix	"s001-	A 2	zxx-C	U(2,	.)	0.359
-matrix	"s001-	A 2	zxx-C	U(3,	.) -	0.912
-matrix	"s001-	A 3	ml6-A	U(1,	.) -	0.665
-matrix	"s001-	A 3	ml6-A	U(2,	.) -	0.657
-matrix	"s001-	A 3	ml6-A	U(3,	.)	0.352
-matrix	"s001-	A 4	rfa-A	U(1,	.) -	0.74
-matrix	"s001-	A 4	rfa-A	U(2,	.) -	0.638
-matrix	"s001-	A 4	rfa-A	U(3,	.)	0.21
-matrix	"s001-	A 2	oqg-A	U(1,	.)	0.018
-matrix	"s001-	A 2	oqg-A	U(2,	.)	0.252
-matrix	"s001-	A 2	oqg-A	U(3,	.) -	0.967
-matrix	"s001-	A 1	z0x-A	U(1,	.) -	0.273
-matrix	"s001-	A 1	z0x-A	U(2,	.) -	0.588
-matrix	"s001-	A 1	z0x-A	U(3,	.)	0.76
-matrix	"s001-	A 7	o4i-R	U(1,	.)	0.173
-matrix	"s001-	A 7	o4i-R	U(2,	.)	0.947
-matrix	"s001-	A 7	o4i-R	U(3,	.) -	0.269
-matrix	"s001-	A 2	lyc-A	U(1,	.) -	0.315
-matrix	"s001-	A 2	lyc-A	U(2,	.) -	0.492
-matrix	"s001-	A 2	lyc-A	U(3,	.) -	0.811
-matrix	"s001-	A 6	clx-B	U(1,	.) -	0.119
-matrix	"s001-	A 6	clx-B	U(2,	.)	0.873
-matrix	"s001-	A 6	clx-B	U(3,	.) -	0.471
-matrix	"s001-	A 1	w7p-D	U(1,	.) -	0.091
-matrix	"s001-	A 1	w7p-D	U(2,	.)	0.04
-matrix	"s001-	A 1	w7p-D	U(3,	.)	0.994
-matrix	"s001-	A 5	w66-M	U(1,	.)	0.174
-matrix	"s001-	A 5	w66-M	U(2,	.) -	0.529
-matrix	"s001-	A 5	w66-M	U(3,	.)	0.829
-matrix	"s001-	A 7	r22-A	U(1,	.) -	0.021
-matrix	"s001-	A 7	r22-A	U(2,	.)	0.944
-matrix	"s001-	A 7	r22-A	U(3,	.)	0.329
-matrix	"s001-	A 5	ubd-A	U(1,	.) -	0.508
-matrix	"s001-	A 5	ubd-A	U(2,	.) -	0.854
-matrix	"s001-	A 5	ubd-A	U(3,	.) -	0.103
-matrix	"s001-	A 7	qfz-D	U(1,	.) -	0.908
-matrix	"s001-	A 7	qfz-D	U(2,	.) -	0.18
-matrix	"s001-	A 7	qfz-D	U(3,	.)	0.376
-matrix	"s001-	A 7	pb9-A	U(1,	.)	0.592
-matrix	"s001-	A 7	pb9-A	U(2,	.) -	0.612
-matrix	"s001-	A 7	pb9-A	U(3,	.)	0.523
-matrix	"s001-	A 6	g1b-B	U(1,	.) -	0.786
-matrix	"s001-	A 6	g1b-B	U(2,	.) -	0.574
-matrix	"s001-	A 6	g1b-B	U(3,	.)	0.226
-matrix	"s001-	A 1	x19-A	U(1,	.) -	0.755
-matrix	"s001-	A 1	x19-A	U(2,	.) -	0.552
-matrix	"s001-	A 1	x19-A	U(3,	.)	0.352
-matrix	"s001-	A 6	ayi-A	U(1,	.) -	0.269
-matrix	"s001-	A 6	ayi-A	U(2,	.) -	0.581
-matrix	"s001-	A 6	ayi-A	U(3,	.)	0.767
-matrix	"s001-	A 5	udb-8	U(1,	.)	0.118
-matrix	"s001-	A 5	udb-8	U(2,	.)	0.983
-matrix	"s001-	A 5	udb-8	U(3,	.) -	0.133
-matrix	"s001-	A 7	vwv-B	U(1,	.) -	0.423
-matrix	"s001-	A 7	vwv-B	U(2,	.) -	0.869
-matrix	"s001-	A 7	vwv-B	U(3,	.) -	0.252
-matrix	"s001-	A 2	l02-A	U(1,	.) -	0.738
-matrix	"s001-	A 2	l02-A	U(2,	.) -	0.48
-matrix	"s001-	A 2	l02-A	U(3,	.)	0.473
-matrix	"s001-	A 2	d1h-A	U(1,	.)	0.032
-matrix	"s001-	A 2	d1h-A	U(2,	.)	0.626
-matrix	"s001-	A 2	d1h-A	U(3,	.) -	0.779
-matrix	"s001-	A 2	hxo-A	U(1,	.) -	0.863
-matrix	"s001-	A 2	hxo-A	U(2,	.)	0.24
-matrix	"s001-	A 2	hxo-A	U(3,	.)	0.442
-matrix	"s001-	A 2	zcx-A	U(1,	.)	0.598
-matrix	"s001-	A 2	zcx-A	U(2,	.) -	0.517
-matrix	"s001-	A 2	zcx-A	U(3,	.)	0.611
-matrix	"s001-	A 6	za0-A	U(1,	.) -	0.969
-matrix	"s001-	A 6	za0-A	U(2,	.)	0.241
-matrix	"s001-	A 6	za0-A	U(3,	.) -	0.036
-matrix	"s001-	A 2	qtq-A	U(1,	.) -	0.335
-matrix	"s001-	A 2	qtq-A	U(2,	.)	0.686
-matrix	"s001-	A 2	qtq-A	U(3,	.) -	0.644
-matrix	"s001-	A 7	t8k-A	U(1,	.) -	0.994
-matrix	"s001-	A 7	t8k-A	U(2,	.)	0.061
-matrix	"s001-	A 7	t8k-A	U(3,	.)	0.079
-matrix	"s001-	A 3	qyf-A	U(1,	.) -	0.909
-matrix	"s001-	A 3	qyf-A	U(2,	.)	0.305
-matrix	"s001-	A 3	qyf-A	U(3,	.) -	0.281
-matrix	"s001-	A 5	box-A	U(1,	.)	0.356
-matrix	"s001-	A 5	box-A	U(2,	.)	0.642
-matrix	"s001-	A 5	box-A	U(3,	.) -	0.677
-matrix	"s001-	A 5	z2i-B	U(1,	.)	0.609
-matrix	"s001-	A 5	z2i-B	U(2,	.) -	0.501
-matrix	"s001-	A 5	z2i-B	U(3,	.) -	0.614
-matrix	"s001-	A 2	cso-A	U(1,	.) -	0.863
-matrix	"s001-	A 2	cso-A	U(2,	.)	0.022
-matrix	"s001-	A 2	cso-A	U(3,	.) -	0.504
-matrix	"s001-	A 7	a6h-P	U(1,	.)	0.374
-matrix	"s001-	A 7	a6h-P	U(2,	.) -	0.353
-matrix	"s001-	A 7	a6h-P	U(3,	.) -	0.857
-matrix	"s001-	A 7	pwf-Z	U(1,	.) -	0.062
-matrix	"s001-	A 7	pwf-Z	U(2,	.) -	0.996
-matrix	"s001-	A 7	pwf-Z	U(3,	.)	0.049
-matrix	"s001-	A 7	abi-7	U(1,	.) -	0.488
-matrix	"s001-	A 7	abi-7	U(2,	.) -	0.056
-matrix	"s001-	A 7	abi-7	U(3,	.)	0.87
-matrix	"s001-	A 5	oqj-2	U(1,	.) -	0.042
-matrix	"s001-	A 5	oqj-2	U(2,	.) -	0.133
-matrix	"s001-	A 5	oqj-2	U(3,	.)	0.99
-matrix	"s001-	A 5	x11-E	U(1,	.) -	0.616
-matrix	"s001-	A 5	x11-E	U(2,	.)	0.569
-matrix	"s001-	A 5	x11-E	U(3,	.) -	0.544
-matrix	"s001-	A 5	xyi-Z	U(1,	.)	0.584
-matrix	"s001-	A 5	xyi-Z	U(2,	.) -	0.014
-matrix	"s001-	A 5	xyi-Z	U(3,	.) -	0.811
-matrix	"s001-	A 5	whm-C	U(1,	.) -	0.807
-matrix	"s001-	A 5	whm-C	U(2,	.) -	0.201
-matrix	"s001-	A 5	whm-C	U(3,	.)	0.554
-matrix	"s001-	A 6	pcm-A	U(1,	.) -	0.777
-matrix	"s001-	A 6	pcm-A	U(2,	.) -	0.558
-matrix	"s001-	A 6	pcm-A	U(3,	.) -	0.288
-matrix	"s001-	A 7	qen-C	U(1,	.) -	0.234
-matrix	"s001-	A 7	qen-C	U(2,	.)	0.229
-matrix	"s001-	A 7	qen-C	U(3,	.)	0.944
-matrix	"s001-	A 4	lmy-B	U(1,	.)	0.902
-matrix	"s001-	A 4	lmy-B	U(2,	.) -	0.3
-matrix	"s001-	A 4	lmy-B	U(3,	.) -	0.309
-matrix	"s001-	A 1	zel-B	U(1,	.)	0.564
-matrix	"s001-	A 1	zel-B	U(2,	.)	0.312
-matrix	"s001-	A 1	zel-B	U(3,	.)	0.763
-matrix	"s001-	A 5	y2v-A	U(1,	.) -	0.235
-matrix	"s001-	A 5	y2v-A	U(2,	.) -	0.592
-matrix	"s001-	A 5	y2v-A	U(3,	.)	0.77
-matrix	"s001-	A 2	axl-A	U(1,	.) -	0.535
-matrix	"s001-	A 2	axl-A	U(2,	.) -	0.732
-matrix	"s001-	A 2	axl-A	U(3,	.) -	0.42
-matrix	"s001-	A 3	e97-A	U(1,	.) -	0.55
-matrix	"s001-	A 3	e97-A	U(2,	.) -	0.632
-matrix	"s001-	A 3	e97-A	U(3,	.)	0.544
-matrix	"s001-	A 3	i54-D	U(1,	.) -	0.867
-matrix	"s001-	A 3	i54-D	U(2,	.)	0.285
-matrix	"s001-	A 3	i54-D	U(3,	.)	0.408
-matrix	"s001-	A 6	sj9-A	U(1,	.) -	0.514
-matrix	"s001-	A 6	sj9-A	U(2,	.) -	0.801
-matrix	"s001-	A 6	sj9-A	U(3,	.)	0.304
-matrix	"s001-	A 5	okc-B	U(1,	.) -	0.197
-matrix	"s001-	A 5	okc-B	U(2,	.) -	0.537
-matrix	"s001-	A 5	okc-B	U(3,	.)	0.819
-matrix	"s001-	A 5	a5t-E	U(1,	.) -	0.399
-matrix	"s001-	A 5	a5t-E	U(2,	.) -	0.897
-matrix	"s001-	A 5	a5t-E	U(3,	.)	0.187
-matrix	"s001-	A 6	wge-C	U(1,	.) -	0.505
-matrix	"s001-	A 6	wge-C	U(2,	.)	0.222
-matrix	"s001-	A 6	wge-C	U(3,	.) -	0.833
-matrix	"s001-	A 4	yo2-A	U(1,	.) -	0.66
-matrix	"s001-	A 4	yo2-A	U(2,	.)	0.749
-matrix	"s001-	A 4	yo2-A	U(3,	.) -	0.049
-matrix	"s001-	A 3	rh2-A	U(1,	.)	0.478
-matrix	"s001-	A 3	rh2-A	U(2,	.) -	0.622
-matrix	"s001-	A 3	rh2-A	U(3,	.)	0.619
-matrix	"s001-	A 3	u9g-A	U(1,	.) -	0.575
-matrix	"s001-	A 3	u9g-A	U(2,	.)	0.113
-matrix	"s001-	A 3	u9g-A	U(3,	.)	0.809
-matrix	"s001-	A 2	dk8-A	U(1,	.) -	0.905
-matrix	"s001-	A 2	dk8-A	U(2,	.) -	0.38
-matrix	"s001-	A 2	dk8-A	U(3,	.) -	0.186
-matrix	"s001-	A 1	y0u-A	U(1,	.)	0.905
-matrix	"s001-	A 1	y0u-A	U(2,	.)	0.406
-matrix	"s001-	A 1	y0u-A	U(3,	.)	0.124
-matrix	"s001-	A 3	ni7-A	U(1,	.)	0.588
-matrix	"s001-	A 3	ni7-A	U(2,	.) -	0.773
-matrix	"s001-	A 3	ni7-A	U(3,	.) -	0.234
-matrix	"s001-	A 4	m6x-A	U(1,	.)	0.48
-matrix	"s001-	A 4	m6x-A	U(2,	.)	0.508
-matrix	"s001-	A 4	m6x-A	U(3,	.) -	0.714
-matrix	"s001-	A 7	mex-A	U(1,	.) -	0.445
-matrix	"s001-	A 7	mex-A	U(2,	.)	0.102
-matrix	"s001-	A 7	mex-A	U(3,	.) -	0.889
-matrix	"s001-	A 3	go5-A	U(1,	.) -	0.958
-matrix	"s001-	A 3	go5-A	U(2,	.)	0.003
-matrix	"s001-	A 3	go5-A	U(3,	.) -	0.285
-matrix	"s001-	A 5	zyr-A	U(1,	.)	0.059
-matrix	"s001-	A 5	zyr-A	U(2,	.) -	0.137
-matrix	"s001-	A 5	zyr-A	U(3,	.)	0.988
-matrix	"s001-	A 6	lxn-A	U(1,	.) -	0.716
-matrix	"s001-	A 6	lxn-A	U(2,	.) -	0.66
-matrix	"s001-	A 6	lxn-A	U(3,	.)	0.223
-matrix	"s001-	A 3	zec-B	U(1,	.) -	0.144
-matrix	"s001-	A 3	zec-B	U(2,	.) -	0.811
-matrix	"s001-	A 3	zec-B	U(3,	.) -	0.566
-matrix	"s001-	A 2	fna-A	U(1,	.)	0.402
-matrix	"s001-	A 2	fna-A	U(2,	.)	0.421
-matrix	"s001-	A 2	fna-A	U(3,	.) -	0.812
-matrix	"s001-	A 5	wtn-A	U(1,	.) -	0.071
-matrix	"s001-	A 5	wtn-A	U(2,	.)	0.456
-matrix	"s001-	A 5	wtn-A	U(3,	.)	0.886
-matrix	"s001-	A 4	p5w-B	U(1,	.)	0.212
-matrix	"s001-	A 4	p5w-B	U(2,	.) -	0.853
-matrix	"s001-	A 4	p5w-B	U(3,	.) -	0.475
-matrix	"s001-	A 4	ich-B	U(1,	.)	0.012
-matrix	"s001-	A 4	ich-B	U(2,	.) -	0.967
-matrix	"s001-	A 4	ich-B	U(3,	.)	0.252
-matrix	"s001-	A 2	hxi-B	U(1,	.)	0.744
-matrix	"s001-	A 2	hxi-B	U(2,	.)	0.639
-matrix	"s001-	A 2	hxi-B	U(3,	.) -	0.191
-matrix	"s001-	A 6	inw-B	U(1,	.)	0.031
-matrix	"s001-	A 6	inw-B	U(2,	.) -	0.483
-matrix	"s001-	A 6	inw-B	U(3,	.)	0.874
-matrix	"s001-	A 5	tbf-A	U(1,	.) -	0.192
-matrix	"s001-	A 5	tbf-A	U(2,	.)	0.459
-matrix	"s001-	A 5	tbf-A	U(3,	.)	0.867
-matrix	"s001-	A 7	egh-A	U(1,	.) -	0.088
-matrix	"s001-	A 7	egh-A	U(2,	.) -	0.401
-matrix	"s001-	A 7	egh-A	U(3,	.) -	0.911
-matrix	"s001-	A 3	lmm-D	U(1,	.)	0.628
-matrix	"s001-	A 3	lmm-D	U(2,	.)	0.037
-matrix	"s001-	A 3	lmm-D	U(3,	.)	0.777
-matrix	"s001-	A 5	zqh-A	U(1,	.) -	0.024
-matrix	"s001-	A 5	zqh-A	U(2,	.) -	0.797
-matrix	"s001-	A 5	zqh-A	U(3,	.) -	0.602
-matrix	"s001-	A 7	od9-C	U(1,	.)	0.713
-matrix	"s001-	A 7	od9-C	U(2,	.) -	0.012
-matrix	"s001-	A 7	od9-C	U(3,	.) -	0.7
-matrix	"s001-	A 6	ybs-a	U(1,	.) -	0.456
-matrix	"s001-	A 6	ybs-a	U(2,	.) -	0.782
-matrix	"s001-	A 6	ybs-a	U(3,	.) -	0.422
-matrix	"s001-	A 2	htj-A	U(1,	.) -	0.822
-matrix	"s001-	A 2	htj-A	U(2,	.) -	0.319
-matrix	"s001-	A 2	htj-A	U(3,	.) -	0.471
-matrix	"s001-	A 2	dbb-B	U(1,	.) -	0.647
-matrix	"s001-	A 2	dbb-B	U(2,	.) -	0.187
-matrix	"s001-	A 2	dbb-B	U(3,	.)	0.738
-matrix	"s001-	A 4	g6q-A	U(1,	.)	0.731
-matrix	"s001-	A 4	g6q-A	U(2,	.)	0.676
-matrix	"s001-	A 4	g6q-A	U(3,	.) -	0.084
-matrix	"s001-	A 1	w7p-B	U(1,	.) -	0.465
-matrix	"s001-	A 1	w7p-B	U(2,	.) -	0.714
-matrix	"s001-	A 1	w7p-B	U(3,	.) -	0.522
-matrix	"s001-	A 4	kdp-A	U(1,	.) -	0.34
-matrix	"s001-	A 4	kdp-A	U(2,	.) -	0.535
-matrix	"s001-	A 4	kdp-A	U(3,	.)	0.773
-matrix	"s001-	A 5	oa3-0	U(1,	.)	0.132
-matrix	"s001-	A 5	oa3-0	U(2,	.) -	0.824
-matrix	"s001-	A 5	oa3-0	U(3,	.)	0.549
-matrix	"s001-	A 3	tgn-B	U(1,	.) -	0.961
-matrix	"s001-	A 3	tgn-B	U(2,	.)	0.147
-matrix	"s001-	A 3	tgn-B	U(3,	.)	0.23
-matrix	"s001-	A 4	qvg-C	U(1,	.)	0.733
-matrix	"s001-	A 4	qvg-C	U(2,	.)	0.386
-matrix	"s001-	A 4	qvg-C	U(3,	.)	0.559
-matrix	"s001-	A 5	a5t-K	U(1,	.) -	0.03
-matrix	"s001-	A 5	a5t-K	U(2,	.) -	0.901
-matrix	"s001-	A 5	a5t-K	U(3,	.) -	0.431
-matrix	"s001-	A 1	zyb-A	U(1,	.) -	0.744
-matrix	"s001-	A 1	zyb-A	U(2,	.)	0.369
-matrix	"s001-	A 1	zyb-A	U(3,	.)	0.555
-matrix	"s001-	A 2	hs5-A	U(1,	.)	0.49
-matrix	"s001-	A 2	hs5-A	U(2,	.) -	0.643
-matrix	"s001-	A 2	hs5-A	U(3,	.)	0.588
-matrix	"s001-	A 2	ras-B	U(1,	.)	0.207
-matrix	"s001-	A 2	ras-B	U(2,	.)	0.621
-matrix	"s001-	A 2	ras-B	U(3,	.)	0.755
-matrix	"s001-	A 4	hku-A	U(1,	.) -	0.933
-matrix	"s001-	A 4	hku-A	U(2,	.) -	0.022
-matrix	"s001-	A 4	hku-A	U(3,	.) -	0.358
-matrix	"s001-	A 7	wh9-A	U(1,	.)	0.021
-matrix	"s001-	A 7	wh9-A	U(2,	.) -	0.928
-matrix	"s001-	A 7	wh9-A	U(3,	.)	0.37
-matrix	"s001-	A 2	o5h-A	U(1,	.) -	0.411
-matrix	"s001-	A 2	o5h-A	U(2,	.) -	0.105
-matrix	"s001-	A 2	o5h-A	U(3,	.)	0.905
-matrix	"s001-	A 2	pbi-A	U(1,	.) -	0.384
-matrix	"s001-	A 2	pbi-A	U(2,	.) -	0.922
-matrix	"s001-	A 2	pbi-A	U(3,	.) -	0.04
-matrix	"s001-	A 7	lhl-D	U(1,	.)	0.313
-matrix	"s001-	A 7	lhl-D	U(2,	.)	0.947
-matrix	"s001-	A 7	lhl-D	U(3,	.) -	0.063
-matrix	"s001-	A 5	oqj-W	U(1,	.) -	0.386
-matrix	"s001-	A 5	oqj-W	U(2,	.)	0.727
-matrix	"s001-	A 5	oqj-W	U(3,	.)	0.567
-matrix	"s001-	A 4	ro3-A	U(1,	.) -	0.67
-matrix	"s001-	A 4	ro3-A	U(2,	.)	0.607
-matrix	"s001-	A 4	ro3-A	U(3,	.)	0.425
-matrix	"s001-	A 3	u1d-A	U(1,	.)	0.499
-matrix	"s001-	A 3	u1d-A	U(2,	.)	0.282
-matrix	"s001-	A 3	u1d-A	U(3,	.)	0.819
-matrix	"s001-	A 5	xnc-B	U(1,	.) -	0.423
-matrix	"s001-	A 5	xnc-B	U(2,	.) -	0.204
-matrix	"s001-	A 5	xnc-B	U(3,	.) -	0.882
-matrix	"s001-	A 2	hgc-A	U(1,	.) -	0.618
-matrix	"s001-	A 2	hgc-A	U(2,	.)	0.776
-matrix	"s001-	A 2	hgc-A	U(3,	.)	0.121
-matrix	"s001-	A 2	jsc-B	U(1,	.)	0.128
-matrix	"s001-	A 2	jsc-B	U(2,	.) -	0.99
-matrix	"s001-	A 2	jsc-B	U(3,	.) -	0.056
-matrix	"s001-	A 3	lfk-A	U(1,	.)	0.912
-matrix	"s001-	A 3	lfk-A	U(2,	.)	0.384
-matrix	"s001-	A 3	lfk-A	U(3,	.)	0.139
-matrix	"s001-	A 3	mcz-A	U(1,	.) -	0.104
-matrix	"s001-	A 3	mcz-A	U(2,	.)	0.604
-matrix	"s001-	A 3	mcz-A	U(3,	.) -	0.789
-matrix	"s001-	A 1	z05-A	U(1,	.)	0.621
-matrix	"s001-	A 1	z05-A	U(2,	.)	0.198
-matrix	"s001-	A 1	z05-A	U(3,	.)	0.757
-matrix	"s001-	A 4	p9f-A	U(1,	.)	0.371
-matrix	"s001-	A 4	p9f-A	U(2,	.)	0.147
-matrix	"s001-	A 4	p9f-A	U(3,	.) -	0.916
-matrix	"s001-	A 1	fok-A	U(1,	.)	0.177
-matrix	"s001-	A 1	fok-A	U(2,	.)	0.103
-matrix	"s001-	A 1	fok-A	U(3,	.) -	0.978
-matrix	"s001-	A 7	q94-A	U(1,	.) -	0.825
-matrix	"s001-	A 7	q94-A	U(2,	.)	0.545
-matrix	"s001-	A 7	q94-A	U(3,	.) -	0.146
-matrix	"s001-	A 2	ysr-A	U(1,	.)	0.413
-matrix	"s001-	A 2	ysr-A	U(2,	.) -	0.907
-matrix	"s001-	A 2	ysr-A	U(3,	.) -	0.068
-matrix	"s001-	A 3	bqy-A	U(1,	.) -	0.243
-matrix	"s001-	A 3	bqy-A	U(2,	.)	0.111
-matrix	"s001-	A 3	bqy-A	U(3,	.)	0.963
-matrix	"s001-	A 4	rib-B	U(1,	.)	0.929
-matrix	"s001-	A 4	rib-B	U(2,	.) -	0.205
-matrix	"s001-	A 4	rib-B	U(3,	.) -	0.305
-matrix	"s001-	A 6	rkw-A	U(1,	.)	0.598
-matrix	"s001-	A 6	rkw-A	U(2,	.) -	0.795
-matrix	"s001-	A 6	rkw-A	U(3,	.) -	0.095
-matrix	"s001-	A 5	a48-B	U(1,	.)	0.617
-matrix	"s001-	A 5	a48-B	U(2,	.)	0.296
-matrix	"s001-	A 5	a48-B	U(3,	.)	0.728
-matrix	"s001-	A 7	ewf-A	U(1,	.)	0.867
-matrix	"s001-	A 7	ewf-A	U(2,	.) -	0.491
-matrix	"s001-	A 7	ewf-A	U(3,	.) -	0.072
-matrix	"s001-	A 7	eqf-A	U(1,	.) -	0.509
-matrix	"s001-	A 7	eqf-A	U(2,	.) -	0.838
-matrix	"s001-	A 7	eqf-A	U(3,	.) -	0.193
-matrix	"s001-	A 3	ihu-A	U(1,	.) -	0.22
-matrix	"s001-	A 3	ihu-A	U(2,	.)	0.088
-matrix	"s001-	A 3	ihu-A	U(3,	.)	0.971
-matrix	"s001-	A 5	ztc-A	U(1,	.)	0.616
-matrix	"s001-	A 5	ztc-A	U(2,	.)	0.639
-matrix	"s001-	A 5	ztc-A	U(3,	.)	0.458
-matrix	"s001-	A 5	duk-B	U(1,	.) -	0.472
-matrix	"s001-	A 5	duk-B	U(2,	.) -	0.517
-matrix	"s001-	A 5	duk-B	U(3,	.)	0.713
-matrix	"s001-	A 7	tve-F	U(1,	.)	0.831
-matrix	"s001-	A 7	tve-F	U(2,	.)	0.303
-matrix	"s001-	A 7	tve-F	U(3,	.)	0.464
-matrix	"s001-	A 4	p96-A	U(1,	.)	0.734
-matrix	"s001-	A 4	p96-A	U(2,	.) -	0.637
-matrix	"s001-	A 4	p96-A	U(3,	.) -	0.233
-matrix	"s001-	A 3	edp-A	U(1,	.)	0.352
-matrix	"s001-	A 3	edp-A	U(2,	.)	0.515
-matrix	"s001-	A 3	edp-A	U(3,	.) -	0.781
-matrix	"s001-	A 7	yzb-A	U(1,	.)	0.433
-matrix	"s001-	A 7	yzb-A	U(2,	.) -	0.284
-matrix	"s001-	A 7	yzb-A	U(3,	.) -	0.854
-matrix	"s001-	A 7	crc-B	U(1,	.) -	0.725
-matrix	"s001-	A 7	crc-B	U(2,	.) -	0.344
-matrix	"s001-	A 7	crc-B	U(3,	.)	0.595
-matrix	"s001-	A 3	u21-A	U(1,	.) -	0.767
-matrix	"s001-	A 3	u21-A	U(2,	.) -	0.564
-matrix	"s001-	A 3	u21-A	U(3,	.) -	0.303
-matrix	"s001-	A 6	lb9-A	U(1,	.) -	0.409
-matrix	"s001-	A 6	lb9-A	U(2,	.) -	0.039
-matrix	"s001-	A 6	lb9-A	U(3,	.) -	0.911
-matrix	"s001-	A 2	v79-B	U(1,	.)	0.024
-matrix	"s001-	A 2	v79-B	U(2,	.)	0.873
-matrix	"s001-	A 2	v79-B	U(3,	.) -	0.485
-matrix	"s001-	A 5	v1v-A	U(1,	.) -	0.84
-matrix	"s001-	A 5	v1v-A	U(2,	.) -	0.234
-matrix	"s001-	A 5	v1v-A	U(3,	.)	0.488
-matrix	"s001-	A 4	m9s-B	U(1,	.) -	0.316
-matrix	"s001-	A 4	m9s-B	U(2,	.)	0.304
-matrix	"s001-	A 4	m9s-B	U(3,	.) -	0.898
-matrix	"s001-	A 3	dkx-A	U(1,	.) -	0.165
-matrix	"s001-	A 3	dkx-A	U(2,	.) -	0.048
-matrix	"s001-	A 3	dkx-A	U(3,	.)	0.984
-matrix	"s001-	A 2	rae-A	U(1,	.) -	0.366
-matrix	"s001-	A 2	rae-A	U(2,	.) -	0.302
-matrix	"s001-	A 2	rae-A	U(3,	.)	0.88
-matrix	"s001-	A 3	ljl-A	U(1,	.) -	0.098
-matrix	"s001-	A 3	ljl-A	U(2,	.)	0.667
-matrix	"s001-	A 3	ljl-A	U(3,	.)	0.737
-matrix	"s001-	A 2	vxz-A	U(1,	.) -	0.966
-matrix	"s001-	A 2	vxz-A	U(2,	.)	0.079
-matrix	"s001-	A 2	vxz-A	U(3,	.) -	0.245
-matrix	"s001-	A 5	d18-A	U(1,	.)	0.79
-matrix	"s001-	A 5	d18-A	U(2,	.) -	0.567
-matrix	"s001-	A 5	d18-A	U(3,	.)	0.228
-matrix	"s001-	A 4	ddt-A	U(1,	.) -	0.708
-matrix	"s001-	A 4	ddt-A	U(2,	.) -	0.071
-matrix	"s001-	A 4	ddt-A	U(3,	.)	0.701
-matrix	"s001-	A 2	j5o-A	U(1,	.)	0.227
-matrix	"s001-	A 2	j5o-A	U(2,	.) -	0.718
-matrix	"s001-	A 2	j5o-A	U(3,	.) -	0.657
-matrix	"s001-	A 2	jtv-A	U(1,	.) -	0.262
-matrix	"s001-	A 2	jtv-A	U(2,	.)	0.911
-matrix	"s001-	A 2	jtv-A	U(3,	.)	0.317
-matrix	"s001-	A 5	z4z-B	U(1,	.) -	0.418
-matrix	"s001-	A 5	z4z-B	U(2,	.) -	0.286
-matrix	"s001-	A 5	z4z-B	U(3,	.) -	0.861
-matrix	"s001-	A 5	v9x-A	U(1,	.) -	0.2
-matrix	"s001-	A 5	v9x-A	U(2,	.) -	0.33
-matrix	"s001-	A 5	v9x-A	U(3,	.)	0.922
-matrix	"s001-	A 1	zk8-A	U(1,	.)	0.472
-matrix	"s001-	A 1	zk8-A	U(2,	.)	0.853
-matrix	"s001-	A 1	zk8-A	U(3,	.) -	0.219
-matrix	"s001-	A 3	ke2-A	U(1,	.)	0.776
-matrix	"s001-	A 3	ke2-A	U(2,	.) -	0.03
-matrix	"s001-	A 3	ke2-A	U(3,	.)	0.629
-matrix	"s001-	A 6	az6-A	U(1,	.)	0.664
-matrix	"s001-	A 6	az6-A	U(2,	.) -	0.435
-matrix	"s001-	A 6	az6-A	U(3,	.)	0.607
-matrix	"s001-	A 2	dql-A	U(1,	.) -	0.886
-matrix	"s001-	A 2	dql-A	U(2,	.) -	0.128
-matrix	"s001-	A 2	dql-A	U(3,	.) -	0.443
-matrix	"s001-	A 3	frq-A	U(1,	.)	0.39
-matrix	"s001-	A 3	frq-A	U(2,	.) -	0.408
-matrix	"s001-	A 3	frq-A	U(3,	.) -	0.824
-matrix	"s001-	A 4	j00-A	U(1,	.) -	0.665
-matrix	"s001-	A 4	j00-A	U(2,	.)	0.516
-matrix	"s001-	A 4	j00-A	U(3,	.) -	0.538
-matrix	"s001-	A 2	ly1-A	U(1,	.) -	0.264
-matrix	"s001-	A 2	ly1-A	U(2,	.)	0.5
-matrix	"s001-	A 2	ly1-A	U(3,	.) -	0.824
-matrix	"s001-	A 5	vfy-D	U(1,	.) -	0.049
-matrix	"s001-	A 5	vfy-D	U(2,	.)	0.863
-matrix	"s001-	A 5	vfy-D	U(3,	.) -	0.501
-matrix	"s001-	A 2	lh9-A	U(1,	.)	0.07
-matrix	"s001-	A 2	lh9-A	U(2,	.) -	0.991
-matrix	"s001-	A 2	lh9-A	U(3,	.) -	0.105
-matrix	"s001-	A 7	tve-G	U(1,	.) -	0.657
-matrix	"s001-	A 7	tve-G	U(2,	.)	0.308
-matrix	"s001-	A 7	tve-G	U(3,	.)	0.687
-matrix	"s001-	A 3	kz9-B	U(1,	.)	0.573
-matrix	"s001-	A 3	kz9-B	U(2,	.)	0.645
-matrix	"s001-	A 3	kz9-B	U(3,	.)	0.504
-matrix	"s001-	A 7	b5t-A	U(1,	.)	0.03
-matrix	"s001-	A 7	b5t-A	U(2,	.) -	0.98
-matrix	"s001-	A 7	b5t-A	U(3,	.) -	0.194
-matrix	"s001-	A 2	esh-A	U(1,	.) -	0.839
-matrix	"s001-	A 2	esh-A	U(2,	.)	0.24
-matrix	"s001-	A 2	esh-A	U(3,	.) -	0.487
-matrix	"s001-	A 3	hhg-E	U(1,	.) -	0.74
-matrix	"s001-	A 3	hhg-E	U(2,	.)	0.451
-matrix	"s001-	A 3	hhg-E	U(3,	.)	0.497
-matrix	"s001-	A 6	d6y-A	U(1,	.)	0.105
-matrix	"s001-	A 6	d6y-A	U(2,	.)	0.523
-matrix	"s001-	A 6	d6y-A	U(3,	.)	0.845
-matrix	"s001-	A 2	mlk-A	U(1,	.) -	0.825
-matrix	"s001-	A 2	mlk-A	U(2,	.) -	0.513
-matrix	"s001-	A 2	mlk-A	U(3,	.) -	0.232
-matrix	"s001-	A 5	g5p-B	U(1,	.)	0.931
-matrix	"s001-	A 5	g5p-B	U(2,	.) -	0.298
-matrix	"s001-	A 5	g5p-B	U(3,	.)	0.209
-matrix	"s001-	A 2	qib-A	U(1,	.)	0.314
-matrix	"s001-	A 2	qib-A	U(2,	.) -	0.832
-matrix	"s001-	A 2	qib-A	U(3,	.) -	0.455
-matrix	"s001-	A 3	fn8-A	U(1,	.)	0.82
-matrix	"s001-	A 3	fn8-A	U(2,	.)	0.563
-matrix	"s001-	A 3	fn8-A	U(3,	.)	0.094
-matrix	"s001-	A 1	bm9-A	U(1,	.) -	0.461
-matrix	"s001-	A 1	bm9-A	U(2,	.)	0.854
-matrix	"s001-	A 1	bm9-A	U(3,	.) -	0.237
-matrix	"s001-	A 4	r1h-A	U(1,	.) -	0.104
-matrix	"s001-	A 4	r1h-A	U(2,	.)	0.914
-matrix	"s001-	A 4	r1h-A	U(3,	.) -	0.39
-matrix	"s001-	A 2	lkp-A	U(1,	.)	0.549
-matrix	"s001-	A 2	lkp-A	U(2,	.) -	0.339
-matrix	"s001-	A 2	lkp-A	U(3,	.) -	0.763
-matrix	"s001-	A 6	en8-A	U(1,	.) -	0.349
-matrix	"s001-	A 6	en8-A	U(2,	.)	0.107
-matrix	"s001-	A 6	en8-A	U(3,	.) -	0.93
-matrix	"s001-	A 7	cv0-A	U(1,	.)	0.819
-matrix	"s001-	A 7	cv0-A	U(2,	.) -	0.543
-matrix	"s001-	A 7	cv0-A	U(3,	.)	0.184
-matrix	"s001-	A 3	tqn-B	U(1,	.)	0.999
-matrix	"s001-	A 3	tqn-B	U(2,	.)	0.018
-matrix	"s001-	A 3	tqn-B	U(3,	.) -	0.008
-matrix	"s001-	A 2	ek5-B	U(1,	.) -	0.297
-matrix	"s001-	A 2	ek5-B	U(2,	.) -	0.344
-matrix	"s001-	A 2	ek5-B	U(3,	.) -	0.89
-matrix	"s001-	A 7	ml0-2	U(1,	.) -	0.293
-matrix	"s001-	A 7	ml0-2	U(2,	.)	0.314
-matrix	"s001-	A 7	ml0-2	U(3,	.)	0.902
-matrix	"s001-	A 3	wgi-A	U(1,	.)	0.112
-matrix	"s001-	A 3	wgi-A	U(2,	.)	0.901
-matrix	"s001-	A 3	wgi-A	U(3,	.) -	0.416
-matrix	"s001-	A 7	w2q-B	U(1,	.)	0.021
-matrix	"s001-	A 7	w2q-B	U(2,	.) -	0.655
-matrix	"s001-	A 7	w2q-B	U(3,	.)	0.755
-matrix	"s001-	A 6	ep3-B	U(1,	.)	0.704
-matrix	"s001-	A 6	ep3-B	U(2,	.)	0.63
-matrix	"s001-	A 6	ep3-B	U(3,	.) -	0.325
-matrix	"s001-	A 2	a1s-C	U(1,	.)	0.228
-matrix	"s001-	A 2	a1s-C	U(2,	.) -	0.2
-matrix	"s001-	A 2	a1s-C	U(3,	.)	0.952
-matrix	"s001-	A 6	mj1-A	U(1,	.) -	0.728
-matrix	"s001-	A 6	mj1-A	U(2,	.)	0.597
-matrix	"s001-	A 6	mj1-A	U(3,	.) -	0.336
-matrix	"s001-	A 2	z99-A	U(1,	.)	0.909
-matrix	"s001-	A 2	z99-A	U(2,	.) -	0.386
-matrix	"s001-	A 2	z99-A	U(3,	.)	0.15
-matrix	"s001-	A 7	e40-A	U(1,	.) -	0.983
-matrix	"s001-	A 7	e40-A	U(2,	.)	0.181
-matrix	"s001-	A 7	e40-A	U(3,	.) -	0
-matrix	"s001-	A 3	egq-A	U(1,	.) -	0.453
-matrix	"s001-	A 3	egq-A	U(2,	.)	0.24
-matrix	"s001-	A 3	egq-A	U(3,	.) -	0.858
-matrix	"s001-	A 3	f0c-A	U(1,	.)	0.38
-matrix	"s001-	A 3	f0c-A	U(2,	.) -	0.904
-matrix	"s001-	A 3	f0c-A	U(3,	.)	0.191
-matrix	"s001-	A 5	j9q-E	U(1,	.) -	0.522
-matrix	"s001-	A 5	j9q-E	U(2,	.) -	0.036
-matrix	"s001-	A 5	j9q-E	U(3,	.)	0.851
-matrix	"s001-	A 5	u8o-B	U(1,	.) -	0.159
-matrix	"s001-	A 5	u8o-B	U(2,	.)	0.802
-matrix	"s001-	A 5	u8o-B	U(3,	.) -	0.575
-matrix	"s001-	A 3	j7a-Y	U(1,	.)	0.151
-matrix	"s001-	A 3	j7a-Y	U(2,	.) -	0.501
-matrix	"s001-	A 3	j7a-Y	U(3,	.) -	0.851
-matrix	"s001-	A 5	d6e-A	U(1,	.)	0.762
-matrix	"s001-	A 5	d6e-A	U(2,	.) -	0.624
-matrix	"s001-	A 5	d6e-A	U(3,	.)	0.165
-matrix	"s001-	A 2	krh-A	U(1,	.)	0.492
-matrix	"s001-	A 2	krh-A	U(2,	.) -	0.697
-matrix	"s001-	A 2	krh-A	U(3,	.) -	0.519
-matrix	"s001-	A 2	g7l-A	U(1,	.) -	0.598
-matrix	"s001-	A 2	g7l-A	U(2,	.)	0.598
-matrix	"s001-	A 2	g7l-A	U(3,	.) -	0.533
-matrix	"s001-	A 5	u8k-B	U(1,	.)	0.88
-matrix	"s001-	A 5	u8k-B	U(2,	.) -	0.311
-matrix	"s001-	A 5	u8k-B	U(3,	.) -	0.358
-matrix	"s001-	A 3	cwr-A	U(1,	.)	0.607
-matrix	"s001-	A 3	cwr-A	U(2,	.) -	0.772
-matrix	"s001-	A 3	cwr-A	U(3,	.) -	0.185
-matrix	"s001-	A 5	x5l-B	U(1,	.) -	0.901
-matrix	"s001-	A 5	x5l-B	U(2,	.)	0.394
-matrix	"s001-	A 5	x5l-B	U(3,	.) -	0.181
-matrix	"s001-	A 6	jx3-B	U(1,	.) -	0.045
-matrix	"s001-	A 6	jx3-B	U(2,	.)	0.781
-matrix	"s001-	A 6	jx3-B	U(3,	.) -	0.621
-matrix	"s001-	A 1	hlv-A	U(1,	.) -	0.712
-matrix	"s001-	A 1	hlv-A	U(2,	.)	0.427
-matrix	"s001-	A 1	hlv-A	U(3,	.)	0.556
-matrix	"s001-	A 5	nwt-M	U(1,	.) -	0.091
-matrix	"s001-	A 5	nwt-M	U(2,	.) -	0.083
-matrix	"s001-	A 5	nwt-M	U(3,	.) -	0.992
-matrix	"s001-	A 3	kkd-C	U(1,	.) -	0.458
-matrix	"s001-	A 3	kkd-C	U(2,	.) -	0.375
-matrix	"s001-	A 3	kkd-C	U(3,	.) -	0.805
-matrix	"s001-	A 4	me9-A	U(1,	.)	0.344
-matrix	"s001-	A 4	me9-A	U(2,	.) -	0.617
-matrix	"s001-	A 4	me9-A	U(3,	.) -	0.707
-matrix	"s001-	A 2	nx4-A	U(1,	.)	0.745
-matrix	"s001-	A 2	nx4-A	U(2,	.)	0.288
-matrix	"s001-	A 2	nx4-A	U(3,	.)	0.6
-matrix	"s001-	A 5	dca-A	U(1,	.) -	0.264
-matrix	"s001-	A 5	dca-A	U(2,	.)	0.961
-matrix	"s001-	A 5	dca-A	U(3,	.)	0.069
-matrix	"s001-	A 2	fmy-A	U(1,	.)	0.255
-matrix	"s001-	A 2	fmy-A	U(2,	.) -	0.735
-matrix	"s001-	A 2	fmy-A	U(3,	.) -	0.627
-matrix	"s001-	A 2	rkh-A	U(1,	.)	0.852
-matrix	"s001-	A 2	rkh-A	U(2,	.)	0.392
-matrix	"s001-	A 2	rkh-A	U(3,	.)	0.345
-matrix	"s001-	A 5	w1e-A	U(1,	.)	0.239
-matrix	"s001-	A 5	w1e-A	U(2,	.) -	0.957
-matrix	"s001-	A 5	w1e-A	U(3,	.)	0.16
-matrix	"s001-	A 3	c07-A	U(1,	.)	0.867
-matrix	"s001-	A 3	c07-A	U(2,	.)	0.17
-matrix	"s001-	A 3	c07-A	U(3,	.) -	0.467
-matrix	"s001-	A 2	klq-A	U(1,	.) -	0.382
-matrix	"s001-	A 2	klq-A	U(2,	.)	0.824
-matrix	"s001-	A 2	klq-A	U(3,	.)	0.416
-matrix	"s001-	A 3	bni-A	U(1,	.)	0.934
-matrix	"s001-	A 3	bni-A	U(2,	.)	0.355
-matrix	"s001-	A 3	bni-A	U(3,	.) -	0.028
-matrix	"s001-	A 4	wl5-A	U(1,	.) -	0.653
-matrix	"s001-	A 4	wl5-A	U(2,	.) -	0.756
-matrix	"s001-	A 4	wl5-A	U(3,	.)	0.023
-matrix	"s001-	A 2	ia0-A	U(1,	.) -	0.097
-matrix	"s001-	A 2	ia0-A	U(2,	.)	0.978
-matrix	"s001-	A 2	ia0-A	U(3,	.)	0.179
-matrix	"s001-	A 6	xtv-B	U(1,	.)	0.026
-matrix	"s001-	A 6	xtv-B	U(2,	.)	0.973
-matrix	"s001-	A 6	xtv-B	U(3,	.) -	0.225
-matrix	"s001-	A 1	wwx-A	U(1,	.) -	0.907
-matrix	"s001-	A 1	wwx-A	U(2,	.) -	0.131
-matrix	"s001-	A 1	wwx-A	U(3,	.) -	0.398
-matrix	"s001-	A 5	lq4-B	U(1,	.) -	0.975
-matrix	"s001-	A 5	lq4-B	U(2,	.) -	0.084
-matrix	"s001-	A 5	lq4-B	U(3,	.)	0.202
-matrix	"s001-	A 1	ka8-A	U(1,	.) -	0.691
-matrix	"s001-	A 1	ka8-A	U(2,	.)	0.532
-matrix	"s001-	A 1	ka8-A	U(3,	.) -	0.488
-matrix	"s001-	A 7	uci-A	U(1,	.)	0.176
-matrix	"s001-	A 7	uci-A	U(2,	.) -	0.191
-matrix	"s001-	A 7	uci-A	U(3,	.)	0.965
-matrix	"s001-	A 5	dy0-A	U(1,	.)	0.744
-matrix	"s001-	A 5	dy0-A	U(2,	.) -	0.255
-matrix	"s001-	A 5	dy0-A	U(3,	.) -	0.617
-matrix	"s001-	A 1	sau-A	U(1,	.)	0.008
-matrix	"s001-	A 1	sau-A	U(2,	.) -	0.943
-matrix	"s001-	A 1	sau-A	U(3,	.)	0.331
-matrix	"s001-	A 5	aor-A	U(1,	.) -	0.925
-matrix	"s001-	A 5	aor-A	U(2,	.) -	0.264
-matrix	"s001-	A 5	aor-A	U(3,	.)	0.272
-matrix	"s001-	A 3	h35-A	U(1,	.) -	0.306
-matrix	"s001-	A 3	h35-A	U(2,	.) -	0.017
-matrix	"s001-	A 3	h35-A	U(3,	.)	0.951
-matrix	"s001-	A 2	h6b-A	U(1,	.)	0.239
-matrix	"s001-	A 2	h6b-A	U(2,	.) -	0.029
-matrix	"s001-	A 2	h6b-A	U(3,	.)	0.97
-matrix	"s001-	A 5	a9j-A	U(1,	.) -	0.836
-matrix	"s001-	A 5	a9j-A	U(2,	.) -	0.329
-matrix	"s001-	A 5	a9j-A	U(3,	.)	0.437
-matrix	"s001-	A 8	gh6-A	U(1,	.) -	0.031
-matrix	"s001-	A 8	gh6-A	U(2,	.)	0.712
-matrix	"s001-	A 8	gh6-A	U(3,	.)	0.701
-matrix	"s001-	A 2	iu5-A	U(1,	.)	0.961
-matrix	"s001-	A 2	iu5-A	U(2,	.)	0.272
-matrix	"s001-	A 2	iu5-A	U(3,	.) -	0.036
-matrix	"s001-	A 6	r7i-G	U(1,	.) -	0.395
-matrix	"s001-	A 6	r7i-G	U(2,	.) -	0.881
-matrix	"s001-	A 6	r7i-G	U(3,	.) -	0.259
-matrix	"s001-	A 6	wgc-3	U(1,	.) -	0.615
-matrix	"s001-	A 6	wgc-3	U(2,	.) -	0.45
-matrix	"s001-	A 6	wgc-3	U(3,	.) -	0.646
-matrix	"s001-	A 7	zge-A	U(1,	.) -	0.784
-matrix	"s001-	A 7	zge-A	U(2,	.) -	0.169
-matrix	"s001-	A 7	zge-A	U(3,	.) -	0.596
-matrix	"s001-	A 3	eet-A	U(1,	.)	0.462
-matrix	"s001-	A 3	eet-A	U(2,	.)	0.731
-matrix	"s001-	A 3	eet-A	U(3,	.)	0.501
-matrix	"s001-	A 3	b81-A	U(1,	.)	0.156
-matrix	"s001-	A 3	b81-A	U(2,	.) -	0.302
-matrix	"s001-	A 3	b81-A	U(3,	.)	0.94
-matrix	"s001-	A 5	udb-4	U(1,	.) -	0.952
-matrix	"s001-	A 5	udb-4	U(2,	.)	0.134
-matrix	"s001-	A 5	udb-4	U(3,	.)	0.274
-matrix	"s001-	A 4	wd9-A	U(1,	.) -	0.192
-matrix	"s001-	A 4	wd9-A	U(2,	.)	0.548
-matrix	"s001-	A 4	wd9-A	U(3,	.)	0.813
-matrix	"s001-	A 3	jck-F	U(1,	.)	0.298
-matrix	"s001-	A 3	jck-F	U(2,	.) -	0.89
-matrix	"s001-	A 3	jck-F	U(3,	.) -	0.343
-matrix	"s001-	A 3	fhz-D	U(1,	.) -	0.77
-matrix	"s001-	A 3	fhz-D	U(2,	.)	0.325
-matrix	"s001-	A 3	fhz-D	U(3,	.)	0.547
-matrix	"s001-	A 7	z0o-G	U(1,	.) -	0.402
-matrix	"s001-	A 7	z0o-G	U(2,	.) -	0.908
-matrix	"s001-	A 7	z0o-G	U(3,	.)	0.113

## Sheet: SiRe_2373_N-terminal
# No:	Chain	Z	rmsd	lali	nres	%id	PDB Description
1:	s001-A	50.6	34.1	449	0	0
2:	1w5t-A	15.1	7.3	240	394	14	MOLECULE:ORC2;
3:	1w5t-B	15	7.3	240	396	14	MOLECULE:ORC2;
4:	2v1u-A	14.6	8.3	225	382	14	MOLECULE:CELL DIVISION CONTROL PROTEIN 6 HOMOLOG;
5:	2qby-B	14.4	7.6	223	368	15	MOLECULE:CELL DIVISION CONTROL PROTEIN 6 HOMOLOG 1;
6:	2qby-A	14.2	10.7	239	366	13	MOLECULE:CELL DIVISION CONTROL PROTEIN 6 HOMOLOG 1;
7:	1fnn-A	14.2	3.4	246	379	17	MOLECULE:CELL DIVISION CONTROL PROTEIN 6;
8:	1w5s-A	14	5.7	239	390	14	MOLECULE:ORIGIN RECOGNITION COMPLEX SUBUNIT 2 ORC2;
9:	2z4r-C	13.9	3.6	197	240	17	MOLECULE:CHROMOSOMAL REPLICATION INITIATOR PROTEIN DNAA;
10:	1w5t-C	13.9	3.5	222	392	15	MOLECULE:ORC2;
11:	3bos-A	13.9	5	156	228	12	MOLECULE:PUTATIVE DNA REPLICATION FACTOR;
12:	1w5s-B	13.8	6	232	396	14	MOLECULE:ORIGIN RECOGNITION COMPLEX SUBUNIT 2 ORC2;
13:	2z4r-B	13.8	3.5	196	240	17	MOLECULE:CHROMOSOMAL REPLICATION INITIATOR PROTEIN DNAA;
14:	2z4s-A	13.8	3.5	192	240	17	MOLECULE:CHROMOSOMAL REPLICATION INITIATOR PROTEIN DNAA;
15:	2z4r-A	13.8	3.7	197	240	16	MOLECULE:CHROMOSOMAL REPLICATION INITIATOR PROTEIN DNAA;
16:	5x06-F	13.5	4.2	187	228	12	MOLECULE:DNA POLYMERASE III SUBUNIT BETA;
17:	6qs7-A	13.4	3.8	239	568	14	MOLECULE:CHAPERONE PROTEIN CLPB;
18:	6qs4-B	13.4	3.8	244	582	14	MOLECULE:CHAPERONE PROTEIN CLPB;
19:	6qs6-C	13.4	4.6	234	630	15	MOLECULE:CHAPERONE PROTEIN CLPB;
20:	3bos-B	13.4	5.2	167	231	11	MOLECULE:PUTATIVE DNA REPLICATION FACTOR;
21:	6rn2-A	13.1	4	243	684	15	MOLECULE:CHAPERONE PROTEIN CLPB;
22:	6qs6-E	13.1	4.2	246	577	13	MOLECULE:CHAPERONE PROTEIN CLPB;
23:	6n8z-A	13	3.9	242	579	14	MOLECULE:HEAT SHOCK PROTEIN 104;
24:	6oax-B	12.9	3.9	241	581	15	MOLECULE:HYPERACTIVE DISAGGREGASE CLPB;
25:	6qs7-B	12.9	3.9	243	582	14	MOLECULE:CHAPERONE PROTEIN CLPB;
26:	6n8t-D	12.9	4.3	237	720	15	MOLECULE:HEAT SHOCK PROTEIN 104;
27:	1fnn-B	12.9	3.4	247	379	17	MOLECULE:CELL DIVISION CONTROL PROTEIN 6;
28:	5x06-E	12.9	4.3	177	220	11	MOLECULE:DNA POLYMERASE III SUBUNIT BETA;
29:	5uj7-C	12.8	6.9	238	394	11	MOLECULE:ORIGIN RECOGNITION COMPLEX SUBUNIT 1;
30:	5ujm-D	12.8	6.7	241	394	10	MOLECULE:ORIGIN RECOGNITION COMPLEX SUBUNIT 1;
31:	2qen-A	12.7	5.9	227	350	11	MOLECULE:WALKER-TYPE ATPASE;
32:	5x06-H	12.7	3.4	150	191	15	MOLECULE:DNA POLYMERASE III SUBUNIT BETA;
33:	3r8f-A	12.7	4.2	209	319	17	MOLECULE:CHROMOSOMAL REPLICATION INITIATOR PROTEIN DNAA;
34:	5uj7-D	12.6	6.7	235	385	10	MOLECULE:ORIGIN RECOGNITION COMPLEX SUBUNIT 1;
35:	6qs6-B	12.6	4	249	582	13	MOLECULE:CHAPERONE PROTEIN CLPB;
36:	3hu1-E	12.6	3	189	451	14	MOLECULE:TRANSITIONAL ENDOPLASMIC RETICULUM ATPASE;
37:	3r8f-C	12.6	4.6	211	319	16	MOLECULE:CHROMOSOMAL REPLICATION INITIATOR PROTEIN DNAA;
38:	2hcb-B	12.5	4.8	208	318	17	MOLECULE:CHROMOSOMAL REPLICATION INITIATOR PROTEIN DNAA;
39:	3r8f-B	12.5	4.9	212	319	17	MOLECULE:CHROMOSOMAL REPLICATION INITIATOR PROTEIN DNAA;
40:	6qs8-B	12.5	3.9	242	582	14	MOLECULE:CHAPERONE PROTEIN CLPB;
41:	3hu1-B	12.5	3	189	451	14	MOLECULE:TRANSITIONAL ENDOPLASMIC RETICULUM ATPASE;
42:	3hu1-F	12.5	3	189	451	14	MOLECULE:TRANSITIONAL ENDOPLASMIC RETICULUM ATPASE;
43:	3hu1-A	12.5	3	189	451	14	MOLECULE:TRANSITIONAL ENDOPLASMIC RETICULUM ATPASE;
44:	3hu1-C	12.5	3	189	451	14	MOLECULE:TRANSITIONAL ENDOPLASMIC RETICULUM ATPASE;
45:	3hu1-D	12.5	3.1	189	451	14	MOLECULE:TRANSITIONAL ENDOPLASMIC RETICULUM ATPASE;
46:	3hu2-C	12.5	3.1	189	452	14	MOLECULE:TRANSITIONAL ENDOPLASMIC RETICULUM ATPASE;
47:	6oax-D	12.5	4.1	241	581	15	MOLECULE:HYPERACTIVE DISAGGREGASE CLPB;
48:	1l8q-A	12.5	6.6	207	321	16	MOLECULE:CHROMOSOMAL REPLICATION INITIATOR PROTEIN DNAA;
49:	3r8f-D	12.5	4.5	209	319	17	MOLECULE:CHROMOSOMAL REPLICATION INITIATOR PROTEIN DNAA;
50:	2hcb-A	12.4	4.7	210	317	17	MOLECULE:CHROMOSOMAL REPLICATION INITIATOR PROTEIN DNAA;
51:	5x06-G	12.4	3.8	162	205	14	MOLECULE:DNA POLYMERASE III SUBUNIT BETA;
52:	3whl-E	12.4	3.4	175	228	14	MOLECULE:PROTEASOME-ACTIVATING NUCLEOTIDASE, 26S PROTEASE
53:	6n8z-D	12.4	4.5	230	723	16	MOLECULE:HEAT SHOCK PROTEIN 104;
54:	6n8z-E	12.4	4.3	223	723	14	MOLECULE:HEAT SHOCK PROTEIN 104;
55:	6qs7-C	12.4	4.1	225	630	15	MOLECULE:CHAPERONE PROTEIN CLPB;
56:	2hcb-D	12.3	4.5	209	320	16	MOLECULE:CHROMOSOMAL REPLICATION INITIATOR PROTEIN DNAA;
57:	4xgc-D	12.3	6.5	243	440	11	MOLECULE:ORIGIN RECOGNITION COMPLEX SUBUNIT 2;
58:	5c18-A	12.3	9.5	237	722	12	MOLECULE:TRANSITIONAL ENDOPLASMIC RETICULUM ATPASE;
59:	6vvo-A	12.3	5.5	219	448	14	MOLECULE:REPLICATION FACTOR C SUBUNIT 1;
60:	4kln-A	12.3	3.1	191	451	15	MOLECULE:TRANSITIONAL ENDOPLASMIC RETICULUM ATPASE;
61:	6chs-J	12.3	7.6	239	550	14	MOLECULE:NPL4;
62:	4kln-D	12.3	3.1	191	451	15	MOLECULE:TRANSITIONAL ENDOPLASMIC RETICULUM ATPASE;
63:	4kln-E	12.3	3.1	191	451	15	MOLECULE:TRANSITIONAL ENDOPLASMIC RETICULUM ATPASE;
64:	4kln-B	12.3	3.1	191	451	15	MOLECULE:TRANSITIONAL ENDOPLASMIC RETICULUM ATPASE;
65:	6chs-D	12.3	7.6	239	550	14	MOLECULE:NPL4;
66:	4kln-C	12.3	3.1	191	451	15	MOLECULE:TRANSITIONAL ENDOPLASMIC RETICULUM ATPASE;
67:	3hu3-B	12.3	3.1	185	446	15	MOLECULE:TRANSITIONAL ENDOPLASMIC RETICULUM ATPASE;
68:	4kln-F	12.3	3.1	191	451	15	MOLECULE:TRANSITIONAL ENDOPLASMIC RETICULUM ATPASE;
69:	3whl-C	12.3	3.4	179	232	13	MOLECULE:PROTEASOME-ACTIVATING NUCLEOTIDASE, 26S PROTEASE
70:	6w20-D	12.3	4.2	222	578	17	MOLECULE:ATP-DEPENDENT CLP PROTEASE PROTEOLYTIC SUBUNIT;
71:	2hcb-C	12.3	4.6	212	317	17	MOLECULE:CHROMOSOMAL REPLICATION INITIATOR PROTEIN DNAA;
72:	3sc3-B	12.3	3.7	150	211	10	MOLECULE:PUTATIVE DNA REPLICATION REGULATOR HDA;
73:	3sc3-A	12.3	3.9	164	212	9	MOLECULE:PUTATIVE DNA REPLICATION REGULATOR HDA;
74:	6epd-L	12.2	3.2	191	389	16	MOLECULE:PROTEASOME SUBUNIT ALPHA TYPE-6;
75:	6oax-C	12.2	4	227	581	15	MOLECULE:HYPERACTIVE DISAGGREGASE CLPB;
76:	6n8z-B	12.2	4.3	228	723	16	MOLECULE:HEAT SHOCK PROTEIN 104;
77:	1sxj-C	12.2	4.1	217	322	15	MOLECULE:ACTIVATOR 1 95 KDA SUBUNIT;
78:	3whl-G	12.2	3.4	177	234	14	MOLECULE:PROTEASOME-ACTIVATING NUCLEOTIDASE, 26S PROTEASE
79:	5v8f-A	12.1	12.5	242	425	14	MOLECULE:DNA REPLICATION LICENSING FACTOR MCM2;
80:	3whk-G	12.1	3.4	179	245	13	MOLECULE:PROTEASOME-ACTIVATING NUCLEOTIDASE, 26S PROTEASE
81:	6epf-L	12.1	2.8	189	389	16	MOLECULE:PROTEASOME SUBUNIT ALPHA TYPE-6;
82:	6he4-K	12.1	2.7	183	267	14	MOLECULE:PROTEASOME-ACTIVATING NUCLEOTIDASE;
83:	5kiy-A	12.1	3	188	454	14	MOLECULE:TRANSITIONAL ENDOPLASMIC RETICULUM ATPASE;
84:	6w23-D	12.1	4.2	222	578	17	MOLECULE:ATP-DEPENDENT CLP PROTEASE ATP-BINDING SUBUNIT CL
85:	6ed3-C	12.1	4.4	235	532	12	MOLECULE:CHAPERONE PROTEIN CLPB;
86:	5udb-A	12.1	10.1	244	372	14	MOLECULE:DNA REPLICATION LICENSING FACTOR MCM2;
87:	6j5t-G	12.1	4.3	220	808	12	MOLECULE:PROBABLE SERINE/THREONINE-PROTEIN KINASE PBL2;
88:	1d2n-A	12	3.3	185	246	14	MOLECULE:N-ETHYLMALEIMIDE-SENSITIVE FUSION PROTEIN;
89:	4d81-A	12	3.1	190	263	15	MOLECULE:AAA ATPASE, CENTRAL DOMAIN PROTEIN;
90:	6oax-A	12	4	247	581	12	MOLECULE:HYPERACTIVE DISAGGREGASE CLPB;
91:	6j5t-C	12	4.3	218	808	13	MOLECULE:PROBABLE SERINE/THREONINE-PROTEIN KINASE PBL2;
92:	6j5t-L	12	4.2	216	808	13	MOLECULE:PROBABLE SERINE/THREONINE-PROTEIN KINASE PBL2;
93:	6qs7-D	12	4.2	233	625	15	MOLECULE:CHAPERONE PROTEIN CLPB;
94:	5m32-c	12	2.7	185	346	16	MOLECULE:PROTEASOME SUBUNIT ALPHA TYPE-2;
95:	2fna-A	11.9	6.6	219	352	16	MOLECULE:CONSERVED HYPOTHETICAL PROTEIN;
96:	5e7p-A	11.9	3.2	200	719	14	MOLECULE:CELL DIVISION CONTROL PROTEIN CDC48;
97:	3whl-A	11.9	3.2	180	237	13	MOLECULE:PROTEASOME-ACTIVATING NUCLEOTIDASE, 26S PROTEASE
98:	3j99-B	11.9	3.2	186	672	15	MOLECULE:VESICLE-FUSING ATPASE;
99:	4xgc-E	11.9	9	221	402	11	MOLECULE:ORIGIN RECOGNITION COMPLEX SUBUNIT 2;
100:	5gjq-H	11.9	2.7	187	380	16	MOLECULE:PROTEASOME SUBUNIT BETA TYPE-6;
101:	2fna-B	11.9	6.3	216	352	16	MOLECULE:CONSERVED HYPOTHETICAL PROTEIN;
102:	1nsf-A	11.9	3.3	184	247	15	MOLECULE:N-ETHYLMALEIMIDE SENSITIVE FACTOR;
103:	3whk-F	11.9	3.1	176	244	14	MOLECULE:PROTEASOME-ACTIVATING NUCLEOTIDASE, 26S PROTEASE
104:	5uj7-B	11.9	8.8	215	337	13	MOLECULE:ORIGIN RECOGNITION COMPLEX SUBUNIT 1;
105:	6mdo-F	11.8	3.1	187	241	15	MOLECULE:VESICLE-FUSING ATPASE;
106:	5c18-F	11.8	6	206	724	15	MOLECULE:TRANSITIONAL ENDOPLASMIC RETICULUM ATPASE;
107:	3j97-D	11.8	3.3	190	673	15	MOLECULE:VESICLE-FUSING ATPASE;
108:	3j96-C	11.8	3.2	186	676	15	MOLECULE:VESICLE-FUSING ATPASE;
109:	3j99-D	11.8	3.4	192	673	15	MOLECULE:VESICLE-FUSING ATPASE;
110:	3j98-B	11.8	3.2	186	671	15	MOLECULE:VESICLE-FUSING ATPASE;
111:	3j98-E	11.8	3.3	190	670	14	MOLECULE:VESICLE-FUSING ATPASE;
112:	3j98-F	11.8	3.2	188	654	14	MOLECULE:VESICLE-FUSING ATPASE;
113:	3j97-F	11.8	3.2	185	654	15	MOLECULE:VESICLE-FUSING ATPASE;
114:	6jdl-A	11.8	3.9	187	252	14	MOLECULE:NITROGEN ASSIMILATION REGULATORY PROTEIN;
115:	6og1-A	11.8	4	250	581	12	MOLECULE:HYPERACTIVE DISAGGREGASE CLPB;
116:	6w23-A	11.8	3.9	251	552	17	MOLECULE:ATP-DEPENDENT CLP PROTEASE ATP-BINDING SUBUNIT CL
117:	6he4-J	11.8	2.9	180	267	14	MOLECULE:PROTEASOME-ACTIVATING NUCLEOTIDASE;
118:	6n8z-C	11.8	4.5	226	723	16	MOLECULE:HEAT SHOCK PROTEIN 104;
119:	5mp9-L	11.8	2.7	188	388	14	MOLECULE:PROTEASOME SUBUNIT ALPHA TYPE-1;
120:	3whk-B	11.8	3.2	177	244	14	MOLECULE:PROTEASOME-ACTIVATING NUCLEOTIDASE, 26S PROTEASE
121:	4qht-E	11.8	3.8	179	246	15	MOLECULE:FLAGELLAR REGULATORY PROTEIN C;
122:	6luf-B	11.8	3.8	179	247	15	MOLECULE:FLAGELLAR REGULATORY PROTEIN C;
123:	4qht-G	11.8	4.1	183	246	14	MOLECULE:FLAGELLAR REGULATORY PROTEIN C;
124:	6w22-D	11.8	4.6	216	578	16	MOLECULE:ATP-DEPENDENT CLP PROTEASE ATP-BINDING SUBUNIT CL
125:	6w1z-A	11.8	3.7	236	578	17	MOLECULE:ATP-DEPENDENT CLP PROTEASE PROTEOLYTIC SUBUNIT;
126:	6w1z-D	11.8	6.3	216	578	16	MOLECULE:ATP-DEPENDENT CLP PROTEASE PROTEOLYTIC SUBUNIT;
127:	6j5t-O	11.8	4.3	217	808	13	MOLECULE:PROBABLE SERINE/THREONINE-PROTEIN KINASE PBL2;
128:	5uj7-A	11.8	5.1	196	337	12	MOLECULE:ORIGIN RECOGNITION COMPLEX SUBUNIT 1;
129:	6qs7-E	11.8	4.3	244	625	14	MOLECULE:CHAPERONE PROTEIN CLPB;
130:	5zr1-A	11.7	5.2	226	494	15	MOLECULE:ORIGIN RECOGNITION COMPLEX SUBUNIT 1;
131:	5mp9-H	11.7	2.8	188	390	15	MOLECULE:PROTEASOME SUBUNIT ALPHA TYPE-1;
132:	3j99-C	11.7	3.3	185	676	16	MOLECULE:VESICLE-FUSING ATPASE;
133:	3j96-D	11.7	3.3	190	673	15	MOLECULE:VESICLE-FUSING ATPASE;
134:	5dyi-E	11.7	3.2	181	438	14	MOLECULE:TRANSITIONAL ENDOPLASMIC RETICULUM ATPASE;
135:	3j99-E	11.7	3.3	190	670	14	MOLECULE:VESICLE-FUSING ATPASE;
136:	3j97-C	11.7	3.4	188	676	15	MOLECULE:VESICLE-FUSING ATPASE;
137:	6epc-L	11.7	3	187	389	16	MOLECULE:PROTEASOME SUBUNIT ALPHA TYPE-6;
138:	6vvo-B	11.7	3.8	206	316	15	MOLECULE:REPLICATION FACTOR C SUBUNIT 1;
139:	5c18-E	11.7	8.3	230	723	13	MOLECULE:TRANSITIONAL ENDOPLASMIC RETICULUM ATPASE;
140:	6rn3-A	11.7	4.1	246	684	13	MOLECULE:CHAPERONE PROTEIN CLPB;
141:	6jdi-A	11.7	3.8	184	252	15	MOLECULE:NITROGEN ASSIMILATION REGULATORY PROTEIN;
142:	6j7e-A	11.7	3.9	186	251	15	MOLECULE:NITROGEN ASSIMILATION REGULATORY PROTEIN;
143:	2cea-C	11.7	5.8	198	421	15	MOLECULE:CELL DIVISION PROTEIN FTSH;
144:	6vvo-C	11.7	4.1	208	312	15	MOLECULE:REPLICATION FACTOR C SUBUNIT 1;
145:	4qht-D	11.7	4.2	182	246	14	MOLECULE:FLAGELLAR REGULATORY PROTEIN C;
146:	6luf-A	11.7	3.8	179	247	13	MOLECULE:FLAGELLAR REGULATORY PROTEIN C;
147:	6luf-F	11.7	3.8	180	247	13	MOLECULE:FLAGELLAR REGULATORY PROTEIN C;
148:	6j6i-G	11.7	4.1	216	790	12	MOLECULE:PROBABLE SERINE/THREONINE-PROTEIN KINASE PBL2;
149:	5ujm-A	11.7	10.6	229	337	13	MOLECULE:ORIGIN RECOGNITION COMPLEX SUBUNIT 1;
150:	6j5t-F	11.7	4.2	219	808	12	MOLECULE:PROBABLE SERINE/THREONINE-PROTEIN KINASE PBL2;
151:	6j6i-C	11.7	4.1	216	790	12	MOLECULE:PROBABLE SERINE/THREONINE-PROTEIN KINASE PBL2;
152:	6qs6-D	11.7	4.5	234	625	15	MOLECULE:CHAPERONE PROTEIN CLPB;
153:	6qs8-D	11.7	4.3	230	625	17	MOLECULE:CHAPERONE PROTEIN CLPB;
154:	5dyi-B	11.7	3.2	181	438	14	MOLECULE:TRANSITIONAL ENDOPLASMIC RETICULUM ATPASE;
155:	2ce7-C	11.7	5.1	192	421	16	MOLECULE:CELL DIVISION PROTEIN FTSH;
156:	1ny5-B	11.7	3.6	184	385	17	MOLECULE:TRANSCRIPTIONAL REGULATOR (NTRC FAMILY);
157:	6wgg-A	11.6	12.5	243	424	15	MOLECULE:CELL DIVISION CYCLE PROTEIN CDT1;
158:	5c1b-D	11.6	8.6	235	724	12	MOLECULE:TRANSITIONAL ENDOPLASMIC RETICULUM ATPASE;
159:	5c1b-C	11.6	9.3	245	724	12	MOLECULE:TRANSITIONAL ENDOPLASMIC RETICULUM ATPASE;
160:	3whk-H	11.6	3.1	178	246	14	MOLECULE:PROTEASOME-ACTIVATING NUCLEOTIDASE, 26S PROTEASE
161:	5c18-B	11.6	8.3	239	723	13	MOLECULE:TRANSITIONAL ENDOPLASMIC RETICULUM ATPASE;
162:	5gjq-L	11.6	2.7	186	375	15	MOLECULE:PROTEASOME SUBUNIT BETA TYPE-6;
163:	5ujm-E	11.6	8.1	220	357	8	MOLECULE:ORIGIN RECOGNITION COMPLEX SUBUNIT 1;
164:	6uqe-A	11.6	3.9	250	562	15	MOLECULE:ATP-DEPENDENT CLP PROTEASE ATP-BINDING SUBUNIT CL
165:	6he9-L	11.6	3.1	184	390	14	MOLECULE:PROTEASOME SUBUNIT ALPHA;
166:	1s3s-C	11.6	3.2	182	437	14	MOLECULE:TRANSITIONAL ENDOPLASMIC RETICULUM ATPASE (TER
167:	5ftm-C	11.6	7.5	230	728	13	MOLECULE:TRANSITIONAL ENDOPLASMIC RETICULUM ATPASE;
168:	4kod-B	11.6	3.4	186	439	15	MOLECULE:TRANSITIONAL ENDOPLASMIC RETICULUM ATPASE;
169:	4kod-H	11.6	3.3	183	438	15	MOLECULE:TRANSITIONAL ENDOPLASMIC RETICULUM ATPASE;
170:	4kod-G	11.6	3.4	186	437	15	MOLECULE:TRANSITIONAL ENDOPLASMIC RETICULUM ATPASE;
171:	4kod-D	11.6	3.4	183	439	15	MOLECULE:TRANSITIONAL ENDOPLASMIC RETICULUM ATPASE;
172:	4kod-C	11.6	3.4	186	438	15	MOLECULE:TRANSITIONAL ENDOPLASMIC RETICULUM ATPASE;
173:	4qhs-E	11.6	3.9	180	244	13	MOLECULE:FLAGELLAR REGULATORY PROTEIN C;
174:	6lua-A	11.6	3.8	176	247	14	MOLECULE:FLAGELLAR REGULATORY PROTEIN C;
175:	6luf-G	11.6	3.8	179	246	13	MOLECULE:FLAGELLAR REGULATORY PROTEIN C;
176:	6uqo-A	11.6	3.8	243	578	17	MOLECULE:ATP-DEPENDENT CLP PROTEASE ATP-BINDING SUBUNIT CL
177:	6j6i-O	11.6	4.1	217	790	12	MOLECULE:PROBABLE SERINE/THREONINE-PROTEIN KINASE PBL2;
178:	6j6i-F	11.6	4.1	217	790	12	MOLECULE:PROBABLE SERINE/THREONINE-PROTEIN KINASE PBL2;
179:	6j6i-L	11.6	4.1	214	790	12	MOLECULE:PROBABLE SERINE/THREONINE-PROTEIN KINASE PBL2;
180:	6qs4-D	11.6	4.1	235	625	15	MOLECULE:CHAPERONE PROTEIN CLPB;
181:	5zui-A	11.6	4.2	217	686	16	MOLECULE:HEAT SHOCK PROTEIN 104;
182:	5eqt-A	11.5	3	178	249	13	MOLECULE:PROTEASOME-ACTIVATING NUCLEOTIDASE;
183:	1e32-A	11.5	3.4	186	438	15	MOLECULE:P97;
184:	1sxj-D	11.5	4.1	214	328	11	MOLECULE:ACTIVATOR 1 95 KDA SUBUNIT;
185:	6wgc-A	11.5	9.8	250	425	13	MOLECULE:CELL DIVISION CONTROL PROTEIN 6;
186:	3whk-C	11.5	3.1	177	245	14	MOLECULE:PROTEASOME-ACTIVATING NUCLEOTIDASE, 26S PROTEASE
187:	3whk-D	11.5	3.1	177	245	14	MOLECULE:PROTEASOME-ACTIVATING NUCLEOTIDASE, 26S PROTEASE
188:	5dyi-D	11.5	3.3	183	439	15	MOLECULE:TRANSITIONAL ENDOPLASMIC RETICULUM ATPASE;
189:	6p11-B	11.5	3.4	187	280	14	MOLECULE:DROSOPHILA MELANOGASTER SPASTIN AAA DOMAIN;
190:	3whk-E	11.5	3	177	247	14	MOLECULE:PROTEASOME-ACTIVATING NUCLEOTIDASE, 26S PROTEASE
191:	6p10-B	11.5	3.4	186	281	12	MOLECULE:DROSOPHILA MELANOGASTER SPASTIN AAA DOMAIN;
192:	3j99-A	11.5	3.4	191	678	14	MOLECULE:VESICLE-FUSING ATPASE;
193:	6mdm-F	11.5	3.1	183	466	15	MOLECULE:VESICLE-FUSING ATPASE;
194:	5uj7-E	11.5	3.6	205	242	9	MOLECULE:ORIGIN RECOGNITION COMPLEX SUBUNIT 1;
195:	1ny6-K	11.5	3.6	186	248	18	MOLECULE:TRANSCRIPTIONAL REGULATOR (NTRC FAMILY);
196:	5z6r-A	11.5	3.3	189	273	12	MOLECULE:SPASTIN;
197:	6w20-A	11.5	3.8	256	552	15	MOLECULE:ATP-DEPENDENT CLP PROTEASE PROTEOLYTIC SUBUNIT;
198:	5mpa-L	11.5	2.6	188	388	15	MOLECULE:PROTEASOME SUBUNIT ALPHA TYPE-1;
199:	5mp9-J	11.5	3.4	186	386	13	MOLECULE:PROTEASOME SUBUNIT ALPHA TYPE-1;
200:	4kod-J	11.5	3.4	186	445	15	MOLECULE:TRANSITIONAL ENDOPLASMIC RETICULUM ATPASE;
201:	6az0-C	11.5	3.4	212	439	10	MOLECULE:MITOCHONDRIAL INNER MEMBRANE I-AAA PROTEASE SUPER
202:	5vc7-A	11.5	3.1	187	544	13	MOLECULE:VCP-LIKE ATPASE;
203:	6luf-C	11.5	3.8	178	246	13	MOLECULE:FLAGELLAR REGULATORY PROTEIN C;
204:	6luf-E	11.5	3.8	178	246	15	MOLECULE:FLAGELLAR REGULATORY PROTEIN C;
205:	1sxj-B	11.5	3.8	204	316	13	MOLECULE:ACTIVATOR 1 95 KDA SUBUNIT;
206:	6luf-D	11.5	3.8	179	246	13	MOLECULE:FLAGELLAR REGULATORY PROTEIN C;
207:	6uqo-F	11.5	4.5	248	578	15	MOLECULE:ATP-DEPENDENT CLP PROTEASE ATP-BINDING SUBUNIT CL
208:	6w23-B	11.5	6.5	226	578	15	MOLECULE:ATP-DEPENDENT CLP PROTEASE ATP-BINDING SUBUNIT CL
209:	6dju-B	11.5	5.2	242	611	13	MOLECULE:CHAPERONE PROTEIN CLPB;
210:	3b9p-A	11.4	3.7	189	268	12	MOLECULE:CG5977-PA, ISOFORM A;
211:	3whk-A	11.4	3.1	177	248	14	MOLECULE:PROTEASOME-ACTIVATING NUCLEOTIDASE, 26S PROTEASE
212:	3j98-A	11.4	3.4	191	676	14	MOLECULE:VESICLE-FUSING ATPASE;
213:	3j98-D	11.4	4.9	199	673	15	MOLECULE:VESICLE-FUSING ATPASE;
214:	4ww0-B	11.4	6	186	425	15	MOLECULE:ATP-DEPENDENT ZINC METALLOPROTEASE FTSH;
215:	6p13-B	11.4	3.4	187	280	13	MOLECULE:SPASTIN;
216:	6ef3-H	11.4	3	192	380	15	MOLECULE:PROTEASOME SUBUNIT BETA TYPE-1;
217:	3dzd-B	11.4	4	185	368	16	MOLECULE:TRANSCRIPTIONAL REGULATOR (NTRC FAMILY);
218:	6rn3-D	11.4	4.1	245	684	15	MOLECULE:CHAPERONE PROTEIN CLPB;
219:	1ny6-M	11.4	3.9	187	247	18	MOLECULE:TRANSCRIPTIONAL REGULATOR (NTRC FAMILY);
220:	1ny5-A	11.4	4.2	190	384	18	MOLECULE:TRANSCRIPTIONAL REGULATOR (NTRC FAMILY);
221:	1ny6-L	11.4	3.6	184	246	18	MOLECULE:TRANSCRIPTIONAL REGULATOR (NTRC FAMILY);
222:	1ny6-I	11.4	3.5	185	247	18	MOLECULE:TRANSCRIPTIONAL REGULATOR (NTRC FAMILY);
223:	6qs8-F	11.4	4.5	242	573	14	MOLECULE:CHAPERONE PROTEIN CLPB;
224:	2cea-F	11.4	5.4	188	412	16	MOLECULE:CELL DIVISION PROTEIN FTSH;
225:	6hec-H	11.4	4.8	192	390	14	MOLECULE:PROTEASOME SUBUNIT ALPHA;
226:	6he8-L	11.4	2.8	182	390	14	MOLECULE:PROTEASOME SUBUNIT ALPHA;
227:	6he4-H	11.4	2.8	182	267	14	MOLECULE:PROTEASOME-ACTIVATING NUCLEOTIDASE;
228:	2r65-D	11.4	3.1	179	249	17	MOLECULE:CELL DIVISION PROTEASE FTSH HOMOLOG;
229:	5m32-d	11.4	3.3	188	333	11	MOLECULE:PROTEASOME SUBUNIT ALPHA TYPE-2;
230:	6n8t-C	11.4	4.3	231	719	13	MOLECULE:HEAT SHOCK PROTEIN 104;
231:	5ftm-B	11.4	8.3	233	728	12	MOLECULE:TRANSITIONAL ENDOPLASMIC RETICULUM ATPASE;
232:	5kwa-B	11.4	3.5	201	454	14	MOLECULE:PROTEASOME-ASSOCIATED ATPASE;
233:	1iqp-B	11.4	4.8	204	326	13	MOLECULE:RFCS;
234:	4qhs-A	11.4	4.2	183	244	14	MOLECULE:FLAGELLAR REGULATORY PROTEIN C;
235:	1ny6-N	11.4	3.9	188	247	18	MOLECULE:TRANSCRIPTIONAL REGULATOR (NTRC FAMILY);
236:	4qhs-B	11.4	3.9	178	243	15	MOLECULE:FLAGELLAR REGULATORY PROTEIN C;
237:	4qhs-D	11.4	3.9	179	244	15	MOLECULE:FLAGELLAR REGULATORY PROTEIN C;
238:	5vy9-C	11.4	4.1	231	721	13	MOLECULE:HEAT SHOCK PROTEIN 104;
239:	6qs8-C	11.4	4.3	229	630	16	MOLECULE:CHAPERONE PROTEIN CLPB;
240:	6oay-E	11.4	4	231	570	13	MOLECULE:HYPERACTIVE DISAGGREGASE CLPB;
241:	3gli-B	11.4	4.1	204	359	17	MOLECULE:DNA POLYMERASE III SUBUNIT DELTA;
242:	4lgm-A	11.3	3.7	187	251	16	MOLECULE:VPS4 AAA ATPASE;
243:	4d82-C	11.3	3.6	192	272	15	MOLECULE:AAA ATPASE, CENTRAL DOMAIN PROTEIN;
244:	6opc-B	11.3	3.9	220	741	14	MOLECULE:CELL DIVISION CONTROL PROTEIN 48;
245:	5dyi-G	11.3	3.2	180	438	15	MOLECULE:TRANSITIONAL ENDOPLASMIC RETICULUM ATPASE;
246:	5dyi-F	11.3	3.2	180	438	16	MOLECULE:TRANSITIONAL ENDOPLASMIC RETICULUM ATPASE;
247:	3j99-F	11.3	3.1	187	654	14	MOLECULE:VESICLE-FUSING ATPASE;
248:	5uj7-F	11.3	3.6	204	240	9	MOLECULE:ORIGIN RECOGNITION COMPLEX SUBUNIT 1;
249:	1ny6-J	11.3	3.6	182	247	18	MOLECULE:TRANSCRIPTIONAL REGULATOR (NTRC FAMILY);
250:	6qs6-A	11.3	4	250	577	16	MOLECULE:CHAPERONE PROTEIN CLPB;
251:	6l1q-C	11.3	3.4	180	267	12	MOLECULE:CBBQ PROTEIN;
252:	6he8-K	11.3	3.3	190	390	14	MOLECULE:PROTEASOME SUBUNIT ALPHA;
253:	5c3c-B	11.3	4	177	235	11	MOLECULE:CBBQ/NIRQ/NORQ DOMAIN PROTEIN;
254:	5mp9-I	11.3	3.3	186	385	13	MOLECULE:PROTEASOME SUBUNIT ALPHA TYPE-1;
255:	5ftj-B	11.3	5.9	216	723	13	MOLECULE:TRANSITIONAL ENDOPLASMIC RETICULUM ATPASE;
256:	5wbw-A	11.3	2.8	130	338	21	MOLECULE:HEAT SHOCK PROTEIN 104;
257:	2r65-E	11.3	3	179	249	16	MOLECULE:CELL DIVISION PROTEASE FTSH HOMOLOG;
258:	1iqp-F	11.3	4.7	198	326	15	MOLECULE:RFCS;
259:	4qhs-C	11.3	3.8	176	243	14	MOLECULE:FLAGELLAR REGULATORY PROTEIN C;
260:	6lua-G	11.3	3.9	179	246	13	MOLECULE:FLAGELLAR REGULATORY PROTEIN C;
261:	6lua-B	11.3	3.8	180	247	13	MOLECULE:FLAGELLAR REGULATORY PROTEIN C;
262:	4qhs-G	11.3	3.9	180	243	14	MOLECULE:FLAGELLAR REGULATORY PROTEIN C;
263:	6w24-B	11.3	4.1	231	578	16	MOLECULE:ATP-DEPENDENT CLP PROTEASE ATP-BINDING SUBUNIT CL
264:	6ed3-B	11.3	3.9	227	532	14	MOLECULE:CHAPERONE PROTEIN CLPB;
265:	6w1z-B	11.3	5.2	230	578	15	MOLECULE:ATP-DEPENDENT CLP PROTEASE PROTEOLYTIC SUBUNIT;
266:	6ed3-E	11.3	4.3	230	532	12	MOLECULE:CHAPERONE PROTEIN CLPB;
267:	3glg-D	11.3	4.2	215	362	15	MOLECULE:DNA POLYMERASE III SUBUNIT DELTA;
268:	3glf-D	11.3	4.3	212	362	15	MOLECULE:DNA POLYMERASE III SUBUNIT DELTA;
269:	3glf-I	11.3	4.5	222	362	14	MOLECULE:DNA POLYMERASE III SUBUNIT DELTA;
270:	3glf-G	11.2	4	208	378	15	MOLECULE:DNA POLYMERASE III SUBUNIT DELTA;
271:	4d82-B	11.2	3.4	189	274	15	MOLECULE:AAA ATPASE, CENTRAL DOMAIN PROTEIN;
272:	6nyw-B	11.2	3.4	186	279	13	MOLECULE:SPASTIN;
273:	6nyv-B	11.2	3.4	188	283	13	MOLECULE:SPASTIN;
274:	4d82-A	11.2	3.7	189	267	15	MOLECULE:AAA ATPASE, CENTRAL DOMAIN PROTEIN;
275:	3j98-C	11.2	4	205	676	13	MOLECULE:VESICLE-FUSING ATPASE;
276:	6w21-B	11.2	6.8	233	578	15	MOLECULE:ATP-DEPENDENT CLP PROTEASE ATP-BINDING SUBUNIT CL
277:	6rn3-C	11.2	4.1	239	689	15	MOLECULE:CHAPERONE PROTEIN CLPB;
278:	6l1q-B	11.2	3.8	183	267	12	MOLECULE:CBBQ PROTEIN;
279:	2cea-E	11.2	8.2	211	405	16	MOLECULE:CELL DIVISION PROTEIN FTSH;
280:	6he9-J	11.2	3.8	192	390	14	MOLECULE:PROTEASOME SUBUNIT ALPHA;
281:	6he4-M	11.2	3.1	181	267	14	MOLECULE:PROTEASOME-ACTIVATING NUCLEOTIDASE;
282:	6he4-L	11.2	2.8	178	267	15	MOLECULE:PROTEASOME-ACTIVATING NUCLEOTIDASE;
283:	5zqm-A	11.2	3.2	181	290	17	MOLECULE:KATANIN P60 ATPASE-CONTAINING SUBUNIT A1;
284:	6opc-E	11.2	4.1	202	716	15	MOLECULE:CELL DIVISION CONTROL PROTEIN 48;
285:	5exs-A	11.2	4	185	252	13	MOLECULE:TRANSCRIPTIONAL REGULATOR FLEQ;
286:	4qht-B	11.2	3.6	175	245	13	MOLECULE:FLAGELLAR REGULATORY PROTEIN C;
287:	6lua-E	11.2	3.9	179	246	13	MOLECULE:FLAGELLAR REGULATORY PROTEIN C;
288:	6uqe-F	11.2	4.4	240	578	18	MOLECULE:ATP-DEPENDENT CLP PROTEASE ATP-BINDING SUBUNIT CL
289:	6djv-E	11.2	4.4	236	548	13	MOLECULE:CHAPERONE PROTEIN CLPB;
290:	6ed3-D	11.2	4.5	244	532	12	MOLECULE:CHAPERONE PROTEIN CLPB;
291:	5udb-6	11.2	11	158	693	13	MOLECULE:DNA REPLICATION LICENSING FACTOR MCM2;
292:	2chv-F	11.2	4.6	200	313	15	MOLECULE:REPLICATION FACTOR C SMALL SUBUNIT;
293:	3glg-C	11.2	4.1	210	365	15	MOLECULE:DNA POLYMERASE III SUBUNIT DELTA;
294:	3glg-G	11.2	5.1	207	378	14	MOLECULE:DNA POLYMERASE III SUBUNIT DELTA;
295:	3gli-C	11.2	4.4	220	365	14	MOLECULE:DNA POLYMERASE III SUBUNIT DELTA;
296:	3gli-H	11.2	4.2	214	365	15	MOLECULE:DNA POLYMERASE III SUBUNIT DELTA;
297:	3glf-C	11.2	4	211	365	15	MOLECULE:DNA POLYMERASE III SUBUNIT DELTA;
298:	1sxj-E	11.1	7.3	211	317	15	MOLECULE:ACTIVATOR 1 95 KDA SUBUNIT;
299:	3j94-C	11.1	5.5	212	488	14	MOLECULE:VESICLE-FUSING ATPASE;
300:	5c19-A	11.1	6.5	217	734	17	MOLECULE:TRANSITIONAL ENDOPLASMIC RETICULUM ATPASE;
301:	1sxj-A	11.1	4.4	220	441	13	MOLECULE:ACTIVATOR 1 95 KDA SUBUNIT;
302:	6pdy-A	11.1	2.9	174	262	20	MOLECULE:MEMBRANE-SPANNING ATPASE-LIKE PROTEIN;
303:	6rn3-F	11.1	4.1	245	675	14	MOLECULE:CHAPERONE PROTEIN CLPB;
304:	5udb-D	11.1	8.8	255	447	12	MOLECULE:DNA REPLICATION LICENSING FACTOR MCM2;
305:	6rn2-B	11.1	4	247	689	15	MOLECULE:CHAPERONE PROTEIN CLPB;
306:	6wgi-D	11.1	10.2	257	436	10	MOLECULE:DNA (34-MER);
307:	6rn4-C	11.1	4.2	232	689	15	MOLECULE:CHAPERONE PROTEIN CLPB;
308:	6rn3-B	11.1	4	242	689	14	MOLECULE:CHAPERONE PROTEIN CLPB;
309:	3pxi-C	11.1	5	226	711	12	MOLECULE:ADAPTER PROTEIN MECA 1;
310:	6rn4-D	11.1	3.9	240	684	14	MOLECULE:CHAPERONE PROTEIN CLPB;
311:	2ce7-E	11.1	10.4	208	405	16	MOLECULE:CELL DIVISION PROTEIN FTSH;
312:	6he8-I	11.1	3	191	390	14	MOLECULE:PROTEASOME SUBUNIT ALPHA;
313:	2r65-C	11.1	3.3	175	249	15	MOLECULE:CELL DIVISION PROTEASE FTSH HOMOLOG;
314:	1s3s-D	11.1	3.2	180	436	16	MOLECULE:TRANSITIONAL ENDOPLASMIC RETICULUM ATPASE (TER
315:	2r65-B	11.1	3.4	176	249	15	MOLECULE:CELL DIVISION PROTEASE FTSH HOMOLOG;
316:	5ftm-E	11.1	10.2	228	728	14	MOLECULE:TRANSITIONAL ENDOPLASMIC RETICULUM ATPASE;
317:	5ftj-E	11.1	6	223	723	15	MOLECULE:TRANSITIONAL ENDOPLASMIC RETICULUM ATPASE;
318:	5ifs-B	11.1	3.1	188	444	15	MOLECULE:TETHER CONTAINING UBX DOMAIN FOR GLUT4;
319:	2chv-C	11.1	4.7	200	313	15	MOLECULE:REPLICATION FACTOR C SMALL SUBUNIT;
320:	2chv-D	11.1	4.6	205	313	15	MOLECULE:REPLICATION FACTOR C SMALL SUBUNIT;
321:	5exp-A	11.1	4.3	188	250	14	MOLECULE:TRANSCRIPTIONAL REGULATOR FLEQ;
322:	5vc7-E	11.1	8.5	227	544	14	MOLECULE:VCP-LIKE ATPASE;
323:	4qht-F	11.1	3.7	176	245	14	MOLECULE:FLAGELLAR REGULATORY PROTEIN C;
324:	6lua-F	11.1	3.8	179	247	13	MOLECULE:FLAGELLAR REGULATORY PROTEIN C;
325:	6w24-C	11.1	4.6	215	578	16	MOLECULE:ATP-DEPENDENT CLP PROTEASE ATP-BINDING SUBUNIT CL
326:	1njf-D	11.1	4.1	186	239	16	MOLECULE:DNA POLYMERASE III SUBUNIT GAMMA;
327:	1njf-A	11.1	3.8	185	239	16	MOLECULE:DNA POLYMERASE III SUBUNIT GAMMA;
328:	3cf0-D	11.1	3.4	183	281	17	MOLECULE:TRANSITIONAL ENDOPLASMIC RETICULUM ATPASE;
329:	6ef3-I	11.1	3.4	190	384	14	MOLECULE:PROTEASOME SUBUNIT BETA TYPE-1;
330:	3gli-D	11.1	4.5	220	362	15	MOLECULE:DNA POLYMERASE III SUBUNIT DELTA;
331:	3glg-H	11.1	4	217	365	14	MOLECULE:DNA POLYMERASE III SUBUNIT DELTA;
332:	3gli-I	11.1	5.2	218	362	15	MOLECULE:DNA POLYMERASE III SUBUNIT DELTA;
333:	6iy8-A	11	3.7	187	469	14	MOLECULE:POSITIVE REGULATOR CAPR;
334:	6l1q-A	11	3.8	180	267	12	MOLECULE:CBBQ PROTEIN;
335:	4d80-B	11	3.5	186	257	16	MOLECULE:AAA ATPASE, CENTRAL DOMAIN PROTEIN;
336:	4d80-E	11	3.4	188	262	17	MOLECULE:AAA ATPASE, CENTRAL DOMAIN PROTEIN;
337:	6epc-H	11	3.1	190	396	16	MOLECULE:PROTEASOME SUBUNIT ALPHA TYPE-6;
338:	5dyi-J	11	3.2	181	441	16	MOLECULE:TRANSITIONAL ENDOPLASMIC RETICULUM ATPASE;
339:	6pen-A	11	2.9	188	283	12	MOLECULE:SPASTIN;
340:	6pek-A	11	2.9	188	283	12	MOLECULE:SPASTIN;
341:	5gjq-M	11	3.1	189	376	11	MOLECULE:PROTEASOME SUBUNIT BETA TYPE-6;
342:	2cea-B	11	7.7	201	411	15	MOLECULE:CELL DIVISION PROTEIN FTSH;
343:	2ce7-F	11	5.3	191	412	15	MOLECULE:CELL DIVISION PROTEIN FTSH;
344:	1r6b-X	11	10.1	226	704	15	MOLECULE:CLPA PROTEIN;
345:	2ce7-A	11	8.4	211	406	16	MOLECULE:CELL DIVISION PROTEIN FTSH;
346:	6hea-I	11	3.8	196	390	13	MOLECULE:PROTEASOME SUBUNIT ALPHA;
347:	6hea-M	11	3.1	188	390	14	MOLECULE:PROTEASOME SUBUNIT ALPHA;
348:	6hed-I	11	4.5	193	390	13	MOLECULE:PROTEASOME SUBUNIT ALPHA;
349:	1qvr-B	11	4.4	223	803	17	MOLECULE:CLPB PROTEIN;
350:	6vvo-E	11	7.9	214	346	14	MOLECULE:REPLICATION FACTOR C SUBUNIT 1;
351:	5udb-9	11	6.9	232	376	13	MOLECULE:DNA REPLICATION LICENSING FACTOR MCM2;
352:	6pb3-A	11	3.3	192	261	16	MOLECULE:RHIZOBIALES SP. PCH2;
353:	2r65-A	11	3.3	183	249	16	MOLECULE:CELL DIVISION PROTEASE FTSH HOMOLOG;
354:	5xmk-F	11	3.2	186	319	16	MOLECULE:VACUOLAR PROTEIN SORTING-ASSOCIATED PROTEIN 4;
355:	6p07-C	11	3	189	301	12	MOLECULE:SPASTIN;
356:	4qht-A	11	3.7	174	246	12	MOLECULE:FLAGELLAR REGULATORY PROTEIN C;
357:	1xxi-D	11	5.1	231	364	14	MOLECULE:DNA POLYMERASE III, DELTA SUBUNIT;
358:	2c96-A	11	3.5	180	237	17	MOLECULE:PSP OPERON TRANSCRIPTIONAL ACTIVATOR;
359:	4qht-C	11	4	179	248	13	MOLECULE:FLAGELLAR REGULATORY PROTEIN C;
360:	6lua-D	11	3.9	179	246	15	MOLECULE:FLAGELLAR REGULATORY PROTEIN C;
361:	6lua-C	11	3.8	176	247	14	MOLECULE:FLAGELLAR REGULATORY PROTEIN C;
362:	6rn3-E	11	4.1	241	684	15	MOLECULE:CHAPERONE PROTEIN CLPB;
363:	6p07-B	11	2.8	184	303	13	MOLECULE:SPASTIN;
364:	3glh-G	11	4.2	210	364	16	MOLECULE:DNA POLYMERASE III SUBUNIT DELTA;
365:	6p8v-C	10.9	3.2	194	303	16	MOLECULE:ATPASE, AAA FAMILY;
366:	5mpa-H	10.9	2.7	184	390	15	MOLECULE:PROTEASOME SUBUNIT ALPHA TYPE-1;
367:	4lcb-A	10.9	3.5	186	252	17	MOLECULE:CELL DIVISION PROTEIN CDVC, VPS4;
368:	6p12-B	10.9	3.5	182	281	13	MOLECULE:DROSOPHILA MELANOGASTER SPASTIN AAA DOMAIN;
369:	6ef2-H	10.9	3	191	265	15	MOLECULE:PROTEASOME SUBUNIT ALPHA TYPE-1;
370:	6gco-A	10.9	9.5	207	409	14	MOLECULE:ATP-DEPENDENT ZINC METALLOPROTEASE FTSH;
371:	1ojl-B	10.9	4.4	184	251	14	MOLECULE:TRANSCRIPTIONAL REGULATORY PROTEIN ZRAR;
372:	4fwd-A	10.9	7.5	229	586	10	MOLECULE:TTC1975 PEPTIDASE;
373:	6qs8-A	10.9	4.1	247	568	14	MOLECULE:CHAPERONE PROTEIN CLPB;
374:	4hse-A	10.9	3.6	196	369	14	MOLECULE:CHAPERONE PROTEIN CLPB;
375:	6hea-L	10.9	5.5	190	390	15	MOLECULE:PROTEASOME SUBUNIT ALPHA;
376:	6hec-K	10.9	4.6	195	390	14	MOLECULE:PROTEASOME SUBUNIT ALPHA;
377:	1njg-A	10.9	4.1	185	240	16	MOLECULE:DNA POLYMERASE III SUBUNIT GAMMA;
378:	5ftm-D	10.9	9.9	222	728	14	MOLECULE:TRANSITIONAL ENDOPLASMIC RETICULUM ATPASE;
379:	3dzd-A	10.9	4	183	368	17	MOLECULE:TRANSCRIPTIONAL REGULATOR (NTRC FAMILY);
380:	5g4f-B	10.9	3.4	185	726	14	MOLECULE:VCP-LIKE ATPASE;
381:	6rn2-C	10.9	4.5	232	689	14	MOLECULE:CHAPERONE PROTEIN CLPB;
382:	6ef3-M	10.9	3.5	195	371	11	MOLECULE:PROTEASOME SUBUNIT BETA TYPE-1;
383:	5xmi-C	10.9	3	185	319	18	MOLECULE:VACUOLAR PROTEIN SORTING-ASSOCIATED PROTEIN 4;
384:	3m0e-D	10.9	3.4	181	247	18	MOLECULE:TRANSCRIPTIONAL REGULATOR (NTRC FAMILY);
385:	3m0e-A	10.9	3.3	181	247	18	MOLECULE:TRANSCRIPTIONAL REGULATOR (NTRC FAMILY);
386:	3m0e-G	10.9	3.3	179	247	18	MOLECULE:TRANSCRIPTIONAL REGULATOR (NTRC FAMILY);
387:	3m0e-C	10.9	3.3	180	247	18	MOLECULE:TRANSCRIPTIONAL REGULATOR (NTRC FAMILY);
388:	3m0e-B	10.9	3.8	182	247	17	MOLECULE:TRANSCRIPTIONAL REGULATOR (NTRC FAMILY);
389:	6w24-F	10.9	4.4	237	568	16	MOLECULE:ATP-DEPENDENT CLP PROTEASE ATP-BINDING SUBUNIT CL
390:	6w21-F	10.9	4.6	241	568	17	MOLECULE:ATP-DEPENDENT CLP PROTEASE ATP-BINDING SUBUNIT CL
391:	6w22-A	10.9	3.8	239	578	17	MOLECULE:ATP-DEPENDENT CLP PROTEASE ATP-BINDING SUBUNIT CL
392:	6n8t-E	10.9	4.1	229	719	15	MOLECULE:HEAT SHOCK PROTEIN 104;
393:	6djv-B	10.9	5	238	611	13	MOLECULE:CHAPERONE PROTEIN CLPB;
394:	6djv-A	10.9	5	236	610	15	MOLECULE:CHAPERONE PROTEIN CLPB;
395:	6dgd-A	10.8	6	129	704	12	MOLECULE:PRIMOSOMAL PROTEIN N';
396:	1ojl-C	10.8	4.1	182	252	14	MOLECULE:TRANSCRIPTIONAL REGULATORY PROTEIN ZRAR;
397:	4ww0-C	10.8	7.4	195	412	15	MOLECULE:ATP-DEPENDENT ZINC METALLOPROTEASE FTSH;
398:	6epe-L	10.8	3.4	187	389	18	MOLECULE:PROTEASOME SUBUNIT ALPHA TYPE-6;
399:	5m32-f	10.8	2.6	186	348	17	MOLECULE:PROTEASOME SUBUNIT ALPHA TYPE-2;
400:	1ojl-D	10.8	8.7	209	297	12	MOLECULE:TRANSCRIPTIONAL REGULATORY PROTEIN ZRAR;
401:	1ojl-A	10.8	5.6	206	292	13	MOLECULE:TRANSCRIPTIONAL REGULATORY PROTEIN ZRAR;
402:	1ojl-F	10.8	4	182	247	15	MOLECULE:TRANSCRIPTIONAL REGULATORY PROTEIN ZRAR;
403:	6qs4-A	10.8	4.4	237	568	13	MOLECULE:CHAPERONE PROTEIN CLPB;
404:	6pek-B	10.8	3	186	288	12	MOLECULE:SPASTIN;
405:	5zr1-D	10.8	11	265	438	10	MOLECULE:ORIGIN RECOGNITION COMPLEX SUBUNIT 1;
406:	6pen-B	10.8	3	186	288	12	MOLECULE:SPASTIN;
407:	6pen-F	10.8	3.5	187	272	12	MOLECULE:SPASTIN;
408:	2qz4-A	10.8	3.4	174	223	13	MOLECULE:PARAPLEGIN;
409:	6hec-J	10.8	4.1	186	390	15	MOLECULE:PROTEASOME SUBUNIT ALPHA;
410:	6hea-K	10.8	3.3	186	390	15	MOLECULE:PROTEASOME SUBUNIT ALPHA;
411:	6p07-D	10.8	2.9	187	303	12	MOLECULE:SPASTIN;
412:	5mpa-J	10.8	3.1	182	386	14	MOLECULE:PROTEASOME SUBUNIT ALPHA TYPE-1;
413:	3hu2-E	10.8	3	189	452	14	MOLECULE:TRANSITIONAL ENDOPLASMIC RETICULUM ATPASE;
414:	6chs-H	10.8	7.5	235	550	14	MOLECULE:NPL4;
415:	5kzf-F	10.8	3.8	200	460	14	MOLECULE:PROTEASOME-ASSOCIATED ATPASE;
416:	3hu2-F	10.8	3.1	189	452	14	MOLECULE:TRANSITIONAL ENDOPLASMIC RETICULUM ATPASE;
417:	3hu2-A	10.8	3	189	452	14	MOLECULE:TRANSITIONAL ENDOPLASMIC RETICULUM ATPASE;
418:	3hu2-D	10.8	3.1	189	452	14	MOLECULE:TRANSITIONAL ENDOPLASMIC RETICULUM ATPASE;
419:	5ubv-A	10.8	3.1	178	244	14	MOLECULE:ATPASE DOMAIN OF I-AAA PROTEASE;
420:	3cf1-B	10.8	3.4	185	723	16	MOLECULE:TRANSITIONAL ENDOPLASMIC RETICULUM ATPASE;
421:	4ly6-S	10.8	3.5	181	247	19	MOLECULE:TRANSCRIPTIONAL REGULATOR (NTRC FAMILY);
422:	6neq-g	10.8	3.4	199	351	11	MOLECULE:28S RIBOSOMAL RNA, MITOCHONDRIAL;
423:	4ly6-A	10.8	3.6	180	247	18	MOLECULE:TRANSCRIPTIONAL REGULATOR (NTRC FAMILY);
424:	5t0g-C	10.8	3.6	189	384	12	MOLECULE:PROTEASOME SUBUNIT ALPHA TYPE-6;
425:	5m7n-A	10.8	4.2	200	442	16	MOLECULE:NITROGEN ASSIMILATION REGULATORY PROTEIN;
426:	6djv-D	10.8	5	234	562	15	MOLECULE:CHAPERONE PROTEIN CLPB;
427:	6uqo-B	10.8	3.9	224	578	16	MOLECULE:ATP-DEPENDENT CLP PROTEASE ATP-BINDING SUBUNIT CL
428:	6w24-A	10.8	3.7	246	565	15	MOLECULE:ATP-DEPENDENT CLP PROTEASE ATP-BINDING SUBUNIT CL
429:	6w21-A	10.8	3.6	245	565	15	MOLECULE:ATP-DEPENDENT CLP PROTEASE ATP-BINDING SUBUNIT CL
430:	6qs8-E	10.8	4.1	242	625	14	MOLECULE:CHAPERONE PROTEIN CLPB;
431:	6ef2-K	10.8	4.8	194	259	14	MOLECULE:PROTEASOME SUBUNIT ALPHA TYPE-1;
432:	5v8f-E	10.8	10.4	231	422	11	MOLECULE:DNA REPLICATION LICENSING FACTOR MCM2;
433:	3cf0-K	10.8	3.3	182	281	17	MOLECULE:TRANSITIONAL ENDOPLASMIC RETICULUM ATPASE;
434:	3cf0-H	10.8	3.4	183	281	17	MOLECULE:TRANSITIONAL ENDOPLASMIC RETICULUM ATPASE;
435:	4fw9-A	10.7	7.2	233	602	10	MOLECULE:TTC1975 PEPTIDASE;
436:	5zr1-E	10.7	7.6	237	460	10	MOLECULE:ORIGIN RECOGNITION COMPLEX SUBUNIT 1;
437:	5v8f-D	10.7	9.7	260	456	11	MOLECULE:DNA REPLICATION LICENSING FACTOR MCM2;
438:	2c9c-A	10.7	4.4	188	244	15	MOLECULE:PSP OPERON TRANSCRIPTIONAL ACTIVATOR;
439:	2vii-A	10.7	4.3	188	247	16	MOLECULE:PSP OPERON TRANSCRIPTIONAL ACTIVATOR;
440:	6nf8-g	10.7	3.3	197	351	11	MOLECULE:28S RIBOSOMAL RNA, MITOCHONDRIA;
441:	2chg-A	10.7	4.5	177	223	14	MOLECULE:REPLICATION FACTOR C SMALL SUBUNIT;
442:	4d80-A	10.7	3.6	187	269	16	MOLECULE:AAA ATPASE, CENTRAL DOMAIN PROTEIN;
443:	2qp9-X	10.7	3.6	188	288	16	MOLECULE:VACUOLAR PROTEIN SORTING-ASSOCIATED PROTEIN 4;
444:	6etx-E	10.7	6.4	200	443	16	MOLECULE:RUVB-LIKE 1;
445:	5c18-D	10.7	8.6	234	722	15	MOLECULE:TRANSITIONAL ENDOPLASMIC RETICULUM ATPASE;
446:	6hts-E	10.7	6.4	199	443	16	MOLECULE:RUVB-LIKE 1;
447:	6og2-F	10.7	4.3	226	558	13	MOLECULE:HYPERACTIVE DISAGGREGASE CLPB;
448:	1njg-B	10.7	4.2	185	239	16	MOLECULE:DNA POLYMERASE III SUBUNIT GAMMA;
449:	6hea-H	10.7	3.4	193	390	13	MOLECULE:PROTEASOME SUBUNIT ALPHA;
450:	6p07-E	10.7	3	186	303	12	MOLECULE:SPASTIN;
451:	4l4u-A	10.7	3.8	186	388	17	MOLECULE:TRANSCRIPTIONAL REGULATOR (NTRC FAMILY);
452:	6vfs-B	10.7	3.1	189	318	14	MOLECULE:ATP-DEPENDENT CLP PROTEASE ATP-BINDING SUBUNIT CL
453:	3hu2-B	10.7	3	187	452	14	MOLECULE:TRANSITIONAL ENDOPLASMIC RETICULUM ATPASE;
454:	3hu3-A	10.7	3.1	185	453	15	MOLECULE:TRANSITIONAL ENDOPLASMIC RETICULUM ATPASE;
455:	5kzf-E	10.7	3.8	204	461	14	MOLECULE:PROTEASOME-ASSOCIATED ATPASE;
456:	4eiw-B	10.7	11.5	205	446	16	MOLECULE:ATP-DEPENDENT ZINC METALLOPROTEASE FTSH;
457:	5xmi-B	10.7	3.1	186	319	17	MOLECULE:VACUOLAR PROTEIN SORTING-ASSOCIATED PROTEIN 4;
458:	5xmk-E	10.7	3	187	319	16	MOLECULE:VACUOLAR PROTEIN SORTING-ASSOCIATED PROTEIN 4;
459:	3u61-B	10.7	8.3	200	305	11	MOLECULE:DNA POLYMERASE ACCESSORY PROTEIN 44;
460:	4ly6-N	10.7	3.6	181	247	16	MOLECULE:TRANSCRIPTIONAL REGULATOR (NTRC FAMILY);
461:	4ly6-M	10.7	3.5	181	247	19	MOLECULE:TRANSCRIPTIONAL REGULATOR (NTRC FAMILY);
462:	5m32-h	10.7	3.1	182	332	15	MOLECULE:PROTEASOME SUBUNIT ALPHA TYPE-2;
463:	6w20-E	10.7	4.3	218	568	17	MOLECULE:ATP-DEPENDENT CLP PROTEASE PROTEOLYTIC SUBUNIT;
464:	6uqe-E	10.7	4.1	230	578	16	MOLECULE:ATP-DEPENDENT CLP PROTEASE ATP-BINDING SUBUNIT CL
465:	2chv-E	10.7	4.6	196	313	14	MOLECULE:REPLICATION FACTOR C SMALL SUBUNIT;
466:	1njf-C	10.7	3.9	180	239	16	MOLECULE:DNA POLYMERASE III SUBUNIT GAMMA;
467:	3cf0-M	10.7	3.2	182	281	16	MOLECULE:TRANSITIONAL ENDOPLASMIC RETICULUM ATPASE;
468:	5d4w-C	10.7	4.9	224	688	13	MOLECULE:PUTATIVE HEAT SHOCK PROTEIN;
469:	1iy2-A	10.6	3.3	181	245	13	MOLECULE:ATP-DEPENDENT METALLOPROTEASE FTSH;
470:	4l16-A	10.6	3.7	184	292	16	MOLECULE:FIDGETIN-LIKE PROTEIN 1;
471:	2zan-A	10.6	3.3	182	312	16	MOLECULE:VACUOLAR PROTEIN SORTING-ASSOCIATING PROTEIN 4B;
472:	6wgi-A	10.6	12.5	244	420	14	MOLECULE:DNA (34-MER);
473:	4ww0-A	10.6	11.6	205	420	14	MOLECULE:ATP-DEPENDENT ZINC METALLOPROTEASE FTSH;
474:	3j95-C	10.6	6.2	214	485	14	MOLECULE:VESICLE-FUSING ATPASE;
475:	5dyi-A	10.6	3.3	183	440	15	MOLECULE:TRANSITIONAL ENDOPLASMIC RETICULUM ATPASE;
476:	1ojl-E	10.6	6.4	199	285	13	MOLECULE:TRANSCRIPTIONAL REGULATORY PROTEIN ZRAR;
477:	4i34-D	10.6	3.7	182	295	14	MOLECULE:ATP-DEPENDENT CLP PROTEASE ATP-BINDING SUBUNIT CL
478:	4ciu-A	10.6	4.2	208	657	13	MOLECULE:CHAPERONE PROTEIN CLPB;
479:	6wgg-D	10.6	7.9	253	436	10	MOLECULE:CELL DIVISION CYCLE PROTEIN CDT1;
480:	6vfs-C	10.6	3.1	189	330	14	MOLECULE:ATP-DEPENDENT CLP PROTEASE ATP-BINDING SUBUNIT CL
481:	6hed-L	10.6	3.2	190	390	13	MOLECULE:PROTEASOME SUBUNIT ALPHA;
482:	6he8-M	10.6	3.4	189	390	14	MOLECULE:PROTEASOME SUBUNIT ALPHA;
483:	5t0h-F	10.6	3.7	197	366	12	MOLECULE:26S PROTEASE REGULATORY SUBUNIT 7;
484:	5gjq-I	10.6	3.3	186	359	13	MOLECULE:PROTEASOME SUBUNIT BETA TYPE-6;
485:	6pe0-F	10.6	3.1	177	248	16	MOLECULE:MEMBRANE-SPANNING ATPASE-LIKE PROTEIN;
486:	5kwa-A	10.6	3.7	202	454	14	MOLECULE:PROTEASOME-ASSOCIATED ATPASE;
487:	5vft-F	10.6	3.5	195	366	12	MOLECULE:26S PROTEASOME NON-ATPASE REGULATORY SUBUNIT 1;
488:	6gej-Y	10.6	7.3	217	447	15	MOLECULE:VACUOLAR PROTEIN SORTING-ASSOCIATED PROTEIN 72;
489:	6vfs-D	10.6	3.1	190	326	14	MOLECULE:ATP-DEPENDENT CLP PROTEASE ATP-BINDING SUBUNIT CL
490:	5vy9-A	10.6	4.1	243	849	14	MOLECULE:HEAT SHOCK PROTEIN 104;
491:	6ef2-M	10.6	3.8	194	270	13	MOLECULE:PROTEASOME SUBUNIT ALPHA TYPE-1;
492:	4ko8-B	10.6	3	182	444	14	MOLECULE:TRANSITIONAL ENDOPLASMIC RETICULUM ATPASE;
493:	5kzf-G	10.6	4.2	204	461	14	MOLECULE:PROTEASOME-ASSOCIATED ATPASE;
494:	4ko8-A	10.6	3	182	456	14	MOLECULE:TRANSITIONAL ENDOPLASMIC RETICULUM ATPASE;
495:	5xmi-E	10.6	3.1	185	319	17	MOLECULE:VACUOLAR PROTEIN SORTING-ASSOCIATED PROTEIN 4;
496:	3u60-B	10.6	4	201	319	12	MOLECULE:DNA POLYMERASE ACCESSORY PROTEIN 44;
497:	4ly6-T	10.6	3.6	185	247	17	MOLECULE:TRANSCRIPTIONAL REGULATOR (NTRC FAMILY);
498:	3u5z-L	10.6	4	210	320	12	MOLECULE:DNA POLYMERASE ACCESSORY PROTEIN 44;
499:	3u5z-O	10.6	6.5	195	305	11	MOLECULE:DNA POLYMERASE ACCESSORY PROTEIN 44;
500:	3u5z-D	10.6	3.8	218	320	11	MOLECULE:DNA POLYMERASE ACCESSORY PROTEIN 44;
501:	4ly6-H	10.6	3.6	184	247	18	MOLECULE:TRANSCRIPTIONAL REGULATOR (NTRC FAMILY);
502:	4qnr-A	10.6	3.7	183	243	15	MOLECULE:PSP OPERON TRANSCRIPTIONAL ACTIVATOR;
503:	3u60-D	10.6	3.8	211	319	13	MOLECULE:DNA POLYMERASE ACCESSORY PROTEIN 44;
504:	3u61-D	10.6	3.5	201	320	11	MOLECULE:DNA POLYMERASE ACCESSORY PROTEIN 44;
505:	6s2p-N	10.6	8.7	157	252	21	MOLECULE:NRC1;
506:	6b5d-A	10.6	3.6	182	286	16	MOLECULE:MEIOTIC SPINDLE FORMATION PROTEIN MEI-1;
507:	3cf0-J	10.6	3.1	182	281	14	MOLECULE:TRANSITIONAL ENDOPLASMIC RETICULUM ATPASE;
508:	3cf0-A	10.6	3.1	182	281	14	MOLECULE:TRANSITIONAL ENDOPLASMIC RETICULUM ATPASE;
509:	3cf0-G	10.6	3.2	182	281	14	MOLECULE:TRANSITIONAL ENDOPLASMIC RETICULUM ATPASE;
510:	3cf0-F	10.6	3.2	182	281	14	MOLECULE:TRANSITIONAL ENDOPLASMIC RETICULUM ATPASE;
511:	3cf0-B	10.6	3.2	183	281	14	MOLECULE:TRANSITIONAL ENDOPLASMIC RETICULUM ATPASE;
512:	3d8b-B	10.5	3.1	183	274	17	MOLECULE:FIDGETIN-LIKE PROTEIN 1;
513:	3eie-A	10.5	3.5	178	303	15	MOLECULE:VACUOLAR PROTEIN SORTING-ASSOCIATED PROTEIN 4;
514:	2qpa-C	10.5	3.5	182	296	16	MOLECULE:VACUOLAR PROTEIN SORTING-ASSOCIATED PROTEIN 4;
515:	5c19-D	10.5	5.7	217	553	16	MOLECULE:TRANSITIONAL ENDOPLASMIC RETICULUM ATPASE;
516:	3cf1-C	10.5	6.9	218	723	16	MOLECULE:TRANSITIONAL ENDOPLASMIC RETICULUM ATPASE;
517:	4d80-D	10.5	3.6	185	273	15	MOLECULE:AAA ATPASE, CENTRAL DOMAIN PROTEIN;
518:	4cr2-H	10.5	3	183	359	16	MOLECULE:PROTEASOME COMPONENT PRE3;
519:	6iy8-B	10.5	3.7	186	465	15	MOLECULE:POSITIVE REGULATOR CAPR;
520:	5uie-F	10.5	3.5	179	302	17	MOLECULE:VACUOLAR PROTEIN SORTING-ASSOCIATED PROTEIN 4;
521:	6pen-C	10.5	2.9	185	288	15	MOLECULE:SPASTIN;
522:	6pek-C	10.5	2.9	185	288	15	MOLECULE:SPASTIN;
523:	4i81-B	10.5	3.6	182	300	14	MOLECULE:ATP-DEPENDENT CLP PROTEASE ATP-BINDING SUBUNIT CL
524:	3h4m-C	10.5	3.3	183	261	13	MOLECULE:PROTEASOME-ACTIVATING NUCLEOTIDASE;
525:	6hed-H	10.5	5.4	191	390	14	MOLECULE:PROTEASOME SUBUNIT ALPHA;
526:	6hed-M	10.5	3.4	196	390	12	MOLECULE:PROTEASOME SUBUNIT ALPHA;
527:	6mck-F	10.5	8.9	215	509	14	MOLECULE:TRANSITIONAL ENDOPLASMIC RETICULUM ATPASE;
528:	5ftn-E	10.5	9.6	231	737	13	MOLECULE:TRANSITIONAL ENDOPLASMIC RETICULUM ATPASE;
529:	5ofo-A	10.5	4.1	250	686	16	MOLECULE:CHAPERONE PROTEIN CLPB,ATP-DEPENDENT CLP PROTEASE
530:	3jc7-6	10.5	12.7	167	668	13	MOLECULE:DNA REPLICATION LICENSING FACTOR MCM2;
531:	6chs-F	10.5	8.3	229	550	14	MOLECULE:NPL4;
532:	6chs-E	10.5	7.6	239	550	14	MOLECULE:NPL4;
533:	5xmk-B	10.5	3.1	188	319	16	MOLECULE:VACUOLAR PROTEIN SORTING-ASSOCIATED PROTEIN 4;
534:	5xmk-A	10.5	3.7	180	319	16	MOLECULE:VACUOLAR PROTEIN SORTING-ASSOCIATED PROTEIN 4;
535:	4ly6-J	10.5	3.8	188	247	19	MOLECULE:TRANSCRIPTIONAL REGULATOR (NTRC FAMILY);
536:	4ly6-G	10.5	3.8	185	247	18	MOLECULE:TRANSCRIPTIONAL REGULATOR (NTRC FAMILY);
537:	3u5z-N	10.5	3.9	217	320	12	MOLECULE:DNA POLYMERASE ACCESSORY PROTEIN 44;
538:	4lzz-H	10.5	3.8	185	247	17	MOLECULE:TRANSCRIPTIONAL REGULATOR (NTRC FAMILY);
539:	2c99-A	10.5	3.8	183	243	16	MOLECULE:PSP OPERON TRANSCRIPTIONAL ACTIVATOR;
540:	3u5z-C	10.5	3.9	212	320	11	MOLECULE:DNA POLYMERASE ACCESSORY PROTEIN 44;
541:	3u5z-E	10.5	6.7	193	305	12	MOLECULE:DNA POLYMERASE ACCESSORY PROTEIN 44;
542:	4lzz-V	10.5	3.6	181	247	19	MOLECULE:TRANSCRIPTIONAL REGULATOR (NTRC FAMILY);
543:	4qos-A	10.5	3.5	181	240	15	MOLECULE:PSP OPERON TRANSCRIPTIONAL ACTIVATOR;
544:	4lzz-N	10.5	3.8	183	247	19	MOLECULE:TRANSCRIPTIONAL REGULATOR (NTRC FAMILY);
545:	3u60-C	10.5	4.3	219	320	15	MOLECULE:DNA POLYMERASE ACCESSORY PROTEIN 44;
546:	4ly6-W	10.5	3.8	186	247	17	MOLECULE:TRANSCRIPTIONAL REGULATOR (NTRC FAMILY);
547:	6vfx-B	10.5	3.3	196	337	13	MOLECULE:ATP-DEPENDENT CLP PROTEASE ATP-BINDING SUBUNIT CL
548:	4ly6-V	10.5	3.7	186	247	18	MOLECULE:TRANSCRIPTIONAL REGULATOR (NTRC FAMILY);
549:	4ly6-K	10.5	3.6	184	247	18	MOLECULE:TRANSCRIPTIONAL REGULATOR (NTRC FAMILY);
550:	3u5z-M	10.5	3.7	221	320	14	MOLECULE:DNA POLYMERASE ACCESSORY PROTEIN 44;
551:	3u61-C	10.5	4.2	214	319	10	MOLECULE:DNA POLYMERASE ACCESSORY PROTEIN 44;
552:	4ly6-D	10.5	3.7	182	247	18	MOLECULE:TRANSCRIPTIONAL REGULATOR (NTRC FAMILY);
553:	6w22-B	10.5	4	222	578	16	MOLECULE:ATP-DEPENDENT CLP PROTEASE ATP-BINDING SUBUNIT CL
554:	6gen-T	10.5	5.8	211	443	13	MOLECULE:VACUOLAR PROTEIN SORTING-ASSOCIATED PROTEIN 72;
555:	6gen-X	10.5	5.9	203	442	14	MOLECULE:VACUOLAR PROTEIN SORTING-ASSOCIATED PROTEIN 72;
556:	6p07-F	10.5	3.1	186	300	12	MOLECULE:SPASTIN;
557:	3cf0-C	10.5	3.2	183	281	14	MOLECULE:TRANSITIONAL ENDOPLASMIC RETICULUM ATPASE;
558:	6ef2-I	10.5	3.7	190	260	14	MOLECULE:PROTEASOME SUBUNIT ALPHA TYPE-1;
559:	2qpa-A	10.4	3.5	181	305	15	MOLECULE:VACUOLAR PROTEIN SORTING-ASSOCIATED PROTEIN 4;
560:	3j94-E	10.4	4.9	213	482	14	MOLECULE:VESICLE-FUSING ATPASE;
561:	3j97-E	10.4	6.6	220	670	12	MOLECULE:VESICLE-FUSING ATPASE;
562:	4cr4-M	10.4	3.5	182	367	12	MOLECULE:PROTEASOME COMPONENT PRE3;
563:	3j94-B	10.4	4.1	211	484	12	MOLECULE:VESICLE-FUSING ATPASE;
564:	4xgu-B	10.4	3.2	191	382	13	MOLECULE:PUTATIVE PACHYTENE CHECKPOINT PROTEIN 2;
565:	4cr2-I	10.4	3.7	184	362	14	MOLECULE:PROTEASOME COMPONENT PRE3;
566:	3j96-E	10.4	5.7	213	670	11	MOLECULE:VESICLE-FUSING ATPASE;
567:	5xf8-2	10.4	4.7	137	591	15	MOLECULE:DNA REPLICATION LICENSING FACTOR MCM2;
568:	5z6q-A	10.4	3.3	184	272	12	MOLECULE:SPASTIN;
569:	5m32-g	10.4	3.5	195	362	11	MOLECULE:PROTEASOME SUBUNIT ALPHA TYPE-2;
570:	5gjq-K	10.4	3.1	191	380	12	MOLECULE:PROTEASOME SUBUNIT BETA TYPE-6;
571:	3h4m-B	10.4	3.1	184	261	13	MOLECULE:PROTEASOME-ACTIVATING NUCLEOTIDASE;
572:	6he9-M	10.4	4.4	193	390	13	MOLECULE:PROTEASOME SUBUNIT ALPHA;
573:	5ftn-B	10.4	9.6	231	737	13	MOLECULE:TRANSITIONAL ENDOPLASMIC RETICULUM ATPASE;
574:	6vfx-D	10.4	3.3	194	339	14	MOLECULE:ATP-DEPENDENT CLP PROTEASE ATP-BINDING SUBUNIT CL
575:	5e7p-B	10.4	6	217	704	14	MOLECULE:CELL DIVISION CONTROL PROTEIN CDC48;
576:	5ftn-F	10.4	9	231	737	13	MOLECULE:TRANSITIONAL ENDOPLASMIC RETICULUM ATPASE;
577:	6chs-I	10.4	7.6	240	550	14	MOLECULE:NPL4;
578:	3h4m-A	10.4	3.1	182	261	12	MOLECULE:PROTEASOME-ACTIVATING NUCLEOTIDASE;
579:	5xmk-C	10.4	3	185	319	17	MOLECULE:VACUOLAR PROTEIN SORTING-ASSOCIATED PROTEIN 4;
580:	3eih-A	10.4	3.6	184	319	17	MOLECULE:VACUOLAR PROTEIN SORTING-ASSOCIATED PROTEIN 4;
581:	5g4f-D	10.4	3.6	182	726	13	MOLECULE:VCP-LIKE ATPASE;
582:	6kww-K	10.4	4.6	205	297	16	MOLECULE:ATP-DEPENDENT PROTEASE ATPASE SUBUNIT HSLU;
583:	4ly6-U	10.4	3.7	184	247	18	MOLECULE:TRANSCRIPTIONAL REGULATOR (NTRC FAMILY);
584:	4ly6-Q	10.4	3.7	188	247	19	MOLECULE:TRANSCRIPTIONAL REGULATOR (NTRC FAMILY);
585:	4ly6-I	10.4	3.7	188	247	18	MOLECULE:TRANSCRIPTIONAL REGULATOR (NTRC FAMILY);
586:	6vfs-E	10.4	3.2	190	334	14	MOLECULE:ATP-DEPENDENT CLP PROTEASE ATP-BINDING SUBUNIT CL
587:	4ly6-B	10.4	3.5	180	247	19	MOLECULE:TRANSCRIPTIONAL REGULATOR (NTRC FAMILY);
588:	4ly6-E	10.4	3.8	186	247	18	MOLECULE:TRANSCRIPTIONAL REGULATOR (NTRC FAMILY);
589:	1z6t-C	10.4	4.7	202	586	12	MOLECULE:APOPTOTIC PROTEASE ACTIVATING FACTOR 1;
590:	6oab-A	10.4	3.2	177	493	16	MOLECULE:CELL DIVISION CONTROL PROTEIN 48;
591:	6w23-C	10.4	4.6	225	578	15	MOLECULE:ATP-DEPENDENT CLP PROTEASE ATP-BINDING SUBUNIT CL
592:	6w20-C	10.4	4.6	224	578	16	MOLECULE:ATP-DEPENDENT CLP PROTEASE PROTEOLYTIC SUBUNIT;
593:	6w20-B	10.4	3.9	229	578	15	MOLECULE:ATP-DEPENDENT CLP PROTEASE PROTEOLYTIC SUBUNIT;
594:	6w1z-E	10.4	4	236	578	17	MOLECULE:ATP-DEPENDENT CLP PROTEASE PROTEOLYTIC SUBUNIT;
595:	6w22-C	10.4	4.1	222	578	17	MOLECULE:ATP-DEPENDENT CLP PROTEASE ATP-BINDING SUBUNIT CL
596:	6w22-E	10.4	3.8	231	578	17	MOLECULE:ATP-DEPENDENT CLP PROTEASE ATP-BINDING SUBUNIT CL
597:	5m7p-B	10.4	9.3	214	437	15	MOLECULE:NITROGEN ASSIMILATION REGULATORY PROTEIN;
598:	6gej-T	10.4	5.7	199	443	14	MOLECULE:VACUOLAR PROTEIN SORTING-ASSOCIATED PROTEIN 72;
599:	4d80-C	10.3	3.5	184	272	15	MOLECULE:AAA ATPASE, CENTRAL DOMAIN PROTEIN;
600:	6p14-A	10.3	3.3	178	265	13	MOLECULE:SPASTIN;
601:	6pek-D	10.3	2.9	184	293	15	MOLECULE:SPASTIN;
602:	5ep4-A	10.3	4.4	186	253	19	MOLECULE:PUTATIVE REPRESSOR PROTEIN LUXO;
603:	6rn4-A	10.3	4.3	245	675	13	MOLECULE:CHAPERONE PROTEIN CLPB;
604:	2bjw-A	10.3	3.6	181	242	15	MOLECULE:PSP OPERON TRANSCRIPTIONAL ACTIVATOR;
605:	2bjv-A	10.3	3.6	181	236	14	MOLECULE:PSP OPERON TRANSCRIPTIONAL ACTIVATOR;
606:	4fwg-A	10.3	5	218	594	12	MOLECULE:TTC1975 PEPTIDASE;
607:	5vft-E	10.3	2.8	188	353	15	MOLECULE:26S PROTEASOME NON-ATPASE REGULATORY SUBUNIT 1;
608:	6pen-D	10.3	2.9	184	293	15	MOLECULE:SPASTIN;
609:	6epf-H	10.3	2.8	186	396	15	MOLECULE:PROTEASOME SUBUNIT ALPHA TYPE-6;
610:	3hte-B	10.3	3.7	184	309	14	MOLECULE:ATP-DEPENDENT CLP PROTEASE ATP-BINDING SUBUNIT CL
611:	5mp9-M	10.3	3	196	381	11	MOLECULE:PROTEASOME SUBUNIT ALPHA TYPE-1;
612:	5t0h-E	10.3	2.8	188	353	15	MOLECULE:26S PROTEASE REGULATORY SUBUNIT 7;
613:	6he9-K	10.3	3.4	191	390	15	MOLECULE:PROTEASOME SUBUNIT ALPHA;
614:	6he9-I	10.3	3.5	195	390	13	MOLECULE:PROTEASOME SUBUNIT ALPHA;
615:	6hec-L	10.3	3.1	184	390	14	MOLECULE:PROTEASOME SUBUNIT ALPHA;
616:	6oay-C	10.3	4.1	188	570	14	MOLECULE:HYPERACTIVE DISAGGREGASE CLPB;
617:	2dhr-F	10.3	11.6	204	450	15	MOLECULE:FTSH;
618:	5t0j-F	10.3	3.7	193	366	12	MOLECULE:26S PROTEASOME NON-ATPASE REGULATORY SUBUNIT 2;
619:	6wgc-9	10.3	11.4	240	373	12	MOLECULE:CELL DIVISION CONTROL PROTEIN 6;
620:	5ofo-B	10.3	4.1	244	686	14	MOLECULE:CHAPERONE PROTEIN CLPB,ATP-DEPENDENT CLP PROTEASE
621:	5ep3-A	10.3	4.4	187	253	19	MOLECULE:PUTATIVE REPRESSOR PROTEIN LUXO;
622:	4kod-K	10.3	3.4	183	438	14	MOLECULE:TRANSITIONAL ENDOPLASMIC RETICULUM ATPASE;
623:	6gej-U	10.3	7.9	218	430	16	MOLECULE:VACUOLAR PROTEIN SORTING-ASSOCIATED PROTEIN 72;
624:	6gej-W	10.3	7.7	198	433	15	MOLECULE:VACUOLAR PROTEIN SORTING-ASSOCIATED PROTEIN 72;
625:	5ubv-B	10.3	3.3	179	238	12	MOLECULE:ATPASE DOMAIN OF I-AAA PROTEASE;
626:	1ofi-B	10.3	4.7	205	295	14	MOLECULE:ATP-DEPENDENT HSL PROTEASE ATP-BINDING SUBUNIT
627:	5xmi-F	10.3	3	186	319	16	MOLECULE:VACUOLAR PROTEIN SORTING-ASSOCIATED PROTEIN 4;
628:	4ly6-P	10.3	3.7	186	247	18	MOLECULE:TRANSCRIPTIONAL REGULATOR (NTRC FAMILY);
629:	6kww-G	10.3	4.7	199	287	13	MOLECULE:ATP-DEPENDENT PROTEASE ATPASE SUBUNIT HSLU;
630:	4lzz-K	10.3	3.9	187	247	18	MOLECULE:TRANSCRIPTIONAL REGULATOR (NTRC FAMILY);
631:	4lzz-T	10.3	3.9	189	247	17	MOLECULE:TRANSCRIPTIONAL REGULATOR (NTRC FAMILY);
632:	4lzz-D	10.3	3.8	182	247	17	MOLECULE:TRANSCRIPTIONAL REGULATOR (NTRC FAMILY);
633:	4lzz-J	10.3	3.9	184	247	17	MOLECULE:TRANSCRIPTIONAL REGULATOR (NTRC FAMILY);
634:	3u60-E	10.3	6.5	196	305	12	MOLECULE:DNA POLYMERASE ACCESSORY PROTEIN 44;
635:	4lzz-W	10.3	3.7	187	250	19	MOLECULE:TRANSCRIPTIONAL REGULATOR (NTRC FAMILY);
636:	4lzz-P	10.3	3.8	184	247	18	MOLECULE:TRANSCRIPTIONAL REGULATOR (NTRC FAMILY);
637:	5g4f-P	10.3	3.4	182	726	13	MOLECULE:VCP-LIKE ATPASE;
638:	4lzz-B	10.3	3.9	187	247	18	MOLECULE:TRANSCRIPTIONAL REGULATOR (NTRC FAMILY);
639:	5og1-B	10.3	4.1	234	572	16	MOLECULE:CHAPERONE PROTEIN CLPB,ATP-DEPENDENT CLP PROTEASE
640:	6uqe-C	10.3	6.3	225	578	16	MOLECULE:ATP-DEPENDENT CLP PROTEASE ATP-BINDING SUBUNIT CL
641:	6w1z-C	10.3	4.6	223	578	17	MOLECULE:ATP-DEPENDENT CLP PROTEASE PROTEOLYTIC SUBUNIT;
642:	6w1z-F	10.3	4.8	249	578	14	MOLECULE:ATP-DEPENDENT CLP PROTEASE PROTEOLYTIC SUBUNIT;
643:	6w22-F	10.3	4.8	249	578	14	MOLECULE:ATP-DEPENDENT CLP PROTEASE ATP-BINDING SUBUNIT CL
644:	6mdo-D	10.3	4.3	214	525	12	MOLECULE:VESICLE-FUSING ATPASE;
645:	6mdp-C	10.3	5.8	210	527	12	MOLECULE:VESICLE-FUSING ATPASE;
646:	5wc1-A	10.3	3.9	180	262	17	MOLECULE:MEIOTIC SPINDLE FORMATION PROTEIN MEI-1;
647:	6jq0-A	10.3	3.6	205	516	13	MOLECULE:UNCHARACTERIZED AAA DOMAIN-CONTAINING PROTEIN C31
648:	6mdp-D	10.3	4.1	217	526	12	MOLECULE:VESICLE-FUSING ATPASE;
649:	5bq5-B	10.2	3.3	149	187	15	MOLECULE:INSERTION SEQUENCE IS5376 PUTATIVE ATP-BINDING PR
650:	3u5z-B	10.2	6.2	223	320	11	MOLECULE:DNA POLYMERASE ACCESSORY PROTEIN 44;
651:	6mfv-D	10.2	3.7	182	641	11	MOLECULE:TETRATRICOPEPTIDE REPEAT SENSOR PH0952;
652:	2w58-A	10.2	3.2	137	188	15	MOLECULE:PRIMOSOME COMPONENT (HELICASE LOADER);
653:	6mfv-C	10.2	3.6	186	641	11	MOLECULE:TETRATRICOPEPTIDE REPEAT SENSOR PH0952;
654:	3j97-B	10.2	8	221	672	10	MOLECULE:VESICLE-FUSING ATPASE;
655:	3j95-E	10.2	4.6	208	482	11	MOLECULE:VESICLE-FUSING ATPASE;
656:	4i34-A	10.2	3.6	181	316	13	MOLECULE:ATP-DEPENDENT CLP PROTEASE ATP-BINDING SUBUNIT CL
657:	6pen-E	10.2	2.9	187	288	14	MOLECULE:SPASTIN;
658:	5t0g-F	10.2	3.5	190	366	13	MOLECULE:PROTEASOME SUBUNIT ALPHA TYPE-6;
659:	6amn-A	10.2	3.2	137	349	20	MOLECULE:HEAT SHOCK PROTEIN 104;
660:	3lqq-A	10.2	6.9	212	503	9	MOLECULE:CELL DEATH PROTEIN 4;
661:	5g4f-C	10.2	3.6	185	726	14	MOLECULE:VCP-LIKE ATPASE;
662:	6hts-D	10.2	7.3	206	434	15	MOLECULE:RUVB-LIKE 1;
663:	1ofi-C	10.2	5.1	208	296	13	MOLECULE:ATP-DEPENDENT HSL PROTEASE ATP-BINDING SUBUNIT
664:	3d8b-A	10.2	3.4	177	281	18	MOLECULE:FIDGETIN-LIKE PROTEIN 1;
665:	6e10-1	10.2	3.8	247	719	15	MOLECULE:HEAT SHOCK PROTEIN 101;
666:	6vfx-C	10.2	3.3	192	333	16	MOLECULE:ATP-DEPENDENT CLP PROTEASE ATP-BINDING SUBUNIT CL
667:	4ly6-O	10.2	4.5	189	247	19	MOLECULE:TRANSCRIPTIONAL REGULATOR (NTRC FAMILY);
668:	6kww-W	10.2	4.7	211	323	16	MOLECULE:ATP-DEPENDENT PROTEASE ATPASE SUBUNIT HSLU;
669:	4lzz-Q	10.2	3.5	181	247	18	MOLECULE:TRANSCRIPTIONAL REGULATOR (NTRC FAMILY);
670:	5h7i-2	10.2	5.1	143	591	15	MOLECULE:DNA REPLICATION LICENSING FACTOR MCM2;
671:	4qnm-A	10.2	3.6	178	238	15	MOLECULE:PSP OPERON TRANSCRIPTIONAL ACTIVATOR;
672:	6w24-D	10.2	4.6	228	578	15	MOLECULE:ATP-DEPENDENT CLP PROTEASE ATP-BINDING SUBUNIT CL
673:	6b5c-A	10.2	3.6	182	293	16	MOLECULE:KATANIN P60 ATPASE-CONTAINING SUBUNIT A-LIKE 1;
674:	6qs4-C	10.2	4	188	630	15	MOLECULE:CHAPERONE PROTEIN CLPB;
675:	1xxh-D	10.2	4.5	210	364	13	MOLECULE:DNA POLYMERASE III, DELTA SUBUNIT;
676:	3ecc-A	10.2	3.5	135	182	16	MOLECULE:DNA REPLICATION PROTEIN DNAC;
677:	5ln3-I	10.2	4.3	192	362	13	MOLECULE:26S PROTEASOME NON-ATPASE REGULATORY SUBUNIT 2;
678:	6mdm-D	10.1	4.4	221	713	14	MOLECULE:VESICLE-FUSING ATPASE;
679:	5kzf-K	10.1	3.6	203	498	16	MOLECULE:PROTEASOME-ASSOCIATED ATPASE;
680:	3eih-B	10.1	3.6	184	316	17	MOLECULE:VACUOLAR PROTEIN SORTING-ASSOCIATED PROTEIN 4;
681:	2qpa-B	10.1	3.4	174	303	18	MOLECULE:VACUOLAR PROTEIN SORTING-ASSOCIATED PROTEIN 4;
682:	6etx-D	10.1	7.5	201	434	14	MOLECULE:RUVB-LIKE 1;
683:	5nss-J	10.1	3.9	189	251	15	MOLECULE:DNA-DIRECTED RNA POLYMERASE SUBUNIT ALPHA;
684:	5ep2-A	10.1	4.2	183	252	19	MOLECULE:PUTATIVE REPRESSOR PROTEIN LUXO;
685:	6wgc-D	10.1	11.5	258	436	10	MOLECULE:CELL DIVISION CONTROL PROTEIN 6;
686:	6iy8-D	10.1	3.6	183	469	16	MOLECULE:POSITIVE REGULATOR CAPR;
687:	6qs6-F	10.1	4.2	243	577	12	MOLECULE:CHAPERONE PROTEIN CLPB;
688:	4i63-E	10.1	3.7	179	315	13	MOLECULE:ATP-DEPENDENT CLP PROTEASE ATP-BINDING SUBUNIT CL
689:	6w21-C	10.1	4.7	215	578	16	MOLECULE:ATP-DEPENDENT CLP PROTEASE ATP-BINDING SUBUNIT CL
690:	6hed-K	10.1	3.2	190	390	15	MOLECULE:PROTEASOME SUBUNIT ALPHA;
691:	6hec-I	10.1	4.3	192	390	14	MOLECULE:PROTEASOME SUBUNIT ALPHA;
692:	6hec-M	10.1	3.1	197	390	13	MOLECULE:PROTEASOME SUBUNIT ALPHA;
693:	6hea-J	10.1	5.6	193	390	13	MOLECULE:PROTEASOME SUBUNIT ALPHA;
694:	5t0g-B	10.1	3.6	189	341	12	MOLECULE:PROTEASOME SUBUNIT ALPHA TYPE-6;
695:	5xmi-A	10.1	3.5	186	319	13	MOLECULE:VACUOLAR PROTEIN SORTING-ASSOCIATED PROTEIN 4;
696:	3lqq-B	10.1	6.9	213	501	9	MOLECULE:CELL DEATH PROTEIN 4;
697:	4eiw-F	10.1	9.8	205	446	15	MOLECULE:ATP-DEPENDENT ZINC METALLOPROTEASE FTSH;
698:	6kww-I	10.1	4.7	199	291	13	MOLECULE:ATP-DEPENDENT PROTEASE ATPASE SUBUNIT HSLU;
699:	4ly6-C	10.1	3.9	184	247	18	MOLECULE:TRANSCRIPTIONAL REGULATOR (NTRC FAMILY);
700:	6vfx-A	10.1	3.1	189	340	13	MOLECULE:ATP-DEPENDENT CLP PROTEASE ATP-BINDING SUBUNIT CL
701:	6kww-E	10.1	4.4	199	292	15	MOLECULE:ATP-DEPENDENT PROTEASE ATPASE SUBUNIT HSLU;
702:	6pp7-D	10.1	3.3	194	352	13	MOLECULE:ATP-DEPENDENT CLP PROTEASE ATP-BINDING SUBUNIT CL
703:	6pod-D	10.1	3.3	193	352	13	MOLECULE:ATP-DEPENDENT CLP PROTEASE ATP-BINDING SUBUNIT CL
704:	6pp5-C	10.1	3.3	195	352	13	MOLECULE:ATP-DEPENDENT CLP PROTEASE ATP-BINDING SUBUNIT CL
705:	2c98-A	10.1	3.7	182	244	16	MOLECULE:PSP OPERON TRANSCRIPTIONAL ACTIVATOR;
706:	5t0i-A	10.1	3	192	361	14	MOLECULE:26S PROTEASE REGULATORY SUBUNIT 7;
707:	5bk4-3	10.1	2.8	135	604	14	MOLECULE:DNA REPLICATION LICENSING FACTOR MCM2;
708:	5m7p-A	10.1	4.3	199	441	14	MOLECULE:NITROGEN ASSIMILATION REGULATORY PROTEIN;
709:	6w20-F	10.1	5.4	186	568	19	MOLECULE:ATP-DEPENDENT CLP PROTEASE PROTEOLYTIC SUBUNIT;
710:	6wgg-E	10.1	8.3	229	422	9	MOLECULE:CELL DIVISION CYCLE PROTEIN CDT1;
711:	1g3i-A	10.1	5.5	222	326	13	MOLECULE:ATP-DEPENDENT HSLU PROTEASE ATP-BINDING SUBUNIT
712:	5xf8-3	10.1	3.7	141	601	16	MOLECULE:DNA REPLICATION LICENSING FACTOR MCM2;
713:	1lv7-A	10.1	3.3	179	251	15	MOLECULE:FTSH;
714:	1g4a-E	10	5.4	214	356	15	MOLECULE:ATP-DEPENDENT HSL PROTEASE ATP-BINDING SUBUNIT
715:	1im2-A	10	5.5	216	346	14	MOLECULE:ATP-DEPENDENT HSL PROTEASE ATP-BINDING SUBUNIT
716:	3j96-B	10	7.8	205	672	10	MOLECULE:VESICLE-FUSING ATPASE;
717:	4cr2-L	10	3	184	361	15	MOLECULE:PROTEASOME COMPONENT PRE3;
718:	5c1b-A	10	8.6	230	724	13	MOLECULE:TRANSITIONAL ENDOPLASMIC RETICULUM ATPASE;
719:	3j95-A	10	4.5	228	483	11	MOLECULE:VESICLE-FUSING ATPASE;
720:	5ln3-H	10	2.8	185	378	17	MOLECULE:26S PROTEASOME NON-ATPASE REGULATORY SUBUNIT 2;
721:	4d80-F	10	3.7	187	274	13	MOLECULE:AAA ATPASE, CENTRAL DOMAIN PROTEIN;
722:	6rn4-B	10	4	248	689	13	MOLECULE:CHAPERONE PROTEIN CLPB;
723:	4i34-B	10	3.7	173	312	13	MOLECULE:ATP-DEPENDENT CLP PROTEASE ATP-BINDING SUBUNIT CL
724:	6pek-E	10	2.8	165	243	13	MOLECULE:SPASTIN;
725:	4i4l-A	10	3.8	181	299	14	MOLECULE:ATP-DEPENDENT CLP PROTEASE ATP-BINDING SUBUNIT CL
726:	6he8-J	10	3.4	194	390	13	MOLECULE:PROTEASOME SUBUNIT ALPHA;
727:	2r62-A	10	3.2	187	248	13	MOLECULE:CELL DIVISION PROTEASE FTSH HOMOLOG;
728:	1qvr-C	10	4.5	210	803	15	MOLECULE:CLPB PROTEIN;
729:	2dhr-B	10	10.6	201	446	15	MOLECULE:FTSH;
730:	6pxl-A	10	5	180	369	17	MOLECULE:ATP-DEPENDENT PROTEASE ATPASE SUBUNIT HSLU;
731:	6fhs-D	10	7.3	222	439	16	MOLECULE:RUVB-LIKE HELICASE;
732:	6pxl-L	10	5.5	200	396	14	MOLECULE:ATP-DEPENDENT PROTEASE ATPASE SUBUNIT HSLU;
733:	6n8v-F	10	4.2	240	710	15	MOLECULE:HEAT SHOCK PROTEIN 104;
734:	1iqp-E	10	4.5	198	326	12	MOLECULE:RFCS;
735:	5kzf-C	10	3.9	204	472	16	MOLECULE:PROTEASOME-ASSOCIATED ATPASE;
736:	1xxi-G	10	6.2	225	364	12	MOLECULE:DNA POLYMERASE III, DELTA SUBUNIT;
737:	5xmk-D	10	3	185	319	17	MOLECULE:VACUOLAR PROTEIN SORTING-ASSOCIATED PROTEIN 4;
738:	1xxi-I	10	4.5	212	364	13	MOLECULE:DNA POLYMERASE III, DELTA SUBUNIT;
739:	5xmi-D	10	2.9	184	319	18	MOLECULE:VACUOLAR PROTEIN SORTING-ASSOCIATED PROTEIN 4;
740:	4lzz-U	10	4.1	187	247	17	MOLECULE:TRANSCRIPTIONAL REGULATOR (NTRC FAMILY);
741:	3m0e-E	10	3.3	176	247	16	MOLECULE:TRANSCRIPTIONAL REGULATOR (NTRC FAMILY);
742:	6kww-F	10	4.3	200	298	15	MOLECULE:ATP-DEPENDENT PROTEASE ATPASE SUBUNIT HSLU;
743:	6kww-O	10	5.2	206	302	17	MOLECULE:ATP-DEPENDENT PROTEASE ATPASE SUBUNIT HSLU;
744:	4lzz-I	10	3.7	182	248	18	MOLECULE:TRANSCRIPTIONAL REGULATOR (NTRC FAMILY);
745:	4lzz-S	10	3.6	188	247	19	MOLECULE:TRANSCRIPTIONAL REGULATOR (NTRC FAMILY);
746:	3m0e-F	10	3.5	179	247	16	MOLECULE:TRANSCRIPTIONAL REGULATOR (NTRC FAMILY);
747:	4nl8-E	10	5.8	131	571	11	MOLECULE:SINGLE-STRANDED DNA-BINDING PROTEIN;
748:	6dju-F	10	4.1	229	531	13	MOLECULE:CHAPERONE PROTEIN CLPB;
749:	1z6t-D	10	4.7	203	576	12	MOLECULE:APOPTOTIC PROTEASE ACTIVATING FACTOR 1;
750:	6qs4-E	10	4.2	232	625	16	MOLECULE:CHAPERONE PROTEIN CLPB;
751:	6ef0-K	10	4.3	197	272	16	MOLECULE:PROTEASOME SUBUNIT ALPHA TYPE-1;
752:	2zpa-A	10	11.7	139	658	16	MOLECULE:UNCHARACTERIZED PROTEIN YPFI;
753:	6wgc-E	10	8.3	230	422	10	MOLECULE:CELL DIVISION CONTROL PROTEIN 6;
754:	6wgi-E	10	8.3	229	422	10	MOLECULE:DNA (34-MER);
755:	3j96-A	10	5.4	207	678	12	MOLECULE:VESICLE-FUSING ATPASE;
756:	3glh-N	10	5.1	231	363	14	MOLECULE:DNA POLYMERASE III SUBUNIT DELTA;
757:	3glh-B	10	6	223	364	13	MOLECULE:DNA POLYMERASE III SUBUNIT DELTA;
758:	3pvs-D	9.9	16.1	211	424	18	MOLECULE:REPLICATION-ASSOCIATED RECOMBINATION PROTEIN A;
759:	4m9s-B	9.9	7.2	214	511	9	MOLECULE:CELL DEATH PROTEIN 4;
760:	5bq5-C	9.9	3.1	145	180	16	MOLECULE:INSERTION SEQUENCE IS5376 PUTATIVE ATP-BINDING PR
761:	6epc-K	9.9	3.5	196	391	15	MOLECULE:PROTEASOME SUBUNIT ALPHA TYPE-6;
762:	3j94-A	9.9	5.4	200	490	12	MOLECULE:VESICLE-FUSING ATPASE;
763:	6uks-G	9.9	3.5	174	362	10	MOLECULE:MITOCHONDRIAL CHAPERONE BCS1;
764:	5c19-E	9.9	6.8	223	723	13	MOLECULE:TRANSITIONAL ENDOPLASMIC RETICULUM ATPASE;
765:	6qs7-F	9.9	4.1	241	573	13	MOLECULE:CHAPERONE PROTEIN CLPB;
766:	6wgi-2	9.9	3.8	133	573	17	MOLECULE:DNA (34-MER);
767:	4nl4-H	9.9	6	137	698	11	MOLECULE:PRIMOSOME ASSEMBLY PROTEIN PRIA;
768:	3hws-D	9.9	3.7	182	316	13	MOLECULE:ATP-DEPENDENT CLP PROTEASE ATP-BINDING SUBUNIT CL
769:	5kzf-I	9.9	3.9	205	478	15	MOLECULE:PROTEASOME-ASSOCIATED ATPASE;
770:	6he9-H	9.9	2.9	188	390	14	MOLECULE:PROTEASOME SUBUNIT ALPHA;
771:	3pxi-B	9.9	4.6	224	704	14	MOLECULE:ADAPTER PROTEIN MECA 1;
772:	5dyi-H	9.9	3.2	181	439	14	MOLECULE:TRANSITIONAL ENDOPLASMIC RETICULUM ATPASE;
773:	5wbw-B	9.9	3	141	351	21	MOLECULE:HEAT SHOCK PROTEIN 104;
774:	6n8z-F	9.9	4	221	579	14	MOLECULE:HEAT SHOCK PROTEIN 104;
775:	3ec2-A	9.9	3.6	131	177	16	MOLECULE:DNA REPLICATION PROTEIN DNAC;
776:	5ftn-C	9.9	9.6	231	737	13	MOLECULE:TRANSITIONAL ENDOPLASMIC RETICULUM ATPASE;
777:	5t0g-A	9.9	2.8	188	361	14	MOLECULE:PROTEASOME SUBUNIT ALPHA TYPE-6;
778:	6fml-D	9.9	7.5	222	439	15	MOLECULE:RUVB-LIKE HELICASE;
779:	3uk6-F	9.9	6.1	196	301	16	MOLECULE:RUVB-LIKE 2;
780:	6f0x-E	9.9	3.1	194	398	14	MOLECULE:PACHYTENE CHECKPOINT PROTEIN 2 HOMOLOG;
781:	5o6d-A	9.9	19.3	172	527	13	MOLECULE:ATP-DEPENDENT DNA HELICASE PIF1;
782:	5ext-A	9.9	4.2	180	252	13	MOLECULE:TRANSCRIPTIONAL REGULATOR FLEQ;
783:	6kww-B	9.9	4.5	196	292	14	MOLECULE:ATP-DEPENDENT PROTEASE ATPASE SUBUNIT HSLU;
784:	1jr3-C	9.9	5	218	366	13	MOLECULE:DNA POLYMERASE III SUBUNIT GAMMA;
785:	1a5t-A	9.9	5.7	198	323	10	MOLECULE:DELTA PRIME;
786:	6kww-D	9.9	4.7	202	296	13	MOLECULE:ATP-DEPENDENT PROTEASE ATPASE SUBUNIT HSLU;
787:	4ly6-X	9.9	3.8	182	247	17	MOLECULE:TRANSCRIPTIONAL REGULATOR (NTRC FAMILY);
788:	6pp5-D	9.9	3.3	197	347	13	MOLECULE:ATP-DEPENDENT CLP PROTEASE ATP-BINDING SUBUNIT CL
789:	6pp7-C	9.9	3.3	195	351	12	MOLECULE:ATP-DEPENDENT CLP PROTEASE ATP-BINDING SUBUNIT CL
790:	6pod-C	9.9	3.3	195	351	12	MOLECULE:ATP-DEPENDENT CLP PROTEASE ATP-BINDING SUBUNIT CL
791:	6po1-D	9.9	3.3	197	347	13	MOLECULE:ATP-DEPENDENT CLP PROTEASE ATP-BINDING SUBUNIT CL
792:	4lzz-O	9.9	3.9	184	247	17	MOLECULE:TRANSCRIPTIONAL REGULATOR (NTRC FAMILY);
793:	4lzz-G	9.9	4.1	187	247	18	MOLECULE:TRANSCRIPTIONAL REGULATOR (NTRC FAMILY);
794:	5m7n-B	9.9	9.3	212	428	15	MOLECULE:NITROGEN ASSIMILATION REGULATORY PROTEIN;
795:	6uqo-C	9.9	6.1	222	578	18	MOLECULE:ATP-DEPENDENT CLP PROTEASE ATP-BINDING SUBUNIT CL
796:	6w23-E	9.9	5	223	568	16	MOLECULE:ATP-DEPENDENT CLP PROTEASE ATP-BINDING SUBUNIT CL
797:	6uqe-D	9.9	6.1	223	578	16	MOLECULE:ATP-DEPENDENT CLP PROTEASE ATP-BINDING SUBUNIT CL
798:	6uqe-B	9.9	4.5	219	578	16	MOLECULE:ATP-DEPENDENT CLP PROTEASE ATP-BINDING SUBUNIT CL
799:	6gen-V	9.9	6	200	434	14	MOLECULE:VACUOLAR PROTEIN SORTING-ASSOCIATED PROTEIN 72;
800:	6gej-V	9.9	6.8	212	434	14	MOLECULE:VACUOLAR PROTEIN SORTING-ASSOCIATED PROTEIN 72;
801:	6jq0-B	9.9	4.1	211	571	13	MOLECULE:UNCHARACTERIZED AAA DOMAIN-CONTAINING PROTEIN C31
802:	5gjq-J	9.9	3.2	184	358	15	MOLECULE:PROTEASOME SUBUNIT BETA TYPE-6;
803:	5mpa-I	9.9	4	195	385	14	MOLECULE:PROTEASOME SUBUNIT ALPHA TYPE-1;
804:	1xxh-G	9.9	5.9	220	364	12	MOLECULE:DNA POLYMERASE III, DELTA SUBUNIT;
805:	6sh3-C	9.8	3.6	166	376	15	MOLECULE:MITOCHONDRIAL CHAPERONE BCS1;
806:	6ugd-E	9.8	3.1	187	312	16	MOLECULE:MEIOTIC SPINDLE FORMATION PROTEIN MEI-1;
807:	6ef1-H	9.8	3	184	254	15	MOLECULE:PROTEASOME SUBUNIT ALPHA TYPE-1;
808:	6hd3-C	9.8	3.1	181	435	15	MOLECULE:CELL DIVISION CONTROL PROTEIN 48 HOMOLOG A;
809:	5t0g-E	9.8	2.9	188	353	15	MOLECULE:PROTEASOME SUBUNIT ALPHA TYPE-6;
810:	6rn2-D	9.8	4.3	235	684	16	MOLECULE:CHAPERONE PROTEIN CLPB;
811:	5kzf-J	9.8	3.9	204	484	14	MOLECULE:PROTEASOME-ASSOCIATED ATPASE;
812:	6ef0-L	9.8	3.3	186	273	16	MOLECULE:PROTEASOME SUBUNIT ALPHA TYPE-1;
813:	6uko-A	9.8	3.6	177	371	9	MOLECULE:MITOCHONDRIAL CHAPERONE BCS1;
814:	2rko-A	9.8	3.9	183	280	17	MOLECULE:VACUOLAR PROTEIN SORTING-ASSOCIATED PROTEIN 4;
815:	6l8d-C	9.8	3.2	129	256	16	MOLECULE:MAGNESIUM-CHELATASE SUBUNIT CHLI;
816:	5txv-L	9.8	5.2	176	371	13	MOLECULE:ATP-DEPENDENT PROTEASE ATPASE SUBUNIT HSLU;
817:	6hed-J	9.8	4.9	182	390	14	MOLECULE:PROTEASOME SUBUNIT ALPHA;
818:	6jq0-E	9.8	4.6	219	577	13	MOLECULE:UNCHARACTERIZED AAA DOMAIN-CONTAINING PROTEIN C31
819:	1z6t-A	9.8	4.7	202	576	12	MOLECULE:APOPTOTIC PROTEASE ACTIVATING FACTOR 1;
820:	3lqr-A	9.8	6.7	216	503	10	MOLECULE:CELL DEATH PROTEIN 4;
821:	3jc5-6	9.8	11.3	164	671	13	MOLECULE:DNA REPLICATION LICENSING FACTOR MCM2;
822:	5g4f-A	9.8	3.3	185	726	13	MOLECULE:VCP-LIKE ATPASE;
823:	3jc5-4	9.8	2.9	121	569	13	MOLECULE:DNA REPLICATION LICENSING FACTOR MCM2;
824:	5kzf-L	9.8	3.8	203	473	17	MOLECULE:PROTEASOME-ASSOCIATED ATPASE;
825:	5ofo-D	9.8	4.9	234	686	14	MOLECULE:CHAPERONE PROTEIN CLPB,ATP-DEPENDENT CLP PROTEASE
826:	1in6-A	9.8	5.4	202	300	14	MOLECULE:HOLLIDAY JUNCTION DNA HELICASE RUVB;
827:	6wgg-6	9.8	5	141	576	14	MOLECULE:CELL DIVISION CYCLE PROTEIN CDT1;
828:	1g3i-D	9.8	6	223	318	11	MOLECULE:ATP-DEPENDENT HSLU PROTEASE ATP-BINDING SUBUNIT
829:	6kww-L	9.8	4.8	200	295	13	MOLECULE:ATP-DEPENDENT PROTEASE ATPASE SUBUNIT HSLU;
830:	4lzz-M	9.8	3.9	186	247	19	MOLECULE:TRANSCRIPTIONAL REGULATOR (NTRC FAMILY);
831:	4lzz-C	9.8	3.9	185	247	17	MOLECULE:TRANSCRIPTIONAL REGULATOR (NTRC FAMILY);
832:	4lzz-A	9.8	4	189	247	20	MOLECULE:TRANSCRIPTIONAL REGULATOR (NTRC FAMILY);
833:	4ly6-R	9.8	4.2	180	247	18	MOLECULE:TRANSCRIPTIONAL REGULATOR (NTRC FAMILY);
834:	6oab-E	9.8	4.2	195	442	14	MOLECULE:CELL DIVISION CONTROL PROTEIN 48;
835:	1jbk-A	9.8	3.3	141	189	20	MOLECULE:CLPB PROTEIN;
836:	3glh-C	9.8	5.1	195	364	16	MOLECULE:DNA POLYMERASE III SUBUNIT DELTA;
837:	1ht1-I	9.8	5.9	213	408	14	MOLECULE:HEAT SHOCK LOCUS HSLV;
838:	6sh3-A	9.7	3.6	166	376	13	MOLECULE:MITOCHONDRIAL CHAPERONE BCS1;
839:	5nug-A	9.7	15.8	254	2920	13	MOLECULE:CYTOPLASMIC DYNEIN 1 HEAVY CHAIN 1;
840:	6u1y-F	9.7	4.4	175	244	10	MOLECULE:MITOCHONDRIAL CHAPERONE BCS1;
841:	5a5b-H	9.7	3.1	189	359	15	MOLECULE:PROTEASOME COMPONENT PRE3;
842:	5dyi-L	9.7	3.2	181	438	14	MOLECULE:TRANSITIONAL ENDOPLASMIC RETICULUM ATPASE;
843:	5ji3-E	9.7	5.7	211	375	14	MOLECULE:ATP-DEPENDENT PROTEASE SUBUNIT HSLV;
844:	6sh3-E	9.7	3.5	165	376	15	MOLECULE:MITOCHONDRIAL CHAPERONE BCS1;
845:	6sh3-B	9.7	3.6	166	376	15	MOLECULE:MITOCHONDRIAL CHAPERONE BCS1;
846:	6sh3-G	9.7	3.6	166	376	15	MOLECULE:MITOCHONDRIAL CHAPERONE BCS1;
847:	6sh3-D	9.7	3.6	166	376	15	MOLECULE:MITOCHONDRIAL CHAPERONE BCS1;
848:	6u1y-C	9.7	3.4	170	242	10	MOLECULE:MITOCHONDRIAL CHAPERONE BCS1;
849:	5a5b-M	9.7	3	181	367	13	MOLECULE:PROTEASOME COMPONENT PRE3;
850:	6rn2-E	9.7	4.2	237	684	14	MOLECULE:CHAPERONE PROTEIN CLPB;
851:	6l8d-A	9.7	6	136	267	17	MOLECULE:MAGNESIUM-CHELATASE SUBUNIT CHLI;
852:	3j96-F	9.7	5.3	205	654	13	MOLECULE:VESICLE-FUSING ATPASE;
853:	5ln3-J	9.7	3.3	182	373	16	MOLECULE:26S PROTEASOME NON-ATPASE REGULATORY SUBUNIT 2;
854:	5kzf-H	9.7	3.9	202	478	15	MOLECULE:PROTEASOME-ASSOCIATED ATPASE;
855:	6l8d-F	9.7	2.9	130	267	14	MOLECULE:MAGNESIUM-CHELATASE SUBUNIT CHLI;
856:	3pfi-A	9.7	5.8	198	301	13	MOLECULE:HOLLIDAY JUNCTION ATP-DEPENDENT DNA HELICASE RUVB
857:	3j97-A	9.7	5.6	205	678	12	MOLECULE:VESICLE-FUSING ATPASE;
858:	3pxg-E	9.7	3.8	180	434	14	MOLECULE:ADAPTER PROTEIN MECA 1;
859:	5vc7-C	9.7	3.1	186	544	14	MOLECULE:VCP-LIKE ATPASE;
860:	6sfw-O	9.7	3.3	187	320	15	MOLECULE:ATP-DEPENDENT CLP PROTEASE ATP-BINDING SUBUNIT CL
861:	6opc-D	9.7	3.8	218	741	15	MOLECULE:CELL DIVISION CONTROL PROTEIN 48;
862:	5wbw-D	9.7	3.5	140	345	19	MOLECULE:HEAT SHOCK PROTEIN 104;
863:	5nug-B	9.7	6.4	222	2920	10	MOLECULE:CYTOPLASMIC DYNEIN 1 HEAVY CHAIN 1;
864:	5t0j-E	9.7	3	189	353	15	MOLECULE:26S PROTEASOME NON-ATPASE REGULATORY SUBUNIT 2;
865:	3lqr-B	9.7	7.1	214	501	9	MOLECULE:CELL DEATH PROTEIN 4;
866:	6fml-E	9.7	7.8	226	441	15	MOLECULE:RUVB-LIKE HELICASE;
867:	3uk6-E	9.7	4.9	189	290	15	MOLECULE:RUVB-LIKE 2;
868:	5o6e-B	9.7	19.1	169	513	14	MOLECULE:ATP-DEPENDENT DNA HELICASE PIF1;
869:	5fm7-A	9.7	5	204	418	14	MOLECULE:RVB1;
870:	6gen-U	9.7	6.8	214	430	14	MOLECULE:VACUOLAR PROTEIN SORTING-ASSOCIATED PROTEIN 72;
871:	5kzf-D	9.7	3.7	202	460	15	MOLECULE:PROTEASOME-ASSOCIATED ATPASE;
872:	6hd3-A	9.7	3	179	450	15	MOLECULE:CELL DIVISION CONTROL PROTEIN 48 HOMOLOG A;
873:	1ofh-A	9.7	5.2	210	309	11	MOLECULE:ATP-DEPENDENT HSL PROTEASE ATP-BINDING SUBUNIT
874:	1jr3-B	9.7	5.2	217	365	12	MOLECULE:DNA POLYMERASE III SUBUNIT GAMMA;
875:	1ofh-C	9.7	5.1	207	309	12	MOLECULE:ATP-DEPENDENT HSL PROTEASE ATP-BINDING SUBUNIT
876:	1ofh-B	9.7	5	204	309	12	MOLECULE:ATP-DEPENDENT HSL PROTEASE ATP-BINDING SUBUNIT
877:	4i4l-D	9.7	3.4	188	309	13	MOLECULE:ATP-DEPENDENT CLP PROTEASE ATP-BINDING SUBUNIT CL
878:	1ofi-A	9.7	5.1	208	299	12	MOLECULE:ATP-DEPENDENT HSL PROTEASE ATP-BINDING SUBUNIT
879:	1g3i-C	9.7	6.1	224	319	12	MOLECULE:ATP-DEPENDENT HSLU PROTEASE ATP-BINDING SUBUNIT
880:	1g3i-F	9.7	5.9	220	320	13	MOLECULE:ATP-DEPENDENT HSLU PROTEASE ATP-BINDING SUBUNIT
881:	6kww-C	9.7	4.8	202	296	14	MOLECULE:ATP-DEPENDENT PROTEASE ATPASE SUBUNIT HSLU;
882:	6pp6-D	9.7	3.3	195	349	12	MOLECULE:ATP-DEPENDENT CLP PROTEASE ATP-BINDING SUBUNIT CL
883:	6pp6-B	9.7	3.1	193	346	13	MOLECULE:ATP-DEPENDENT CLP PROTEASE ATP-BINDING SUBUNIT CL
884:	6po3-D	9.7	3.3	195	349	12	MOLECULE:ATP-DEPENDENT CLP PROTEASE ATP-BINDING SUBUNIT CL
885:	6pod-E	9.7	3.3	189	351	14	MOLECULE:ATP-DEPENDENT CLP PROTEASE ATP-BINDING SUBUNIT CL
886:	6po3-B	9.7	3.1	193	346	13	MOLECULE:ATP-DEPENDENT CLP PROTEASE ATP-BINDING SUBUNIT CL
887:	4ly6-L	9.7	3.7	183	247	17	MOLECULE:TRANSCRIPTIONAL REGULATOR (NTRC FAMILY);
888:	3u61-E	9.7	6.8	186	294	11	MOLECULE:DNA POLYMERASE ACCESSORY PROTEIN 44;
889:	5d4w-B	9.7	4.6	233	688	15	MOLECULE:PUTATIVE HEAT SHOCK PROTEIN;
890:	6ugd-D	9.7	3.1	184	310	16	MOLECULE:MEIOTIC SPINDLE FORMATION PROTEIN MEI-1;
891:	6uqo-E	9.7	4.6	226	578	16	MOLECULE:ATP-DEPENDENT CLP PROTEASE ATP-BINDING SUBUNIT CL
892:	6fml-C	9.7	7.1	222	459	14	MOLECULE:RUVB-LIKE HELICASE;
893:	6ugd-B	9.7	3	183	304	16	MOLECULE:MEIOTIC SPINDLE FORMATION PROTEIN MEI-1;
894:	5udb-E	9.7	7.2	236	417	11	MOLECULE:DNA REPLICATION LICENSING FACTOR MCM2;
895:	1xxh-C	9.7	6.5	204	366	13	MOLECULE:DNA POLYMERASE III, DELTA SUBUNIT;
896:	1g3i-U	9.7	5.7	222	322	13	MOLECULE:ATP-DEPENDENT HSLU PROTEASE ATP-BINDING SUBUNIT
897:	1g3i-V	9.7	5.4	217	313	13	MOLECULE:ATP-DEPENDENT HSLU PROTEASE ATP-BINDING SUBUNIT
898:	1jr3-A	9.7	6.5	202	366	14	MOLECULE:DNA POLYMERASE III SUBUNIT GAMMA;
899:	3glh-O	9.7	5.6	208	332	10	MOLECULE:DNA POLYMERASE III SUBUNIT DELTA;
900:	1ksf-X	9.7	4.5	177	715	17	MOLECULE:ATP-DEPENDENT CLP PROTEASE ATP-BINDING SUBUNIT
901:	6u1y-B	9.6	3.5	170	245	10	MOLECULE:MITOCHONDRIAL CHAPERONE BCS1;
902:	4l15-A	9.6	3.6	181	298	15	MOLECULE:FIDGETIN-LIKE PROTEIN 1;
903:	6uks-A	9.6	3.4	174	362	9	MOLECULE:MITOCHONDRIAL CHAPERONE BCS1;
904:	5c1b-B	9.6	7.6	234	724	13	MOLECULE:TRANSITIONAL ENDOPLASMIC RETICULUM ATPASE;
905:	4cr3-H	9.6	3	187	359	15	MOLECULE:PROTEASOME COMPONENT PRE3;
906:	6u1y-A	9.6	4.4	174	244	10	MOLECULE:MITOCHONDRIAL CHAPERONE BCS1;
907:	6u1y-D	9.6	4.3	173	244	10	MOLECULE:MITOCHONDRIAL CHAPERONE BCS1;
908:	3j95-F	9.6	6.6	215	473	10	MOLECULE:VESICLE-FUSING ATPASE;
909:	6u1y-G	9.6	3.4	170	244	10	MOLECULE:MITOCHONDRIAL CHAPERONE BCS1;
910:	5ln3-L	9.6	3	185	361	17	MOLECULE:26S PROTEASOME NON-ATPASE REGULATORY SUBUNIT 2;
911:	6mdn-F	9.6	3.2	183	449	15	MOLECULE:VESICLE-FUSING ATPASE;
912:	5nss-G	9.6	4.2	181	251	12	MOLECULE:DNA-DIRECTED RNA POLYMERASE SUBUNIT ALPHA;
913:	4w5w-A	9.6	6.7	199	269	12	MOLECULE:RIBULOSE BISPHOSPHATE CARBOXYLASE/OXYGENASE ACTIV
914:	1in5-A	9.6	5.7	197	301	14	MOLECULE:HOLLIDAY JUNCTION DNA HELICASE RUVB;
915:	6epe-K	9.6	3.8	189	391	12	MOLECULE:PROTEASOME SUBUNIT ALPHA TYPE-6;
916:	4i5o-E	9.6	3.9	178	318	14	MOLECULE:ATP-DEPENDENT CLP PROTEASE ATP-BINDING SUBUNIT CL
917:	6uko-C	9.6	3.4	170	371	9	MOLECULE:MITOCHONDRIAL CHAPERONE BCS1;
918:	6he4-I	9.6	3.1	187	267	13	MOLECULE:PROTEASOME-ACTIVATING NUCLEOTIDASE;
919:	5vc7-D	9.6	3.1	186	544	14	MOLECULE:VCP-LIKE ATPASE;
920:	3pxi-A	9.6	4.6	209	707	14	MOLECULE:ADAPTER PROTEIN MECA 1;
921:	1s3s-E	9.6	3.3	184	436	15	MOLECULE:TRANSITIONAL ENDOPLASMIC RETICULUM ATPASE (TER
922:	1s3s-B	9.6	3.4	183	436	15	MOLECULE:TRANSITIONAL ENDOPLASMIC RETICULUM ATPASE (TER
923:	6igm-F	9.6	5.5	218	366	15	MOLECULE:RUVB-LIKE 1;
924:	2w58-B	9.6	3.3	130	188	16	MOLECULE:PRIMOSOME COMPONENT (HELICASE LOADER);
925:	6h7x-A	9.6	6.9	199	371	13	MOLECULE:RUVB-LIKE 2;
926:	1z6t-B	9.6	4.7	203	586	12	MOLECULE:APOPTOTIC PROTEASE ACTIVATING FACTOR 1;
927:	6pp5-A	9.6	3.3	194	341	13	MOLECULE:ATP-DEPENDENT CLP PROTEASE ATP-BINDING SUBUNIT CL
928:	5v8f-9	9.6	7.1	241	373	12	MOLECULE:DNA REPLICATION LICENSING FACTOR MCM2;
929:	5fm7-B	9.6	7.1	198	422	16	MOLECULE:RVB1;
930:	4kod-I	9.6	3.4	183	440	15	MOLECULE:TRANSITIONAL ENDOPLASMIC RETICULUM ATPASE;
931:	4kod-E	9.6	3.3	183	439	15	MOLECULE:TRANSITIONAL ENDOPLASMIC RETICULUM ATPASE;
932:	5kzf-A	9.6	3.9	204	480	14	MOLECULE:PROTEASOME-ASSOCIATED ATPASE;
933:	6az0-A	9.6	3.7	221	439	11	MOLECULE:MITOCHONDRIAL INNER MEMBRANE I-AAA PROTEASE SUPER
934:	1in7-A	9.6	5.1	204	298	17	MOLECULE:HOLLIDAY JUNCTION DNA HELICASE RUVB;
935:	6igm-A	9.6	5.1	203	405	17	MOLECULE:RUVB-LIKE 1;
936:	1kyi-U	9.6	5.4	216	317	13	MOLECULE:ATP-DEPENDENT HSL PROTEASE ATP-BINDING SUBUNIT HS
937:	3pfi-B	9.6	5.8	193	283	14	MOLECULE:HOLLIDAY JUNCTION ATP-DEPENDENT DNA HELICASE RUVB
938:	1kyi-V	9.6	5.4	215	317	13	MOLECULE:ATP-DEPENDENT HSL PROTEASE ATP-BINDING SUBUNIT HS
939:	6pp8-D	9.6	3.3	193	349	13	MOLECULE:ATP-DEPENDENT CLP PROTEASE ATP-BINDING SUBUNIT CL
940:	6pp7-B	9.6	3.2	194	350	13	MOLECULE:ATP-DEPENDENT CLP PROTEASE ATP-BINDING SUBUNIT CL
941:	6po1-C	9.6	3.3	195	352	13	MOLECULE:ATP-DEPENDENT CLP PROTEASE ATP-BINDING SUBUNIT CL
942:	6pos-B	9.6	3.2	194	351	12	MOLECULE:ATP-DEPENDENT CLP PROTEASE ATP-BINDING SUBUNIT CL
943:	6pp8-B	9.6	3.2	194	351	12	MOLECULE:ATP-DEPENDENT CLP PROTEASE ATP-BINDING SUBUNIT CL
944:	6pp6-C	9.6	3.3	194	346	13	MOLECULE:ATP-DEPENDENT CLP PROTEASE ATP-BINDING SUBUNIT CL
945:	6pos-D	9.6	3.3	194	350	12	MOLECULE:ATP-DEPENDENT CLP PROTEASE ATP-BINDING SUBUNIT CL
946:	6po3-C	9.6	3.3	194	346	13	MOLECULE:ATP-DEPENDENT CLP PROTEASE ATP-BINDING SUBUNIT CL
947:	6pod-B	9.6	3.3	194	350	13	MOLECULE:ATP-DEPENDENT CLP PROTEASE ATP-BINDING SUBUNIT CL
948:	4bt1-B	9.6	3.4	127	173	16	MOLECULE:TRANSCRIPTIONAL REGULATOR;
949:	6vfx-E	9.6	3.4	177	341	16	MOLECULE:ATP-DEPENDENT CLP PROTEASE ATP-BINDING SUBUNIT CL
950:	4bt0-B	9.6	3.3	128	173	16	MOLECULE:TRANSCRIPTIONAL REGULATOR;
951:	1xbt-F	9.6	5.6	118	161	14	MOLECULE:THYMIDINE KINASE, CYTOSOLIC;
952:	4bs1-B	9.6	3.6	129	173	19	MOLECULE:TRANSCRIPTIONAL REGULATOR (NTRC FAMILY);
953:	4lzz-X	9.6	4.4	174	246	18	MOLECULE:TRANSCRIPTIONAL REGULATOR (NTRC FAMILY);
954:	1xbt-C	9.6	5.3	118	160	14	MOLECULE:THYMIDINE KINASE, CYTOSOLIC;
955:	6ugd-F	9.6	3	186	311	16	MOLECULE:MEIOTIC SPINDLE FORMATION PROTEIN MEI-1;
956:	1xbt-E	9.6	5.3	117	160	14	MOLECULE:THYMIDINE KINASE, CYTOSOLIC;
957:	6uge-D	9.6	3.1	183	310	16	MOLECULE:MEIOTIC SPINDLE FORMATION PROTEIN MEI-1;
958:	1xbt-B	9.6	5.3	117	160	14	MOLECULE:THYMIDINE KINASE, CYTOSOLIC;
959:	6uqo-D	9.6	5.9	225	578	16	MOLECULE:ATP-DEPENDENT CLP PROTEASE ATP-BINDING SUBUNIT CL
960:	6xtx-7	9.6	4.2	140	598	16	MOLECULE:DNA REPLICATION LICENSING FACTOR MCM2;
961:	5m7o-B	9.6	6.6	209	436	16	MOLECULE:NITROGEN ASSIMILATION REGULATORY PROTEIN;
962:	6uge-E	9.6	3	185	312	16	MOLECULE:MEIOTIC SPINDLE FORMATION PROTEIN MEI-1;
963:	6ugf-E	9.6	3.2	189	312	16	MOLECULE:MEIOTIC SPINDLE FORMATION PROTEIN MEI-1;
964:	6ugd-C	9.6	3	185	308	16	MOLECULE:MEIOTIC SPINDLE FORMATION PROTEIN MEI-1;
965:	1g3i-B	9.6	5.1	217	326	12	MOLECULE:ATP-DEPENDENT HSLU PROTEASE ATP-BINDING SUBUNIT
966:	3glh-H	9.6	4.4	191	364	14	MOLECULE:DNA POLYMERASE III SUBUNIT DELTA;
967:	6qem-G	9.5	3.2	143	239	14	MOLECULE:REPLICATIVE DNA HELICASE;
968:	6ahf-F	9.5	4.2	210	574	13	MOLECULE:HEAT SHOCK PROTEIN 104;
969:	5yww-A	9.5	13.8	137	485	17	MOLECULE:NUCLEOTIDE BINDING PROTEIN PINC;
970:	6u1y-E	9.5	4.3	173	246	10	MOLECULE:MITOCHONDRIAL CHAPERONE BCS1;
971:	6uks-C	9.5	3.4	174	362	10	MOLECULE:MITOCHONDRIAL CHAPERONE BCS1;
972:	5ji3-F	9.5	5.4	213	353	13	MOLECULE:ATP-DEPENDENT PROTEASE SUBUNIT HSLV;
973:	6uks-E	9.5	3.5	177	362	9	MOLECULE:MITOCHONDRIAL CHAPERONE BCS1;
974:	5dyi-C	9.5	3.2	181	438	14	MOLECULE:TRANSITIONAL ENDOPLASMIC RETICULUM ATPASE;
975:	5dyg-A	9.5	3.3	181	446	14	MOLECULE:TRANSITIONAL ENDOPLASMIC RETICULUM ATPASE;
976:	4cr3-M	9.5	3.1	181	367	13	MOLECULE:PROTEASOME COMPONENT PRE3;
977:	5dyi-K	9.5	3.2	181	439	14	MOLECULE:TRANSITIONAL ENDOPLASMIC RETICULUM ATPASE;
978:	6uks-B	9.5	3.5	176	362	10	MOLECULE:MITOCHONDRIAL CHAPERONE BCS1;
979:	5c1b-F	9.5	9.8	238	724	13	MOLECULE:TRANSITIONAL ENDOPLASMIC RETICULUM ATPASE;
980:	5n7r-A	9.5	6.2	194	380	13	MOLECULE:RUVB-LIKE 2;
981:	6epd-H	9.5	3.1	188	396	14	MOLECULE:PROTEASOME SUBUNIT ALPHA TYPE-6;
982:	4i34-E	9.5	3.9	175	301	14	MOLECULE:ATP-DEPENDENT CLP PROTEASE ATP-BINDING SUBUNIT CL
983:	6ukp-D	9.5	3.6	177	366	10	MOLECULE:MITOCHONDRIAL CHAPERONE BCS1;
984:	6ukp-C	9.5	3.6	177	366	10	MOLECULE:MITOCHONDRIAL CHAPERONE BCS1;
985:	6ukp-A	9.5	3.6	177	366	10	MOLECULE:MITOCHONDRIAL CHAPERONE BCS1;
986:	1ht1-G	9.5	5.4	193	408	15	MOLECULE:HEAT SHOCK LOCUS HSLV;
987:	6ukp-B	9.5	3.6	177	366	10	MOLECULE:MITOCHONDRIAL CHAPERONE BCS1;
988:	6ukp-G	9.5	3.6	177	366	10	MOLECULE:MITOCHONDRIAL CHAPERONE BCS1;
989:	6ukp-F	9.5	3.6	177	366	10	MOLECULE:MITOCHONDRIAL CHAPERONE BCS1;
990:	6ukp-E	9.5	3.6	177	366	10	MOLECULE:MITOCHONDRIAL CHAPERONE BCS1;
991:	6sh3-F	9.5	3.5	163	376	15	MOLECULE:MITOCHONDRIAL CHAPERONE BCS1;
992:	6rn2-F	9.5	4.3	244	684	12	MOLECULE:CHAPERONE PROTEIN CLPB;
993:	5t0h-B	9.5	3.6	188	341	13	MOLECULE:26S PROTEASE REGULATORY SUBUNIT 7;
994:	1s3s-F	9.5	3.4	188	441	15	MOLECULE:TRANSITIONAL ENDOPLASMIC RETICULUM ATPASE (TER
995:	1yyf-A	9.5	4.9	211	407	15	MOLECULE:ATP-DEPENDENT HSL PROTEASE ATP-BINDING SUBUNIT
996:	6sfw-S	9.5	3.1	187	332	14	MOLECULE:ATP-DEPENDENT CLP PROTEASE ATP-BINDING SUBUNIT CL
997:	6po3-A	9.5	3.2	187	344	14	MOLECULE:ATP-DEPENDENT CLP PROTEASE ATP-BINDING SUBUNIT CL
998:	6pp6-A	9.5	3.2	191	344	13	MOLECULE:ATP-DEPENDENT CLP PROTEASE ATP-BINDING SUBUNIT CL
999:	6po1-A	9.5	3.4	194	341	13	MOLECULE:ATP-DEPENDENT CLP PROTEASE ATP-BINDING SUBUNIT CL
1000:	5wve-E	9.5	6.3	225	1144	12	MOLECULE:APOPTOTIC PROTEASE-ACTIVATING FACTOR 1;
1001:	6ef3-J	9.5	4.3	192	383	15	MOLECULE:PROTEASOME SUBUNIT BETA TYPE-1;
1002:	6fhs-F	9.5	7.5	219	437	14	MOLECULE:RUVB-LIKE HELICASE;
1003:	2wvj-F	9.5	4.9	115	160	13	MOLECULE:THYMIDINE KINASE, CYTOSOLIC;
1004:	1kyi-F	9.5	5.4	216	321	13	MOLECULE:ATP-DEPENDENT HSL PROTEASE ATP-BINDING SUBUNIT HS
1005:	2wvj-B	9.5	5.2	114	161	13	MOLECULE:THYMIDINE KINASE, CYTOSOLIC;
1006:	5fm6-A	9.5	5.2	197	426	13	MOLECULE:RVB1;
1007:	1iqp-C	9.5	6.2	206	319	15	MOLECULE:RFCS;
1008:	4kod-A	9.5	3.4	186	438	15	MOLECULE:TRANSITIONAL ENDOPLASMIC RETICULUM ATPASE;
1009:	4kod-F	9.5	3.4	183	438	15	MOLECULE:TRANSITIONAL ENDOPLASMIC RETICULUM ATPASE;
1010:	4kod-L	9.5	3.4	186	442	15	MOLECULE:TRANSITIONAL ENDOPLASMIC RETICULUM ATPASE;
1011:	4uxj-D	9.5	5.5	115	159	13	MOLECULE:THYMIDINE KINASE;
1012:	1kyi-A	9.5	5.5	212	321	14	MOLECULE:ATP-DEPENDENT HSL PROTEASE ATP-BINDING SUBUNIT HS
1013:	1g3i-E	9.5	5.3	214	317	12	MOLECULE:ATP-DEPENDENT HSLU PROTEASE ATP-BINDING SUBUNIT
1014:	1g3i-T	9.5	5.7	219	331	14	MOLECULE:ATP-DEPENDENT HSLU PROTEASE ATP-BINDING SUBUNIT
1015:	6pp5-B	9.5	3.3	195	352	12	MOLECULE:ATP-DEPENDENT CLP PROTEASE ATP-BINDING SUBUNIT CL
1016:	6pp8-C	9.5	3.3	197	349	13	MOLECULE:ATP-DEPENDENT CLP PROTEASE ATP-BINDING SUBUNIT CL
1017:	6pos-C	9.5	3.3	197	350	13	MOLECULE:ATP-DEPENDENT CLP PROTEASE ATP-BINDING SUBUNIT CL
1018:	6po1-B	9.5	3.1	192	352	13	MOLECULE:ATP-DEPENDENT CLP PROTEASE ATP-BINDING SUBUNIT CL
1019:	2b8t-A	9.5	10.7	126	206	13	MOLECULE:THYMIDINE KINASE;
1020:	2b8t-C	9.5	7.8	125	199	12	MOLECULE:THYMIDINE KINASE;
1021:	5t0j-C	9.5	4.7	193	392	14	MOLECULE:26S PROTEASOME NON-ATPASE REGULATORY SUBUNIT 2;
1022:	1xbt-H	9.5	5.3	117	161	14	MOLECULE:THYMIDINE KINASE, CYTOSOLIC;
1023:	1xbt-D	9.5	5.3	117	162	14	MOLECULE:THYMIDINE KINASE, CYTOSOLIC;
1024:	5mpa-K	9.5	3.6	191	389	14	MOLECULE:PROTEASOME SUBUNIT ALPHA TYPE-1;
1025:	6ugf-D	9.5	3.1	187	310	16	MOLECULE:MEIOTIC SPINDLE FORMATION PROTEIN MEI-1;
1026:	6ef3-K	9.5	5.8	196	370	15	MOLECULE:PROTEASOME SUBUNIT BETA TYPE-1;
1027:	5dyi-I	9.5	3.2	181	439	14	MOLECULE:TRANSITIONAL ENDOPLASMIC RETICULUM ATPASE;
1028:	6hpu-B	9.5	6.6	143	416	15	MOLECULE:ATP-DEPENDENT DNA HELICASE PIF1;
1029:	2qpo-C	9.5	5.5	117	148	15	MOLECULE:THYMIDINE KINASE;
1030:	5vhm-A	9.5	3.7	188	258	15	MOLECULE:26S PROTEASOME NON-ATPASE REGULATORY SUBUNIT 10;
1031:	2qpo-A	9.5	4.4	114	153	14	MOLECULE:THYMIDINE KINASE;
1032:	3pvs-B	9.4	15.8	208	417	18	MOLECULE:REPLICATION-ASSOCIATED RECOMBINATION PROTEIN A;
1033:	6qel-K	9.4	3.3	141	237	13	MOLECULE:REPLICATIVE DNA HELICASE;
1034:	1s3s-A	9.4	3.4	186	436	14	MOLECULE:TRANSITIONAL ENDOPLASMIC RETICULUM ATPASE (TER
1035:	1ixz-A	9.4	3.9	176	238	15	MOLECULE:ATP-DEPENDENT METALLOPROTEASE FTSH;
1036:	3j95-B	9.4	5.7	211	481	13	MOLECULE:VESICLE-FUSING ATPASE;
1037:	5a5b-I	9.4	3.4	182	362	14	MOLECULE:PROTEASOME COMPONENT PRE3;
1038:	4cr3-I	9.4	3.4	182	362	14	MOLECULE:PROTEASOME COMPONENT PRE3;
1039:	5ep1-A	9.4	4.2	179	252	22	MOLECULE:PUTATIVE REPRESSOR PROTEIN LUXO;
1040:	6sko-2	9.4	5.4	145	346	17	MOLECULE:DNA REPLICATION LICENSING FACTOR MCM6;
1041:	6rn4-E	9.4	4	243	684	14	MOLECULE:CHAPERONE PROTEIN CLPB;
1042:	4i81-A	9.4	3.7	176	295	11	MOLECULE:ATP-DEPENDENT CLP PROTEASE ATP-BINDING SUBUNIT CL
1043:	4i81-E	9.4	3.7	176	290	12	MOLECULE:ATP-DEPENDENT CLP PROTEASE ATP-BINDING SUBUNIT CL
1044:	3hte-A	9.4	3.7	172	317	13	MOLECULE:ATP-DEPENDENT CLP PROTEASE ATP-BINDING SUBUNIT CL
1045:	3hte-C	9.4	4.1	144	283	12	MOLECULE:ATP-DEPENDENT CLP PROTEASE ATP-BINDING SUBUNIT CL
1046:	6uko-F	9.4	3.4	169	371	9	MOLECULE:MITOCHONDRIAL CHAPERONE BCS1;
1047:	6pxi-F	9.4	5.9	184	367	14	MOLECULE:ATP-DEPENDENT PROTEASE SUBUNIT HSLV;
1048:	5oaf-F	9.4	7.9	221	407	14	MOLECULE:RUVB-LIKE 1;
1049:	5xf8-5	9.4	6.4	122	632	16	MOLECULE:DNA REPLICATION LICENSING FACTOR MCM2;
1050:	4uxi-B	9.4	5.4	116	160	13	MOLECULE:THYMIDINE KINASE;
1051:	6sfw-Q	9.4	3.6	186	316	13	MOLECULE:ATP-DEPENDENT CLP PROTEASE ATP-BINDING SUBUNIT CL
1052:	4ai6-B	9.4	11.6	232	2650	9	MOLECULE:GLUTATHIONE S-TRANSFERASE CLASS-MU 26 KDA ISOZYME
1053:	4cr2-J	9.4	3.4	182	373	15	MOLECULE:PROTEASOME COMPONENT PRE3;
1054:	5vhf-F	9.4	3.3	169	359	13	MOLECULE:26S PROTEASOME NON-ATPASE REGULATORY SUBUNIT 10;
1055:	3jbt-K	9.4	6.3	229	1144	11	MOLECULE:APOPTOTIC PROTEASE-ACTIVATING FACTOR 1;
1056:	3shf-A	9.4	4.1	190	1133	12	MOLECULE:APOPTOTIC PEPTIDASE ACTIVATING FACTOR 1;
1057:	5wc0-E	9.4	3.1	181	277	15	MOLECULE:MEIOTIC SPINDLE FORMATION PROTEIN MEI-1;
1058:	5wve-G	9.4	6.3	226	1144	12	MOLECULE:APOPTOTIC PROTEASE-ACTIVATING FACTOR 1;
1059:	5wve-I	9.4	6.4	229	1144	10	MOLECULE:APOPTOTIC PROTEASE-ACTIVATING FACTOR 1;
1060:	2wvj-C	9.4	5.3	117	160	14	MOLECULE:THYMIDINE KINASE, CYTOSOLIC;
1061:	5vca-Q	9.4	3	188	543	14	MOLECULE:VCP-LIKE ATPASE;
1062:	5mpa-M	9.4	3.4	195	381	11	MOLECULE:PROTEASOME SUBUNIT ALPHA TYPE-1;
1063:	5v8f-2	9.4	4	139	603	17	MOLECULE:DNA REPLICATION LICENSING FACTOR MCM2;
1064:	6f0x-A	9.4	3.2	192	308	16	MOLECULE:PACHYTENE CHECKPOINT PROTEIN 2 HOMOLOG;
1065:	5ofo-E	9.4	4.3	243	686	14	MOLECULE:CHAPERONE PROTEIN CLPB,ATP-DEPENDENT CLP PROTEASE
1066:	6mii-C	9.4	4	141	589	17	MOLECULE:MINICHROMOSOME MAINTENANCE PROTEIN MCM;
1067:	4uxi-A	9.4	4.9	109	164	14	MOLECULE:THYMIDINE KINASE;
1068:	4uxj-H	9.4	3	107	157	14	MOLECULE:THYMIDINE KINASE;
1069:	6mii-E	9.4	5.2	140	592	15	MOLECULE:MINICHROMOSOME MAINTENANCE PROTEIN MCM;
1070:	6oay-F	9.4	4.2	223	558	14	MOLECULE:HYPERACTIVE DISAGGREGASE CLPB;
1071:	5exx-A	9.4	4.4	175	256	14	MOLECULE:TRANSCRIPTIONAL REGULATOR FLEQ;
1072:	1g3i-W	9.4	5.8	217	312	12	MOLECULE:ATP-DEPENDENT HSLU PROTEASE ATP-BINDING SUBUNIT
1073:	1g3i-S	9.4	5.4	218	317	13	MOLECULE:ATP-DEPENDENT HSLU PROTEASE ATP-BINDING SUBUNIT
1074:	1g3i-X	9.4	5.8	219	322	11	MOLECULE:ATP-DEPENDENT HSLU PROTEASE ATP-BINDING SUBUNIT
1075:	6kww-P	9.4	4.7	201	302	14	MOLECULE:ATP-DEPENDENT PROTEASE ATPASE SUBUNIT HSLU;
1076:	1kyi-S	9.4	5.5	219	317	11	MOLECULE:ATP-DEPENDENT HSL PROTEASE ATP-BINDING SUBUNIT HS
1077:	1kyi-W	9.4	5.3	216	317	12	MOLECULE:ATP-DEPENDENT HSL PROTEASE ATP-BINDING SUBUNIT HS
1078:	1kyi-T	9.4	5.4	216	317	12	MOLECULE:ATP-DEPENDENT HSL PROTEASE ATP-BINDING SUBUNIT HS
1079:	6pp7-E	9.4	3.3	189	349	14	MOLECULE:ATP-DEPENDENT CLP PROTEASE ATP-BINDING SUBUNIT CL
1080:	5fuy-B	9.4	5.8	113	164	13	MOLECULE:THYMDINE KINASE;
1081:	2wvj-A	9.4	5.3	117	160	14	MOLECULE:THYMIDINE KINASE, CYTOSOLIC;
1082:	1w4r-G	9.4	5.1	115	160	14	MOLECULE:THYMIDINE KINASE;
1083:	2orv-A	9.4	5.2	117	163	14	MOLECULE:THYMIDINE KINASE;
1084:	6uge-C	9.4	3.1	188	308	16	MOLECULE:MEIOTIC SPINDLE FORMATION PROTEIN MEI-1;
1085:	5zql-A	9.4	3.3	177	252	17	MOLECULE:KATANIN P60 ATPASE-CONTAINING SUBUNIT A1;
1086:	5vca-M	9.4	2.9	190	543	14	MOLECULE:VCP-LIKE ATPASE;
1087:	5txv-S	9.4	6.5	204	310	13	MOLECULE:ATP-DEPENDENT PROTEASE ATPASE SUBUNIT HSLU;
1088:	6qem-H	9.4	3	142	239	14	MOLECULE:REPLICATIVE DNA HELICASE;
1089:	2a5y-B	9.4	7.1	216	501	10	MOLECULE:APOPTOSIS REGULATOR CED-9;
1090:	3gli-G	9.4	4	207	373	15	MOLECULE:DNA POLYMERASE III SUBUNIT DELTA;
1091:	3glh-J	9.4	5.2	196	332	12	MOLECULE:DNA POLYMERASE III SUBUNIT DELTA;
1092:	3glf-E	9.4	6.3	199	334	10	MOLECULE:DNA POLYMERASE III SUBUNIT DELTA;
1093:	5irm-C	9.4	14.2	213	770	14	MOLECULE:UNCHARACTERIZED PROTEIN;
1094:	5he9-A	9.4	3.4	120	168	18	MOLECULE:HELICASE LOADER;
1095:	1kyi-X	9.4	5.5	219	317	11	MOLECULE:ATP-DEPENDENT HSL PROTEASE ATP-BINDING SUBUNIT HS
1096:	1kyi-B	9.4	5.3	212	321	11	MOLECULE:ATP-DEPENDENT HSL PROTEASE ATP-BINDING SUBUNIT HS
1097:	6mfv-B	9.4	3.9	185	641	10	MOLECULE:TETRATRICOPEPTIDE REPEAT SENSOR PH0952;
1098:	3glg-J	9.4	6.2	200	334	11	MOLECULE:DNA POLYMERASE III SUBUNIT DELTA;
1099:	3glf-J	9.4	6.4	201	334	10	MOLECULE:DNA POLYMERASE III SUBUNIT DELTA;
1100:	3glg-E	9.4	6.1	194	334	11	MOLECULE:DNA POLYMERASE III SUBUNIT DELTA;
1101:	5zr1-B	9.3	8.2	143	374	12	MOLECULE:ORIGIN RECOGNITION COMPLEX SUBUNIT 1;
1102:	6pxk-K	9.3	4.7	201	429	15	MOLECULE:ATP-DEPENDENT PROTEASE ATPASE SUBUNIT HSLU;
1103:	6jpu-F	9.3	4.3	216	577	13	MOLECULE:UNCHARACTERIZED AAA DOMAIN-CONTAINING PROTEIN C31
1104:	1r7r-A	9.3	9	221	683	13	MOLECULE:TRANSITIONAL ENDOPLASMIC RETICULUM ATPASE;
1105:	2zao-A	9.3	3.1	168	312	18	MOLECULE:VACUOLAR PROTEIN SORTING-ASSOCIATING PROTEIN 4B;
1106:	4cr4-L	9.3	3	184	361	15	MOLECULE:PROTEASOME COMPONENT PRE3;
1107:	5c18-C	9.3	3.7	190	724	16	MOLECULE:TRANSITIONAL ENDOPLASMIC RETICULUM ATPASE;
1108:	5oaf-D	9.3	6.9	202	411	14	MOLECULE:RUVB-LIKE 1;
1109:	5ftn-A	9.3	8.9	234	737	13	MOLECULE:TRANSITIONAL ENDOPLASMIC RETICULUM ATPASE;
1110:	4i81-F	9.3	3.9	143	289	13	MOLECULE:ATP-DEPENDENT CLP PROTEASE ATP-BINDING SUBUNIT CL
1111:	6mat-B	9.3	3.9	225	578	16	MOLECULE:RIX7 MUTANT;
1112:	3j3t-F	9.3	4.4	238	798	13	MOLECULE:ADAPTER PROTEIN MECA 1;
1113:	5a5b-J	9.3	3.4	182	373	13	MOLECULE:PROTEASOME COMPONENT PRE3;
1114:	4uxh-B	9.3	5.5	111	164	14	MOLECULE:THYMIDINE KINASE;
1115:	5vhq-A	9.3	3.8	190	261	16	MOLECULE:26S PROTEASOME NON-ATPASE REGULATORY SUBUNIT 10;
1116:	4uxj-B	9.3	5.5	115	166	13	MOLECULE:THYMIDINE KINASE;
1117:	6igm-D	9.3	6.9	216	396	13	MOLECULE:RUVB-LIKE 1;
1118:	5ftm-F	9.3	8.3	233	728	12	MOLECULE:TRANSITIONAL ENDOPLASMIC RETICULUM ATPASE;
1119:	5vhh-F	9.3	3.4	173	358	13	MOLECULE:26S PROTEASOME REGULATORY SUBUNIT 7;
1120:	6nyy-B	9.3	3.5	218	487	11	MOLECULE:AFG3-LIKE PROTEIN 2;
1121:	6npy-A	9.3	15.4	222	798	10	MOLECULE:NACHT, LRR AND PYD DOMAINS-CONTAINING PROTEIN 3;
1122:	6nyy-D	9.3	3.7	216	491	12	MOLECULE:AFG3-LIKE PROTEIN 2;
1123:	6jpu-B	9.3	3.9	209	577	14	MOLECULE:UNCHARACTERIZED AAA DOMAIN-CONTAINING PROTEIN C31
1124:	6jpu-C	9.3	3.5	207	577	15	MOLECULE:UNCHARACTERIZED AAA DOMAIN-CONTAINING PROTEIN C31
1125:	5ji2-E	9.3	5.7	210	375	16	MOLECULE:ATP-DEPENDENT PROTEASE SUBUNIT HSLV;
1126:	2wvj-D	9.3	5.4	117	162	14	MOLECULE:THYMIDINE KINASE, CYTOSOLIC;
1127:	6gen-Y	9.3	8.3	225	447	13	MOLECULE:VACUOLAR PROTEIN SORTING-ASSOCIATED PROTEIN 72;
1128:	2wvj-G	9.3	5	116	161	14	MOLECULE:THYMIDINE KINASE, CYTOSOLIC;
1129:	6az0-D	9.3	3.9	212	439	13	MOLECULE:MITOCHONDRIAL INNER MEMBRANE I-AAA PROTEASE SUPER
1130:	5ofo-C	9.3	4.5	227	686	14	MOLECULE:CHAPERONE PROTEIN CLPB,ATP-DEPENDENT CLP PROTEASE
1131:	3uk6-J	9.3	4.3	181	300	15	MOLECULE:RUVB-LIKE 2;
1132:	3cf2-B	9.3	9.4	217	659	13	MOLECULE:TRANSITIONAL ENDOPLASMIC RETICULUM ATPASE;
1133:	3cf2-D	9.3	9.4	217	659	13	MOLECULE:TRANSITIONAL ENDOPLASMIC RETICULUM ATPASE;
1134:	6az0-B	9.3	3.4	216	439	11	MOLECULE:MITOCHONDRIAL INNER MEMBRANE I-AAA PROTEASE SUPER
1135:	2c9o-B	9.3	4.1	190	393	17	MOLECULE:RUVB-LIKE 1;
1136:	5fux-B	9.3	6.1	117	165	14	MOLECULE:THYMDINE KINASE;
1137:	5fuy-F	9.3	6.2	117	167	14	MOLECULE:THYMDINE KINASE;
1138:	1xbt-G	9.3	5.3	117	165	14	MOLECULE:THYMIDINE KINASE, CYTOSOLIC;
1139:	1xbt-A	9.3	3.2	111	160	14	MOLECULE:THYMIDINE KINASE, CYTOSOLIC;
1140:	5kne-D	9.3	4.4	232	770	16	MOLECULE:HEAT SHOCK PROTEIN 104;
1141:	6djv-F	9.3	4.5	223	558	12	MOLECULE:CHAPERONE PROTEIN CLPB;
1142:	6qel-G	9.3	3.1	130	229	15	MOLECULE:REPLICATIVE DNA HELICASE;
1143:	6n8v-B	9.3	4.4	217	710	16	MOLECULE:HEAT SHOCK PROTEIN 104;
1144:	4aki-B	9.3	9.5	238	2650	11	MOLECULE:GLUTATHIONE S-TRANSFERASE CLASS-MU 26 KDA ISOZYME
1145:	1w4r-F	9.3	5.1	113	161	14	MOLECULE:THYMIDINE KINASE;
1146:	6qem-J	9.3	3.3	144	239	14	MOLECULE:REPLICATIVE DNA HELICASE;
1147:	2qpo-B	9.3	5.7	114	150	14	MOLECULE:THYMIDINE KINASE;
1148:	2qpo-D	9.3	5.5	116	151	14	MOLECULE:THYMIDINE KINASE;
1149:	6jq0-C	9.3	4	211	569	12	MOLECULE:UNCHARACTERIZED AAA DOMAIN-CONTAINING PROTEIN C31
1150:	5t0h-A	9.3	3	184	361	13	MOLECULE:26S PROTEASE REGULATORY SUBUNIT 7;
1151:	3cf2-A	9.3	9.4	217	659	13	MOLECULE:TRANSITIONAL ENDOPLASMIC RETICULUM ATPASE;
1152:	6ekk-B	9.2	3.4	111	381	5	MOLECULE:DENN DOMAIN-CONTAINING PROTEIN 1A;
1153:	6nyy-C	9.2	3.5	215	491	12	MOLECULE:AFG3-LIKE PROTEIN 2;
1154:	6mfv-A	9.2	3.7	187	641	11	MOLECULE:TETRATRICOPEPTIDE REPEAT SENSOR PH0952;
1155:	5j1s-A	9.2	4.1	175	277	13	MOLECULE:TORSIN-1A;
1156:	4xgu-E	9.2	3.1	192	379	13	MOLECULE:PUTATIVE PACHYTENE CHECKPOINT PROTEIN 2;
1157:	1g41-A	9.2	5.8	211	334	12	MOLECULE:HEAT SHOCK PROTEIN HSLU;
1158:	3uk6-I	9.2	5.3	185	294	13	MOLECULE:RUVB-LIKE 2;
1159:	4w8f-B	9.2	11.6	240	2609	9	MOLECULE:DYNEIN HEAVY CHAIN LYSOZYME CHIMERA;
1160:	5c1b-E	9.2	9.4	237	724	14	MOLECULE:TRANSITIONAL ENDOPLASMIC RETICULUM ATPASE;
1161:	5ln3-M	9.2	4.8	186	389	11	MOLECULE:26S PROTEASOME NON-ATPASE REGULATORY SUBUNIT 2;
1162:	2x31-H	9.2	3.1	131	321	11	MOLECULE:MAGNESIUM-CHELATASE 60 KDA SUBUNIT;
1163:	5nss-L	9.2	4.2	181	250	13	MOLECULE:DNA-DIRECTED RNA POLYMERASE SUBUNIT ALPHA;
1164:	5nss-F	9.2	3.6	176	248	14	MOLECULE:DNA-DIRECTED RNA POLYMERASE SUBUNIT ALPHA;
1165:	5vhn-B	9.2	4.1	186	257	10	MOLECULE:26S PROTEASOME NON-ATPASE REGULATORY SUBUNIT 10;
1166:	4i9k-B	9.2	3.8	171	293	13	MOLECULE:ATP-DEPENDENT CLP PROTEASE ATP-BINDING SUBUNIT CL
1167:	3hte-E	9.2	9	175	302	12	MOLECULE:ATP-DEPENDENT CLP PROTEASE ATP-BINDING SUBUNIT CL
1168:	5ifw-B	9.2	6.5	208	702	13	MOLECULE:TETHER CONTAINING UBX DOMAIN FOR GLUT4;
1169:	3hte-F	9.2	4.1	146	293	12	MOLECULE:ATP-DEPENDENT CLP PROTEASE ATP-BINDING SUBUNIT CL
1170:	4i9k-A	9.2	3.9	172	293	13	MOLECULE:ATP-DEPENDENT CLP PROTEASE ATP-BINDING SUBUNIT CL
1171:	6ef2-L	9.2	3.6	181	264	14	MOLECULE:PROTEASOME SUBUNIT ALPHA TYPE-1;
1172:	4i63-D	9.2	4.1	174	310	15	MOLECULE:ATP-DEPENDENT CLP PROTEASE ATP-BINDING SUBUNIT CL
1173:	1ht1-F	9.2	5	179	408	15	MOLECULE:HEAT SHOCK LOCUS HSLV;
1174:	6l8d-B	9.2	3	132	273	14	MOLECULE:MAGNESIUM-CHELATASE SUBUNIT CHLI;
1175:	3upu-A	9.2	4.8	142	439	15	MOLECULE:ATP-DEPENDENT DNA HELICASE DDA;
1176:	5txv-B	9.2	5.7	203	337	13	MOLECULE:ATP-DEPENDENT PROTEASE ATPASE SUBUNIT HSLU;
1177:	6sfw-R	9.2	3.1	184	326	13	MOLECULE:ATP-DEPENDENT CLP PROTEASE ATP-BINDING SUBUNIT CL
1178:	5vhn-F	9.2	3.4	173	258	13	MOLECULE:26S PROTEASOME NON-ATPASE REGULATORY SUBUNIT 10;
1179:	5wc0-B	9.2	3.1	179	277	16	MOLECULE:MEIOTIC SPINDLE FORMATION PROTEIN MEI-1;
1180:	5wc0-D	9.2	3.2	179	277	14	MOLECULE:MEIOTIC SPINDLE FORMATION PROTEIN MEI-1;
1181:	5wc0-F	9.2	3.2	184	277	16	MOLECULE:MEIOTIC SPINDLE FORMATION PROTEIN MEI-1;
1182:	2wvj-E	9.2	3.6	111	160	14	MOLECULE:THYMIDINE KINASE, CYTOSOLIC;
1183:	5wc2-A	9.2	3.4	185	364	15	MOLECULE:PACHYTENE CHECKPOINT PROTEIN 2 HOMOLOG;
1184:	6e11-4	9.2	3.9	241	717	15	MOLECULE:UNKNOWN (CLAW);
1185:	1iqp-A	9.2	5.3	204	326	15	MOLECULE:RFCS;
1186:	4wvy-B	9.2	7.3	211	408	16	MOLECULE:RUVB-LIKE 1;
1187:	6f0x-D	9.2	3.1	193	398	16	MOLECULE:PACHYTENE CHECKPOINT PROTEIN 2 HOMOLOG;
1188:	2xsz-E	9.2	7.1	199	315	15	MOLECULE:RUVB-LIKE 1;
1189:	3uk6-H	9.2	5.7	185	277	15	MOLECULE:RUVB-LIKE 2;
1190:	3jc5-3	9.2	2.8	135	588	14	MOLECULE:DNA REPLICATION LICENSING FACTOR MCM2;
1191:	6opc-C	9.2	3.5	221	741	14	MOLECULE:CELL DIVISION CONTROL PROTEIN 48;
1192:	3jc5-2	9.2	4.7	138	584	15	MOLECULE:DNA REPLICATION LICENSING FACTOR MCM2;
1193:	3jc7-3	9.2	2.9	133	577	17	MOLECULE:DNA REPLICATION LICENSING FACTOR MCM2;
1194:	6mii-F	9.2	4.4	140	589	16	MOLECULE:MINICHROMOSOME MAINTENANCE PROTEIN MCM;
1195:	2c9o-A	9.2	5.5	173	398	19	MOLECULE:RUVB-LIKE 1;
1196:	4i4l-B	9.2	3.8	174	305	13	MOLECULE:ATP-DEPENDENT CLP PROTEASE ATP-BINDING SUBUNIT CL
1197:	2uz3-A	9.2	11	127	190	13	MOLECULE:THYMIDINE KINASE;
1198:	2pt7-F	9.2	4.3	138	307	15	MOLECULE:CAG-ALFA;
1199:	2b8t-B	9.2	6	125	189	13	MOLECULE:THYMIDINE KINASE;
1200:	6blb-A	9.2	5.3	194	311	16	MOLECULE:HOLLIDAY JUNCTION ATP-DEPENDENT DNA HELICASE RUVB
1201:	5fuw-A	9.2	6.4	118	168	14	MOLECULE:THYMDINE KINASE;
1202:	2b8t-D	9.2	8.4	121	204	12	MOLECULE:THYMIDINE KINASE;
1203:	2orv-B	9.2	5.2	114	160	14	MOLECULE:THYMIDINE KINASE;
1204:	1nlz-F	9.2	4.1	139	304	14	MOLECULE:VIRB11 HOMOLOG;
1205:	6wgi-7	9.2	12.5	164	625	12	MOLECULE:DNA (34-MER);
1206:	6ugd-A	9.2	3	180	305	15	MOLECULE:MEIOTIC SPINDLE FORMATION PROTEIN MEI-1;
1207:	6uge-B	9.2	3.1	181	304	15	MOLECULE:MEIOTIC SPINDLE FORMATION PROTEIN MEI-1;
1208:	1w4r-D	9.2	5.3	111	160	14	MOLECULE:THYMIDINE KINASE;
1209:	1w4r-C	9.2	5.1	115	160	14	MOLECULE:THYMIDINE KINASE;
1210:	6qem-I	9.2	2.9	140	239	15	MOLECULE:REPLICATIVE DNA HELICASE;
1211:	2qqe-A	9.2	5.5	118	164	15	MOLECULE:THYMIDINE KINASE;
1212:	2qqe-B	9.2	5.5	118	158	15	MOLECULE:THYMIDINE KINASE;
1213:	5txv-P	9.2	4.6	196	305	12	MOLECULE:ATP-DEPENDENT PROTEASE ATPASE SUBUNIT HSLU;
1214:	6jq0-F	9.2	4	213	524	12	MOLECULE:UNCHARACTERIZED AAA DOMAIN-CONTAINING PROTEIN C31
1215:	3glh-L	9.2	4.5	217	364	15	MOLECULE:DNA POLYMERASE III SUBUNIT DELTA;
1216:	1xxh-J	9.2	5.3	195	334	12	MOLECULE:DNA POLYMERASE III, DELTA SUBUNIT;
1217:	3b85-A	9.1	3.8	135	187	13	MOLECULE:PHOSPHATE STARVATION-INDUCIBLE PROTEIN;
1218:	1iy0-A	9.1	3.8	167	240	14	MOLECULE:ATP-DEPENDENT METALLOPROTEASE FTSH;
1219:	4lj4-A	9.1	3.5	177	319	12	MOLECULE:CHAPERONE PROTEIN CLPB;
1220:	5a5b-L	9.1	2.9	180	361	15	MOLECULE:PROTEASOME COMPONENT PRE3;
1221:	4i4l-F	9.1	4.1	147	302	13	MOLECULE:ATP-DEPENDENT CLP PROTEASE ATP-BINDING SUBUNIT CL
1222:	4i4l-C	9.1	4.2	146	305	12	MOLECULE:ATP-DEPENDENT CLP PROTEASE ATP-BINDING SUBUNIT CL
1223:	4cr3-L	9.1	3.1	179	361	15	MOLECULE:PROTEASOME COMPONENT PRE3;
1224:	6uko-E	9.1	3.4	171	371	9	MOLECULE:MITOCHONDRIAL CHAPERONE BCS1;
1225:	3zw6-C	9.1	5.3	180	263	11	MOLECULE:RIBULOSE BISPHOSPHATE CARBOXYLASE/OXYGENASE ACTIV
1226:	3zw6-D	9.1	4.8	172	263	10	MOLECULE:RIBULOSE BISPHOSPHATE CARBOXYLASE/OXYGENASE ACTIV
1227:	3zw6-A	9.1	4.8	172	263	10	MOLECULE:RIBULOSE BISPHOSPHATE CARBOXYLASE/OXYGENASE ACTIV
1228:	1xwi-A	9.1	3.6	170	322	16	MOLECULE:SKD1 PROTEIN;
1229:	3pxg-C	9.1	3.7	182	444	18	MOLECULE:ADAPTER PROTEIN MECA 1;
1230:	6pxl-G	9.1	5.2	215	419	13	MOLECULE:ATP-DEPENDENT PROTEASE ATPASE SUBUNIT HSLU;
1231:	6jpu-D	9.1	3.5	207	577	15	MOLECULE:UNCHARACTERIZED AAA DOMAIN-CONTAINING PROTEIN C31
1232:	6jpu-E	9.1	3.8	199	577	15	MOLECULE:UNCHARACTERIZED AAA DOMAIN-CONTAINING PROTEIN C31
1233:	5ji2-F	9.1	5.2	209	353	13	MOLECULE:ATP-DEPENDENT PROTEASE SUBUNIT HSLV;
1234:	5wc0-C	9.1	3.3	180	277	13	MOLECULE:MEIOTIC SPINDLE FORMATION PROTEIN MEI-1;
1235:	5wve-C	9.1	6.4	229	1144	10	MOLECULE:APOPTOTIC PROTEASE-ACTIVATING FACTOR 1;
1236:	6pxl-F	9.1	5.2	189	410	14	MOLECULE:ATP-DEPENDENT PROTEASE ATPASE SUBUNIT HSLU;
1237:	1w4r-H	9.1	2.7	106	161	14	MOLECULE:THYMIDINE KINASE;
1238:	1w4r-E	9.1	5.1	110	160	14	MOLECULE:THYMIDINE KINASE;
1239:	6f0x-C	9.1	3	190	398	14	MOLECULE:PACHYTENE CHECKPOINT PROTEIN 2 HOMOLOG;
1240:	3cf3-C	9.1	6.7	215	723	15	MOLECULE:TRANSITIONAL ENDOPLASMIC RETICULUM ATPASE;
1241:	5o6b-B	9.1	18.4	166	507	13	MOLECULE:ATP-DEPENDENT DNA HELICASE PIF1;
1242:	3kds-F	9.1	5.1	235	426	13	MOLECULE:CELL DIVISION PROTEIN FTSH;
1243:	1in8-A	9.1	4.1	190	298	19	MOLECULE:HOLLIDAY JUNCTION DNA HELICASE RUVB;
1244:	6mii-B	9.1	3	138	589	17	MOLECULE:MINICHROMOSOME MAINTENANCE PROTEIN MCM;
1245:	4uxj-F	9.1	5.2	112	173	13	MOLECULE:THYMIDINE KINASE;
1246:	4i63-B	9.1	4	170	307	15	MOLECULE:ATP-DEPENDENT CLP PROTEASE ATP-BINDING SUBUNIT CL
1247:	6wgf-6	9.1	5.2	146	564	14	MOLECULE:DNA REPLICATION LICENSING FACTOR MCM2;
1248:	3hte-D	9.1	3.7	168	301	13	MOLECULE:ATP-DEPENDENT CLP PROTEASE ATP-BINDING SUBUNIT CL
1249:	6igm-E	9.1	4.9	214	380	14	MOLECULE:RUVB-LIKE 1;
1250:	3jd5-g	9.1	3.6	196	338	13	MOLECULE:28S RIBOSOMAL RNA, MITOCHONDIAL;
1251:	5fux-A	9.1	6.4	115	168	13	MOLECULE:THYMDINE KINASE;
1252:	5fuw-B	9.1	6.4	118	166	14	MOLECULE:THYMDINE KINASE;
1253:	1nly-A	9.1	3.8	140	322	14	MOLECULE:VIRB11 HOMOLOG;
1254:	5fuy-C	9.1	6.5	118	164	14	MOLECULE:THYMDINE KINASE;
1255:	4qhs-F	9.1	4.5	143	242	12	MOLECULE:FLAGELLAR REGULATORY PROTEIN C;
1256:	5fuy-D	9.1	5.6	112	161	13	MOLECULE:THYMDINE KINASE;
1257:	2pt7-C	9.1	4.3	138	307	15	MOLECULE:CAG-ALFA;
1258:	6bge-B	9.1	4	138	322	14	MOLECULE:VIRB11-LIKE PROTEIN;
1259:	6pxl-C	9.1	6.9	197	389	14	MOLECULE:ATP-DEPENDENT PROTEASE ATPASE SUBUNIT HSLU;
1260:	6ugf-B	9.1	3	183	304	16	MOLECULE:MEIOTIC SPINDLE FORMATION PROTEIN MEI-1;
1261:	6wgg-7	9.1	10.5	164	641	16	MOLECULE:CELL DIVISION CYCLE PROTEIN CDT1;
1262:	6ugf-C	9.1	3.3	189	308	15	MOLECULE:MEIOTIC SPINDLE FORMATION PROTEIN MEI-1;
1263:	5mp9-K	9.1	3.5	197	389	14	MOLECULE:PROTEASOME SUBUNIT ALPHA TYPE-1;
1264:	6uge-F	9.1	3.2	184	311	15	MOLECULE:MEIOTIC SPINDLE FORMATION PROTEIN MEI-1;
1265:	5vhm-F	9.1	4.7	168	219	13	MOLECULE:26S PROTEASOME NON-ATPASE REGULATORY SUBUNIT 10;
1266:	2orw-B	9.1	5.8	117	173	14	MOLECULE:THYMIDINE KINASE;
1267:	2qq0-A	9.1	5.5	115	169	14	MOLECULE:THYMIDINE KINASE;
1268:	2orw-A	9.1	5.5	116	171	14	MOLECULE:THYMIDINE KINASE;
1269:	5txv-W	9.1	5.6	199	336	14	MOLECULE:ATP-DEPENDENT PROTEASE ATPASE SUBUNIT HSLU;
1270:	6jq0-D	9.1	4.3	218	566	11	MOLECULE:UNCHARACTERIZED AAA DOMAIN-CONTAINING PROTEIN C31
1271:	5bk4-6	9.1	4.7	148	615	14	MOLECULE:DNA REPLICATION LICENSING FACTOR MCM2;
1272:	6orb-A	9	4.5	188	3352	13	MOLECULE:MIDASIN;
1273:	6f0x-B	9	3.2	192	398	15	MOLECULE:PACHYTENE CHECKPOINT PROTEIN 2 HOMOLOG;
1274:	1iy1-A	9	4	172	234	17	MOLECULE:ATP-DEPENDENT METALLOPROTEASE FTSH;
1275:	3eih-C	9	3.5	186	310	17	MOLECULE:VACUOLAR PROTEIN SORTING-ASSOCIATED PROTEIN 4;
1276:	6ef0-H	9	3.1	179	257	14	MOLECULE:PROTEASOME SUBUNIT ALPHA TYPE-1;
1277:	1e94-E	9	5.3	203	408	13	MOLECULE:HEAT SHOCK PROTEIN HSLV;
1278:	5ep0-A	9	3.7	188	380	17	MOLECULE:PUTATIVE REPRESSOR PROTEIN LUXO;
1279:	6wgg-2	9	5.5	140	581	16	MOLECULE:CELL DIVISION CYCLE PROTEIN CDT1;
1280:	4i63-C	9	3.9	155	298	13	MOLECULE:ATP-DEPENDENT CLP PROTEASE ATP-BINDING SUBUNIT CL
1281:	1ht1-E	9	5.2	183	408	14	MOLECULE:HEAT SHOCK LOCUS HSLV;
1282:	4i4l-E	9	3.9	163	294	15	MOLECULE:ATP-DEPENDENT CLP PROTEASE ATP-BINDING SUBUNIT CL
1283:	1ht2-H	9	5.3	180	408	14	MOLECULE:HEAT SHOCK LOCUS HSLV;
1284:	4i5o-B	9	4.1	172	308	13	MOLECULE:ATP-DEPENDENT CLP PROTEASE ATP-BINDING SUBUNIT CL
1285:	5kne-C	9	4.6	223	769	16	MOLECULE:HEAT SHOCK PROTEIN 104;
1286:	2x31-L	9	3.2	136	321	11	MOLECULE:MAGNESIUM-CHELATASE 60 KDA SUBUNIT;
1287:	3zw6-B	9	5.1	175	263	11	MOLECULE:RIBULOSE BISPHOSPHATE CARBOXYLASE/OXYGENASE ACTIV
1288:	2cea-D	9	8	207	413	15	MOLECULE:CELL DIVISION PROTEIN FTSH;
1289:	4uxj-A	9	5.7	116	167	13	MOLECULE:THYMIDINE KINASE;
1290:	3pxg-B	9	4.3	181	437	14	MOLECULE:ADAPTER PROTEIN MECA 1;
1291:	5ftm-A	9	8.3	233	728	12	MOLECULE:TRANSITIONAL ENDOPLASMIC RETICULUM ATPASE;
1292:	6pxl-B	9	5.1	208	417	13	MOLECULE:ATP-DEPENDENT PROTEASE ATPASE SUBUNIT HSLU;
1293:	6etx-F	9	7.5	203	434	14	MOLECULE:RUVB-LIKE 1;
1294:	6mck-K	9	5.2	203	509	15	MOLECULE:TRANSITIONAL ENDOPLASMIC RETICULUM ATPASE;
1295:	6ef0-I	9	3.4	186	271	12	MOLECULE:PROTEASOME SUBUNIT ALPHA TYPE-1;
1296:	3e2i-A	9	5.3	115	175	12	MOLECULE:THYMIDINE KINASE;
1297:	5ftn-D	9	8.1	236	737	12	MOLECULE:TRANSITIONAL ENDOPLASMIC RETICULUM ATPASE;
1298:	4ww4-B	9	6.7	209	435	16	MOLECULE:RUVB-LIKE 1;
1299:	5ifs-D	9	3.1	184	443	16	MOLECULE:TETHER CONTAINING UBX DOMAIN FOR GLUT4;
1300:	5wve-K	9	6.4	229	1144	10	MOLECULE:APOPTOTIC PROTEASE-ACTIVATING FACTOR 1;
1301:	5t0i-B	9	3.6	181	348	11	MOLECULE:26S PROTEASE REGULATORY SUBUNIT 7;
1302:	2wvj-H	9	5.3	116	166	14	MOLECULE:THYMIDINE KINASE, CYTOSOLIC;
1303:	3jc7-2	9	3.4	136	576	15	MOLECULE:DNA REPLICATION LICENSING FACTOR MCM2;
1304:	2xsz-F	9	5.4	192	311	14	MOLECULE:RUVB-LIKE 1;
1305:	3jc5-7	9	2.5	130	652	18	MOLECULE:DNA REPLICATION LICENSING FACTOR MCM2;
1306:	6gco-B	9	11.1	207	395	13	MOLECULE:ATP-DEPENDENT ZINC METALLOPROTEASE FTSH;
1307:	3jc7-4	9	4.7	145	621	13	MOLECULE:DNA REPLICATION LICENSING FACTOR MCM2;
1308:	5udb-2	9	4	139	605	17	MOLECULE:DNA REPLICATION LICENSING FACTOR MCM2;
1309:	1do0-A	9	5.3	203	406	13	MOLECULE:PROTEIN (HEAT SHOCK LOCUS U);
1310:	1g4b-F	9	5.9	198	393	14	MOLECULE:ATP-DEPENDENT HSL PROTEASE ATP-BINDING SUBUNIT
1311:	1do0-C	9	5.5	215	406	13	MOLECULE:PROTEIN (HEAT SHOCK LOCUS U);
1312:	6sfw-T	9	3.1	186	334	13	MOLECULE:ATP-DEPENDENT CLP PROTEASE ATP-BINDING SUBUNIT CL
1313:	4uxj-E	9	3.3	117	170	14	MOLECULE:THYMIDINE KINASE;
1314:	1g4b-K	9	5.9	208	393	13	MOLECULE:ATP-DEPENDENT HSL PROTEASE ATP-BINDING SUBUNIT
1315:	1g4b-L	9	5.9	198	393	14	MOLECULE:ATP-DEPENDENT HSL PROTEASE ATP-BINDING SUBUNIT
1316:	5fuv-B	9	6.6	119	164	13	MOLECULE:THYMDINE KINASE;
1317:	6pp8-E	9	3.4	186	348	15	MOLECULE:ATP-DEPENDENT CLP PROTEASE ATP-BINDING SUBUNIT CL
1318:	6pos-E	9	3.5	189	349	14	MOLECULE:ATP-DEPENDENT CLP PROTEASE ATP-BINDING SUBUNIT CL
1319:	2pt7-D	9	4.6	141	323	14	MOLECULE:CAG-ALFA;
1320:	5fuy-A	9	6.8	120	165	13	MOLECULE:THYMDINE KINASE;
1321:	1nlz-D	9	4.2	138	319	15	MOLECULE:VIRB11 HOMOLOG;
1322:	6ees-A	9	4.5	189	2023	15	MOLECULE:MIDASIN;
1323:	1nlz-B	9	4.2	138	306	15	MOLECULE:VIRB11 HOMOLOG;
1324:	1nlz-A	9	4.5	141	322	14	MOLECULE:VIRB11 HOMOLOG;
1325:	5fuy-E	9	6.6	116	167	14	MOLECULE:THYMDINE KINASE;
1326:	2pt7-A	9	3.7	137	323	14	MOLECULE:CAG-ALFA;
1327:	5oaf-E	9	6.5	199	442	17	MOLECULE:RUVB-LIKE 1;
1328:	5og1-D	9	5.2	236	624	13	MOLECULE:CHAPERONE PROTEIN CLPB,ATP-DEPENDENT CLP PROTEASE
1329:	6ugf-F	9	3.2	183	311	16	MOLECULE:MEIOTIC SPINDLE FORMATION PROTEIN MEI-1;
1330:	6qem-L	9	3.7	136	239	13	MOLECULE:REPLICATIVE DNA HELICASE;
1331:	5t0j-A	9	3.3	198	361	13	MOLECULE:26S PROTEASOME NON-ATPASE REGULATORY SUBUNIT 2;
1332:	6gcn-A	9	8	202	418	14	MOLECULE:ATP-DEPENDENT ZINC METALLOPROTEASE FTSH;
1333:	6gcn-C	9	8.2	199	424	14	MOLECULE:ATP-DEPENDENT ZINC METALLOPROTEASE FTSH;
1334:	2qq0-B	9	5.5	119	170	14	MOLECULE:THYMIDINE KINASE;
1335:	5og1-E	9	5.2	226	686	14	MOLECULE:CHAPERONE PROTEIN CLPB,ATP-DEPENDENT CLP PROTEASE
1336:	6vvo-D	9	8.9	177	304	11	MOLECULE:REPLICATION FACTOR C SUBUNIT 1;
1337:	5he8-K	9	3.3	122	164	17	MOLECULE:HELICASE LOADER;
1338:	5o6b-A	8.9	19.3	172	528	13	MOLECULE:ATP-DEPENDENT DNA HELICASE PIF1;
1339:	5he8-G	8.9	3.4	122	165	17	MOLECULE:HELICASE LOADER;
1340:	5vqa-A	8.9	4	191	368	16	MOLECULE:PACHYTENE CHECKPOINT PROTEIN 2 HOMOLOG;
1341:	4cr2-M	8.9	3.5	187	367	12	MOLECULE:PROTEASOME COMPONENT PRE3;
1342:	6wgf-2	8.9	5.3	132	508	16	MOLECULE:DNA REPLICATION LICENSING FACTOR MCM2;
1343:	3hws-B	8.9	4	174	315	13	MOLECULE:ATP-DEPENDENT CLP PROTEASE ATP-BINDING SUBUNIT CL
1344:	4i63-A	8.9	3.9	173	311	13	MOLECULE:ATP-DEPENDENT CLP PROTEASE ATP-BINDING SUBUNIT CL
1345:	4i63-F	8.9	4	146	305	13	MOLECULE:ATP-DEPENDENT CLP PROTEASE ATP-BINDING SUBUNIT CL
1346:	6epe-H	8.9	3.4	179	396	13	MOLECULE:PROTEASOME SUBUNIT ALPHA TYPE-6;
1347:	3hws-C	8.9	4	144	307	13	MOLECULE:ATP-DEPENDENT CLP PROTEASE ATP-BINDING SUBUNIT CL
1348:	6rn4-F	8.9	4.1	237	680	11	MOLECULE:CHAPERONE PROTEIN CLPB;
1349:	3kds-E	8.9	5.1	233	428	12	MOLECULE:CELL DIVISION PROTEIN FTSH;
1350:	6pp5-F	8.9	3.9	178	323	15	MOLECULE:ATP-DEPENDENT CLP PROTEASE ATP-BINDING SUBUNIT CL
1351:	6opc-F	8.9	4.4	179	681	14	MOLECULE:CELL DIVISION CONTROL PROTEIN 48;
1352:	3zw6-E	8.9	5.2	170	263	11	MOLECULE:RIBULOSE BISPHOSPHATE CARBOXYLASE/OXYGENASE ACTIV
1353:	5kzf-B	8.9	3.6	200	475	17	MOLECULE:PROTEASOME-ASSOCIATED ATPASE;
1354:	6he8-H	8.9	4.8	181	390	15	MOLECULE:PROTEASOME SUBUNIT ALPHA;
1355:	5zql-B	8.9	3.6	178	258	18	MOLECULE:KATANIN P60 ATPASE-CONTAINING SUBUNIT A1;
1356:	3j3u-F	8.9	4.3	227	798	15	MOLECULE:ADAPTER PROTEIN MECA 1;
1357:	6etx-B	8.9	7	215	429	13	MOLECULE:RUVB-LIKE 1;
1358:	5oaf-B	8.9	6.9	215	418	16	MOLECULE:RUVB-LIKE 1;
1359:	6pxl-K	8.9	5.6	209	429	13	MOLECULE:ATP-DEPENDENT PROTEASE ATPASE SUBUNIT HSLU;
1360:	6pp8-A	8.9	3.1	182	340	13	MOLECULE:ATP-DEPENDENT CLP PROTEASE ATP-BINDING SUBUNIT CL
1361:	5t0i-F	8.9	3.3	190	366	13	MOLECULE:26S PROTEASE REGULATORY SUBUNIT 7;
1362:	6pos-A	8.9	3.2	184	340	11	MOLECULE:ATP-DEPENDENT CLP PROTEASE ATP-BINDING SUBUNIT CL
1363:	6rla-A	8.9	5	222	2750	11	MOLECULE:O6-ALKYLGUANINE-DNA ALKYLTRANSFERASE MUTANT,DYNC2
1364:	6wgg-9	8.9	10	236	373	11	MOLECULE:CELL DIVISION CYCLE PROTEIN CDT1;
1365:	3upu-B	8.9	4.3	136	439	16	MOLECULE:ATP-DEPENDENT DNA HELICASE DDA;
1366:	3jc7-7	8.9	2.8	134	657	18	MOLECULE:DNA REPLICATION LICENSING FACTOR MCM2;
1367:	6pxk-A	8.9	6.3	191	420	13	MOLECULE:ATP-DEPENDENT PROTEASE ATPASE SUBUNIT HSLU;
1368:	6pxk-I	8.9	6.8	215	411	12	MOLECULE:ATP-DEPENDENT PROTEASE ATPASE SUBUNIT HSLU;
1369:	3b85-B	8.9	3.8	133	187	14	MOLECULE:PHOSPHATE STARVATION-INDUCIBLE PROTEIN;
1370:	6hts-F	8.9	7.5	218	434	14	MOLECULE:RUVB-LIKE 1;
1371:	3kds-G	8.9	4.9	238	427	13	MOLECULE:CELL DIVISION PROTEIN FTSH;
1372:	6fml-F	8.9	8	225	437	16	MOLECULE:RUVB-LIKE HELICASE;
1373:	3uk6-K	8.9	5.2	187	283	14	MOLECULE:RUVB-LIKE 2;
1374:	1iqp-D	8.9	9.1	178	326	13	MOLECULE:RFCS;
1375:	6hts-B	8.9	7	217	429	14	MOLECULE:RUVB-LIKE 1;
1376:	3cf3-B	8.9	5.6	221	723	17	MOLECULE:TRANSITIONAL ENDOPLASMIC RETICULUM ATPASE;
1377:	6omb-A	8.9	3.6	217	556	13	MOLECULE:CELL DIVISION CONTROL PROTEIN 48;
1378:	3cf2-C	8.9	9.4	216	659	14	MOLECULE:TRANSITIONAL ENDOPLASMIC RETICULUM ATPASE;
1379:	3cf3-A	8.9	6.9	218	723	17	MOLECULE:TRANSITIONAL ENDOPLASMIC RETICULUM ATPASE;
1380:	6az0-F	8.9	4.7	225	439	11	MOLECULE:MITOCHONDRIAL INNER MEMBRANE I-AAA PROTEASE SUPER
1381:	1in4-A	8.9	5.4	195	298	18	MOLECULE:HOLLIDAY JUNCTION DNA HELICASE RUVB;
1382:	1xxi-E	8.9	5.1	196	334	12	MOLECULE:DNA POLYMERASE III, DELTA SUBUNIT;
1383:	1j7k-A	8.9	5.6	197	299	17	MOLECULE:HOLLIDAY JUNCTION DNA HELICASE RUVB;
1384:	4uxj-C	8.9	5.2	116	171	13	MOLECULE:THYMIDINE KINASE;
1385:	1do2-D	8.9	4.6	211	407	13	MOLECULE:PROTEIN (HEAT SHOCK LOCUS U);
1386:	2xsz-A	8.9	5.3	195	318	19	MOLECULE:RUVB-LIKE 1;
1387:	1xxi-H	8.9	5.8	191	366	15	MOLECULE:DNA POLYMERASE III, DELTA SUBUNIT;
1388:	1g4b-E	8.9	5.8	202	393	13	MOLECULE:ATP-DEPENDENT HSL PROTEASE ATP-BINDING SUBUNIT
1389:	1opx-B	8.9	3.5	134	323	16	MOLECULE:VIRB11 HOMOLOG;
1390:	6vfs-A	8.9	4.3	165	295	14	MOLECULE:ATP-DEPENDENT CLP PROTEASE ATP-BINDING SUBUNIT CL
1391:	4lzz-F	8.9	4.8	179	247	18	MOLECULE:TRANSCRIPTIONAL REGULATOR (NTRC FAMILY);
1392:	6igm-C	8.9	5.1	213	370	15	MOLECULE:RUVB-LIKE 1;
1393:	1nlz-C	8.9	4.5	136	278	16	MOLECULE:VIRB11 HOMOLOG;
1394:	1opx-A	8.9	3.6	136	323	15	MOLECULE:VIRB11 HOMOLOG;
1395:	1nly-B	8.9	3.4	132	322	13	MOLECULE:VIRB11 HOMOLOG;
1396:	1nlz-E	8.9	4.1	138	304	14	MOLECULE:VIRB11 HOMOLOG;
1397:	1g6o-A	8.9	3.7	137	323	15	MOLECULE:CAG-ALPHA;
1398:	6dju-A	8.9	5	237	610	13	MOLECULE:CHAPERONE PROTEIN CLPB;
1399:	5txv-D	8.9	4.9	177	333	16	MOLECULE:ATP-DEPENDENT PROTEASE ATPASE SUBUNIT HSLU;
1400:	5txv-X	8.9	5.1	185	360	15	MOLECULE:ATP-DEPENDENT PROTEASE ATPASE SUBUNIT HSLU;
1401:	3cmw-A	8.9	4.5	163	1609	12	MOLECULE:DNA (5'-
1402:	4fct-A	8.9	4.3	168	292	17	MOLECULE:CHAPERONE PROTEIN CLPB;
1403:	5he8-H	8.9	3.3	121	165	17	MOLECULE:HELICASE LOADER;
1404:	1xxi-C	8.9	6.7	217	366	16	MOLECULE:DNA POLYMERASE III, DELTA SUBUNIT;
1405:	1xx6-A	8.9	5.1	115	178	13	MOLECULE:THYMIDINE KINASE;
1406:	3n70-A	8.8	3.6	121	142	14	MOLECULE:TRANSPORT ACTIVATOR;
1407:	1jr3-E	8.8	5.5	199	334	11	MOLECULE:DNA POLYMERASE III SUBUNIT GAMMA;
1408:	3pvs-A	8.8	14.9	207	414	17	MOLECULE:REPLICATION-ASSOCIATED RECOMBINATION PROTEIN A;
1409:	1hqc-A	8.8	6.5	204	314	16	MOLECULE:RUVB;
1410:	5c19-C	8.8	6.7	217	729	16	MOLECULE:TRANSITIONAL ENDOPLASMIC RETICULUM ATPASE;
1411:	6mdm-E	8.8	4.3	226	514	11	MOLECULE:VESICLE-FUSING ATPASE;
1412:	4i5o-D	8.8	4.1	172	304	13	MOLECULE:ATP-DEPENDENT CLP PROTEASE ATP-BINDING SUBUNIT CL
1413:	4i81-C	8.8	3.5	141	281	14	MOLECULE:ATP-DEPENDENT CLP PROTEASE ATP-BINDING SUBUNIT CL
1414:	6ef1-L	8.8	3.6	185	264	12	MOLECULE:PROTEASOME SUBUNIT ALPHA TYPE-1;
1415:	6po1-F	8.8	4	176	323	15	MOLECULE:ATP-DEPENDENT CLP PROTEASE ATP-BINDING SUBUNIT CL
1416:	6jpu-A	8.8	4.5	199	577	13	MOLECULE:UNCHARACTERIZED AAA DOMAIN-CONTAINING PROTEIN C31
1417:	6vfs-F	8.8	4	173	302	14	MOLECULE:ATP-DEPENDENT CLP PROTEASE ATP-BINDING SUBUNIT CL
1418:	2ce7-B	8.8	7.6	205	411	15	MOLECULE:CELL DIVISION PROTEIN FTSH;
1419:	2ce7-D	8.8	6.9	202	413	16	MOLECULE:CELL DIVISION PROTEIN FTSH;
1420:	5ftk-D	8.8	6.5	208	723	14	MOLECULE:TRANSITIONAL ENDOPLASMIC RETICULUM ATPASE;
1421:	4uxh-A	8.8	5.5	115	173	13	MOLECULE:THYMIDINE KINASE;
1422:	6rla-B	8.8	5	224	2750	10	MOLECULE:O6-ALKYLGUANINE-DNA ALKYLTRANSFERASE MUTANT,DYNC2
1423:	6wgi-9	8.8	6.7	232	373	11	MOLECULE:DNA (34-MER);
1424:	5u8t-6	8.8	12.4	154	661	13	MOLECULE:DNA REPLICATION LICENSING FACTOR MCM2;
1425:	3uk6-A	8.8	5	182	298	13	MOLECULE:RUVB-LIKE 2;
1426:	6h2j-B	8.8	14.4	183	990	8	MOLECULE:TYPE I RESTRICTION ENZYME R PROTEIN;
1427:	4uxj-G	8.8	5.3	112	169	13	MOLECULE:THYMIDINE KINASE;
1428:	5u8s-7	8.8	3.9	137	663	18	MOLECULE:DNA REPLICATION COMPLEX GINS PROTEIN PSF1;
1429:	3hws-E	8.8	3.8	165	313	13	MOLECULE:ATP-DEPENDENT CLP PROTEASE ATP-BINDING SUBUNIT CL
1430:	5fuv-A	8.8	6.4	115	173	13	MOLECULE:THYMDINE KINASE;
1431:	6vfx-F	8.8	3.9	173	321	11	MOLECULE:ATP-DEPENDENT CLP PROTEASE ATP-BINDING SUBUNIT CL
1432:	1do2-B	8.8	4.4	212	407	13	MOLECULE:PROTEIN (HEAT SHOCK LOCUS U);
1433:	6fo1-A	8.8	6.2	199	323	18	MOLECULE:RUVB-LIKE 1;
1434:	2c9o-C	8.8	5.1	196	311	18	MOLECULE:RUVB-LIKE 1;
1435:	6k0r-H	8.8	5.6	197	318	18	MOLECULE:RUVB-LIKE 1,RUVB-LIKE 1;
1436:	1g6o-B	8.8	3.5	138	323	14	MOLECULE:CAG-ALPHA;
1437:	5u8s-3	8.8	3	137	591	16	MOLECULE:DNA REPLICATION COMPLEX GINS PROTEIN PSF1;
1438:	4akg-B	8.8	11.1	214	2650	12	MOLECULE:GLUTATHIONE S-TRANSFERASE CLASS-MU 26 KDA ISOZYME
1439:	6qi8-F	8.8	6.2	200	333	14	MOLECULE:RUVB-LIKE 1;
1440:	5xf8-7	8.8	3.3	140	622	14	MOLECULE:DNA REPLICATION LICENSING FACTOR MCM2;
1441:	5juy-E	8.8	7.2	226	1234	11	MOLECULE:APOPTOTIC PROTEASE-ACTIVATING FACTOR 1;
1442:	6ef1-K	8.8	4.7	194	276	13	MOLECULE:PROTEASOME SUBUNIT ALPHA TYPE-1;
1443:	1w4r-B	8.8	5.3	111	167	14	MOLECULE:THYMIDINE KINASE;
1444:	2nmv-A	8.8	9.6	156	620	14	MOLECULE:5'-D(P*TP*TP*TP*TP*T)-3';
1445:	6kww-U	8.8	4.7	178	332	12	MOLECULE:ATP-DEPENDENT PROTEASE ATPASE SUBUNIT HSLU;
1446:	5he8-B	8.8	3.2	122	164	18	MOLECULE:HELICASE LOADER;
1447:	5txv-V	8.8	4.9	188	352	14	MOLECULE:ATP-DEPENDENT PROTEASE ATPASE SUBUNIT HSLU;
1448:	1xxh-H	8.8	6.5	204	366	15	MOLECULE:DNA POLYMERASE III, DELTA SUBUNIT;
1449:	4xgc-A	8.8	6.3	195	310	15	MOLECULE:ORIGIN RECOGNITION COMPLEX SUBUNIT 2;
1450:	5he8-I	8.8	3.3	124	165	17	MOLECULE:HELICASE LOADER;
1451:	2uz3-B	8.7	11	127	207	13	MOLECULE:THYMIDINE KINASE;
1452:	1ixs-B	8.7	5.4	207	315	14	MOLECULE:HOLLIDAY JUNCTION DNA HELICASE RUVA;
1453:	3k1j-A	8.7	5.7	214	566	13	MOLECULE:ATP-DEPENDENT PROTEASE LON;
1454:	6fhs-E	8.7	7.8	221	441	15	MOLECULE:RUVB-LIKE HELICASE;
1455:	5c19-F	8.7	5.7	231	723	14	MOLECULE:TRANSITIONAL ENDOPLASMIC RETICULUM ATPASE;
1456:	4xgu-F	8.7	5.9	165	376	14	MOLECULE:PUTATIVE PACHYTENE CHECKPOINT PROTEIN 2;
1457:	5u8t-2	8.7	4.6	145	583	15	MOLECULE:DNA REPLICATION LICENSING FACTOR MCM2;
1458:	3hws-A	8.7	3.7	172	320	12	MOLECULE:ATP-DEPENDENT CLP PROTEASE ATP-BINDING SUBUNIT CL
1459:	6uko-D	8.7	3.5	174	371	10	MOLECULE:MITOCHONDRIAL CHAPERONE BCS1;
1460:	2dhr-C	8.7	6.9	197	458	16	MOLECULE:FTSH;
1461:	3upu-C	8.7	4.4	141	439	15	MOLECULE:ATP-DEPENDENT DNA HELICASE DDA;
1462:	3jbt-G	8.7	6.3	229	1144	11	MOLECULE:APOPTOTIC PROTEASE-ACTIVATING FACTOR 1;
1463:	5wve-A	8.7	6.4	229	1144	10	MOLECULE:APOPTOTIC PROTEASE-ACTIVATING FACTOR 1;
1464:	6pxk-L	8.7	5	181	394	13	MOLECULE:ATP-DEPENDENT PROTEASE ATPASE SUBUNIT HSLU;
1465:	5fm6-B	8.7	8.1	211	419	14	MOLECULE:RVB1;
1466:	5u8t-3	8.7	2.9	133	589	17	MOLECULE:DNA REPLICATION LICENSING FACTOR MCM2;
1467:	6mii-D	8.7	4	138	589	17	MOLECULE:MINICHROMOSOME MAINTENANCE PROTEIN MCM;
1468:	1xxi-J	8.7	5.5	196	334	11	MOLECULE:DNA POLYMERASE III, DELTA SUBUNIT;
1469:	2dhr-A	8.7	7.2	194	458	15	MOLECULE:FTSH;
1470:	1e94-F	8.7	5.7	202	408	14	MOLECULE:HEAT SHOCK PROTEIN HSLV;
1471:	6k0r-A	8.7	5.3	192	316	18	MOLECULE:RUVB-LIKE 1,RUVB-LIKE 1;
1472:	6pp5-E	8.7	3.8	176	348	12	MOLECULE:ATP-DEPENDENT CLP PROTEASE ATP-BINDING SUBUNIT CL
1473:	2pt7-E	8.7	3.9	140	308	14	MOLECULE:CAG-ALFA;
1474:	4lzz-L	8.7	4.4	171	246	17	MOLECULE:TRANSCRIPTIONAL REGULATOR (NTRC FAMILY);
1475:	6k0r-C	8.7	5.3	193	313	19	MOLECULE:RUVB-LIKE 1,RUVB-LIKE 1;
1476:	6bge-A	8.7	4	138	322	14	MOLECULE:VIRB11-LIKE PROTEIN;
1477:	2pt7-B	8.7	3.9	138	308	14	MOLECULE:CAG-ALFA;
1478:	6pxk-C	8.7	6.1	193	425	12	MOLECULE:ATP-DEPENDENT PROTEASE ATPASE SUBUNIT HSLU;
1479:	2ja1-A	8.7	5	117	193	13	MOLECULE:THYMIDINE KINASE;
1480:	5juy-A	8.7	6.3	226	1139	10	MOLECULE:APOPTOTIC PROTEASE-ACTIVATING FACTOR 1;
1481:	5txv-G	8.7	5.3	199	327	13	MOLECULE:ATP-DEPENDENT PROTEASE ATPASE SUBUNIT HSLU;
1482:	5txv-K	8.7	5	184	337	17	MOLECULE:ATP-DEPENDENT PROTEASE ATPASE SUBUNIT HSLU;
1483:	6dgd-B	8.7	6	134	701	11	MOLECULE:PRIMOSOMAL PROTEIN N';
1484:	5he8-J	8.7	3.3	121	163	17	MOLECULE:HELICASE LOADER;
1485:	2h1l-F	8.7	3.6	133	363	15	MOLECULE:LARGE T ANTIGEN;
1486:	2h1l-D	8.7	3.5	133	362	15	MOLECULE:LARGE T ANTIGEN;
1487:	6qi8-E	8.6	6.1	200	335	13	MOLECULE:RUVB-LIKE 1;
1488:	5he8-F	8.6	3.3	118	164	19	MOLECULE:HELICASE LOADER;
1489:	5he8-L	8.6	3.3	115	163	19	MOLECULE:HELICASE LOADER;
1490:	6fhs-C	8.6	7	221	459	14	MOLECULE:RUVB-LIKE HELICASE;
1491:	4i5o-C	8.6	4	170	317	14	MOLECULE:ATP-DEPENDENT CLP PROTEASE ATP-BINDING SUBUNIT CL
1492:	5kne-E	8.6	4.3	229	610	16	MOLECULE:HEAT SHOCK PROTEIN 104;
1493:	4i5o-A	8.6	3.9	172	309	13	MOLECULE:ATP-DEPENDENT CLP PROTEASE ATP-BINDING SUBUNIT CL
1494:	6l8d-E	8.6	4	137	266	13	MOLECULE:MAGNESIUM-CHELATASE SUBUNIT CHLI;
1495:	6l8d-D	8.6	3.6	122	253	16	MOLECULE:MAGNESIUM-CHELATASE SUBUNIT CHLI;
1496:	6dcr-A	8.6	9.9	162	639	12	MOLECULE:PRIMOSOMAL PROTEIN N';
1497:	3j3t-E	8.6	4.3	215	798	13	MOLECULE:ADAPTER PROTEIN MECA 1;
1498:	3j3r-D	8.6	4.3	228	798	14	MOLECULE:ADAPTER PROTEIN MECA 1;
1499:	2dhr-E	8.6	6.9	197	458	15	MOLECULE:FTSH;
1500:	3jbt-C	8.6	6.3	229	1144	11	MOLECULE:APOPTOTIC PROTEASE-ACTIVATING FACTOR 1;
1501:	6nyy-E	8.6	3.4	194	467	12	MOLECULE:AFG3-LIKE PROTEIN 2;
1502:	1w4r-A	8.6	5.1	112	174	14	MOLECULE:THYMIDINE KINASE;
1503:	3jc5-5	8.6	8.1	144	653	14	MOLECULE:DNA REPLICATION LICENSING FACTOR MCM2;
1504:	3uk6-G	8.6	5	190	330	16	MOLECULE:RUVB-LIKE 2;
1505:	5g4f-E	8.6	3	180	726	16	MOLECULE:VCP-LIKE ATPASE;
1506:	6gen-W	8.6	7.1	214	433	14	MOLECULE:VACUOLAR PROTEIN SORTING-ASSOCIATED PROTEIN 72;
1507:	5ofo-F	8.6	4.2	245	686	13	MOLECULE:CHAPERONE PROTEIN CLPB,ATP-DEPENDENT CLP PROTEASE
1508:	5lkm-C	8.6	6.3	151	373	15	MOLECULE:DNA REPAIR PROTEIN RADA;
1509:	4fcv-C	8.6	3.5	171	311	13	MOLECULE:CHAPERONE PROTEIN CLPB;
1510:	6pp7-A	8.6	3.3	188	329	13	MOLECULE:ATP-DEPENDENT CLP PROTEASE ATP-BINDING SUBUNIT CL
1511:	1do0-D	8.6	5.2	195	406	13	MOLECULE:PROTEIN (HEAT SHOCK LOCUS U);
1512:	6fo1-C	8.6	5.9	193	319	18	MOLECULE:RUVB-LIKE 1;
1513:	4pht-C	8.6	3.9	149	441	14	MOLECULE:TYPE II SECRETION SYSTEM PROTEIN L;
1514:	6fo1-B	8.6	5	196	313	18	MOLECULE:RUVB-LIKE 1;
1515:	6n8v-E	8.6	4	171	709	15	MOLECULE:HEAT SHOCK PROTEIN 104;
1516:	5tsh-C	8.6	3.8	148	382	9	MOLECULE:TYPE IV PILUS BIOGENESIS ATPASE PILB;
1517:	5kne-B	8.6	3.5	210	711	15	MOLECULE:HEAT SHOCK PROTEIN 104;
1518:	6qi8-B	8.6	6	193	310	18	MOLECULE:RUVB-LIKE 1;
1519:	5txv-J	8.6	6.3	199	332	15	MOLECULE:ATP-DEPENDENT PROTEASE ATPASE SUBUNIT HSLU;
1520:	3glh-E	8.6	5.1	196	332	12	MOLECULE:DNA POLYMERASE III SUBUNIT DELTA;
1521:	2h1l-C	8.6	3.5	134	363	15	MOLECULE:LARGE T ANTIGEN;
1522:	2h1l-E	8.6	3.5	133	362	15	MOLECULE:LARGE T ANTIGEN;
1523:	5m7o-A	8.5	4.5	201	448	16	MOLECULE:NITROGEN ASSIMILATION REGULATORY PROTEIN;
1524:	5juy-B	8.5	8	219	1234	11	MOLECULE:APOPTOTIC PROTEASE-ACTIVATING FACTOR 1;
1525:	4rh7-A	8.5	12.9	244	3005	11	MOLECULE:GREEN FLUORESCENT PROTEIN/CYTOPLASMIC DYNEIN 2 HE
1526:	3cf1-A	8.5	6.8	212	718	16	MOLECULE:TRANSITIONAL ENDOPLASMIC RETICULUM ATPASE;
1527:	4cr3-J	8.5	3.4	182	373	12	MOLECULE:PROTEASOME COMPONENT PRE3;
1528:	6f0l-2	8.5	4.9	143	603	16	MOLECULE:DNA REPLICATION LICENSING FACTOR MCM2;
1529:	4lj9-A	8.5	3.9	170	331	17	MOLECULE:CHAPERONE PROTEIN CLPB;
1530:	3hws-F	8.5	6.2	147	314	12	MOLECULE:ATP-DEPENDENT CLP PROTEASE ATP-BINDING SUBUNIT CL
1531:	4fd2-B	8.5	3.7	172	308	13	MOLECULE:CHAPERONE PROTEIN CLPB;
1532:	6em8-L	8.5	4.4	210	662	15	MOLECULE:ATP-DEPENDENT CLP PROTEASE ATP-BINDING SUBUNIT CL
1533:	6pxi-E	8.5	5	183	374	15	MOLECULE:ATP-DEPENDENT PROTEASE SUBUNIT HSLV;
1534:	4ai6-A	8.5	8.4	221	2650	12	MOLECULE:GLUTATHIONE S-TRANSFERASE CLASS-MU 26 KDA ISOZYME
1535:	5wcb-F	8.5	3.2	182	277	13	MOLECULE:MEIOTIC SPINDLE FORMATION PROTEIN MEI-1;
1536:	3j3t-A	8.5	4.1	207	798	13	MOLECULE:ADAPTER PROTEIN MECA 1;
1537:	5ftk-A	8.5	6.2	207	723	14	MOLECULE:TRANSITIONAL ENDOPLASMIC RETICULUM ATPASE;
1538:	5ftk-F	8.5	6.5	209	723	13	MOLECULE:TRANSITIONAL ENDOPLASMIC RETICULUM ATPASE;
1539:	2dhr-D	8.5	8.5	208	445	14	MOLECULE:FTSH;
1540:	5t0h-C	8.5	3.6	187	384	12	MOLECULE:26S PROTEASE REGULATORY SUBUNIT 7;
1541:	5vq9-D	8.5	3.8	193	367	14	MOLECULE:PACHYTENE CHECKPOINT PROTEIN 2 HOMOLOG;
1542:	6kww-T	8.5	8.6	177	330	12	MOLECULE:ATP-DEPENDENT PROTEASE ATPASE SUBUNIT HSLU;
1543:	6pxl-I	8.5	6.1	192	376	14	MOLECULE:ATP-DEPENDENT PROTEASE ATPASE SUBUNIT HSLU;
1544:	5og1-C	8.5	5.3	232	624	15	MOLECULE:CHAPERONE PROTEIN CLPB,ATP-DEPENDENT CLP PROTEASE
1545:	3n70-E	8.5	3.2	110	137	13	MOLECULE:TRANSPORT ACTIVATOR;
1546:	4xgu-C	8.5	5.1	160	374	14	MOLECULE:PUTATIVE PACHYTENE CHECKPOINT PROTEIN 2;
1547:	4fcv-B	8.5	4.3	175	311	17	MOLECULE:CHAPERONE PROTEIN CLPB;
1548:	1do0-F	8.5	5.4	207	406	13	MOLECULE:PROTEIN (HEAT SHOCK LOCUS U);
1549:	6k0r-G	8.5	5.3	187	311	19	MOLECULE:RUVB-LIKE 1,RUVB-LIKE 1;
1550:	5vca-P	8.5	3.3	188	543	13	MOLECULE:VCP-LIKE ATPASE;
1551:	6qi9-F	8.5	6.4	192	333	12	MOLECULE:RUVB-LIKE 1;
1552:	6n8v-A	8.5	4.3	214	704	15	MOLECULE:HEAT SHOCK PROTEIN 104;
1553:	5juy-D	8.5	7.1	226	1234	11	MOLECULE:APOPTOTIC PROTEASE-ACTIVATING FACTOR 1;
1554:	2fwr-B	8.5	3.2	133	423	14	MOLECULE:DNA REPAIR PROTEIN RAD25;
1555:	5f4h-D	8.5	3.6	126	436	17	MOLECULE:NUCLEOTIDE BINDING PROTEIN PINC;
1556:	5t0i-C	8.5	3.8	186	384	13	MOLECULE:26S PROTEASE REGULATORY SUBUNIT 7;
1557:	5vft-A	8.5	3.1	187	361	14	MOLECULE:26S PROTEASOME NON-ATPASE REGULATORY SUBUNIT 1;
1558:	1svm-A	8.5	3.8	135	362	13	MOLECULE:LARGE T ANTIGEN;
1559:	3crv-A	8.4	7.9	143	551	13	MOLECULE:XPD/RAD3 RELATED DNA HELICASE;
1560:	6n9x-B	8.4	3.8	126	500	16	MOLECULE:DNA PRIMASE/HELICASE;
1561:	6hz4-A	8.4	4.4	182	290	14	MOLECULE:5-METHYLCYTOSINE-SPECIFIC RESTRICTION ENZYME B;
1562:	6ahf-C	8.4	4.7	221	865	14	MOLECULE:HEAT SHOCK PROTEIN 104;
1563:	6eyc-2	8.4	4.6	148	603	14	MOLECULE:DNA REPLICATION LICENSING FACTOR MCM2;
1564:	4i81-D	8.4	3.9	165	282	13	MOLECULE:ATP-DEPENDENT CLP PROTEASE ATP-BINDING SUBUNIT CL
1565:	1um8-A	8.4	4.1	169	327	15	MOLECULE:ATP-DEPENDENT CLP PROTEASE ATP-BINDING SUBUNIT CL
1566:	5vhf-B	8.4	3.9	184	330	9	MOLECULE:26S PROTEASOME NON-ATPASE REGULATORY SUBUNIT 10;
1567:	3j3u-C	8.4	4.3	233	798	14	MOLECULE:ADAPTER PROTEIN MECA 1;
1568:	3j3t-B	8.4	4.7	225	798	13	MOLECULE:ADAPTER PROTEIN MECA 1;
1569:	6mck-L	8.4	6.8	207	509	15	MOLECULE:TRANSITIONAL ENDOPLASMIC RETICULUM ATPASE;
1570:	6mck-C	8.4	6.8	208	509	15	MOLECULE:TRANSITIONAL ENDOPLASMIC RETICULUM ATPASE;
1571:	5ftl-D	8.4	6.9	218	723	17	MOLECULE:TRANSITIONAL ENDOPLASMIC RETICULUM ATPASE;
1572:	5t0g-D	8.4	3.6	195	380	15	MOLECULE:PROTEASOME SUBUNIT ALPHA TYPE-6;
1573:	6pp8-F	8.4	4	166	340	14	MOLECULE:ATP-DEPENDENT CLP PROTEASE ATP-BINDING SUBUNIT CL
1574:	3jbt-A	8.4	6.3	227	1144	11	MOLECULE:APOPTOTIC PROTEASE-ACTIVATING FACTOR 1;
1575:	6pxk-F	8.4	5.2	181	388	17	MOLECULE:ATP-DEPENDENT PROTEASE ATPASE SUBUNIT HSLU;
1576:	2fwr-A	8.4	3.6	136	434	15	MOLECULE:DNA REPAIR PROTEIN RAD25;
1577:	2zpa-B	8.4	14.5	138	662	18	MOLECULE:UNCHARACTERIZED PROTEIN YPFI;
1578:	5wve-M	8.4	6.3	229	1144	11	MOLECULE:APOPTOTIC PROTEASE-ACTIVATING FACTOR 1;
1579:	5u8s-6	8.4	5.2	144	604	13	MOLECULE:DNA REPLICATION COMPLEX GINS PROTEIN PSF1;
1580:	6pxk-B	8.4	7	189	397	13	MOLECULE:ATP-DEPENDENT PROTEASE ATPASE SUBUNIT HSLU;
1581:	6pxl-D	8.4	7	211	401	13	MOLECULE:ATP-DEPENDENT PROTEASE ATPASE SUBUNIT HSLU;
1582:	5vft-C	8.4	3.7	190	384	15	MOLECULE:26S PROTEASOME NON-ATPASE REGULATORY SUBUNIT 1;
1583:	1kyi-E	8.4	5.3	201	321	13	MOLECULE:ATP-DEPENDENT HSL PROTEASE ATP-BINDING SUBUNIT HS
1584:	6pxk-H	8.4	5.3	182	392	14	MOLECULE:ATP-DEPENDENT PROTEASE ATPASE SUBUNIT HSLU;
1585:	6mii-A	8.4	3.9	138	585	17	MOLECULE:MINICHROMOSOME MAINTENANCE PROTEIN MCM;
1586:	4lj7-A	8.4	4.3	167	304	11	MOLECULE:CHAPERONE PROTEIN CLPB;
1587:	6pp6-E	8.4	3.5	182	345	14	MOLECULE:ATP-DEPENDENT CLP PROTEASE ATP-BINDING SUBUNIT CL
1588:	5tsh-E	8.4	3.9	149	387	10	MOLECULE:TYPE IV PILUS BIOGENESIS ATPASE PILB;
1589:	5tsg-D	8.4	4	150	384	11	MOLECULE:TYPE IV PILUS BIOGENESIS ATPASE PILB;
1590:	5f4h-B	8.4	3.9	131	435	15	MOLECULE:NUCLEOTIDE BINDING PROTEIN PINC;
1591:	6pxl-H	8.4	6.7	196	395	12	MOLECULE:ATP-DEPENDENT PROTEASE ATPASE SUBUNIT HSLU;
1592:	5wc0-A	8.4	3.2	182	275	14	MOLECULE:MEIOTIC SPINDLE FORMATION PROTEIN MEI-1;
1593:	6olj-E	8.4	4.3	152	387	11	MOLECULE:TYPE IV PILUS BIOGENESIS ATPASE PILB;
1594:	4akh-A	8.4	8.2	210	2650	10	MOLECULE:GLUTATHIONE S-TRANSFERASE CLASS-MU 26 KDA ISOZYME
1595:	6qi9-C	8.4	5.6	202	316	18	MOLECULE:RUVB-LIKE 1;
1596:	4lj6-A	8.4	3.5	168	322	13	MOLECULE:CHAPERONE PROTEIN CLPB;
1597:	1svl-A	8.4	3.7	132	363	13	MOLECULE:LARGE T ANTIGEN;
1598:	1svl-B	8.4	3.6	132	362	13	MOLECULE:LARGE T ANTIGEN;
1599:	5u8t-5	8.4	4.8	144	602	15	MOLECULE:DNA REPLICATION LICENSING FACTOR MCM2;
1600:	6og1-F	8.4	3.8	201	571	14	MOLECULE:HYPERACTIVE DISAGGREGASE CLPB;
1601:	2d7d-A	8.3	11.9	160	621	14	MOLECULE:5'-D(P*TP*TP*T)-3';
1602:	3uk6-C	8.3	5.2	193	321	15	MOLECULE:RUVB-LIKE 2;
1603:	4z8x-C	8.3	11.6	210	423	13	MOLECULE:ATP-DEPENDENT ZINC METALLOPROTEASE FTSH;
1604:	4z8x-B	8.3	11.9	208	425	13	MOLECULE:ATP-DEPENDENT ZINC METALLOPROTEASE FTSH;
1605:	6mdn-D	8.3	8.4	232	713	11	MOLECULE:VESICLE-FUSING ATPASE;
1606:	5txv-O	8.3	5	182	348	16	MOLECULE:ATP-DEPENDENT PROTEASE ATPASE SUBUNIT HSLU;
1607:	5txv-A	8.3	5	180	330	17	MOLECULE:ATP-DEPENDENT PROTEASE ATPASE SUBUNIT HSLU;
1608:	5vhf-E	8.3	3.2	172	345	16	MOLECULE:26S PROTEASOME NON-ATPASE REGULATORY SUBUNIT 10;
1609:	6mck-H	8.3	7.9	210	509	15	MOLECULE:TRANSITIONAL ENDOPLASMIC RETICULUM ATPASE;
1610:	6mck-G	8.3	6.8	207	509	15	MOLECULE:TRANSITIONAL ENDOPLASMIC RETICULUM ATPASE;
1611:	6pos-F	8.3	4	166	340	14	MOLECULE:ATP-DEPENDENT CLP PROTEASE ATP-BINDING SUBUNIT CL
1612:	6epf-K	8.3	3.9	194	391	13	MOLECULE:PROTEASOME SUBUNIT ALPHA TYPE-6;
1613:	5ujm-B	8.3	14.2	178	287	11	MOLECULE:ORIGIN RECOGNITION COMPLEX SUBUNIT 1;
1614:	3gpl-A	8.3	12.7	153	516	13	MOLECULE:EXODEOXYRIBONUCLEASE V, SUBUNIT RECD, PUTATIVE;
1615:	6pxk-E	8.3	5.4	184	426	14	MOLECULE:ATP-DEPENDENT PROTEASE ATPASE SUBUNIT HSLU;
1616:	4lj8-A	8.3	3.9	167	322	11	MOLECULE:CHAPERONE PROTEIN CLPB;
1617:	2xsz-D	8.3	5.8	196	310	12	MOLECULE:RUVB-LIKE 1;
1618:	4eiw-D	8.3	7.1	199	446	14	MOLECULE:ATP-DEPENDENT ZINC METALLOPROTEASE FTSH;
1619:	4eiw-E	8.3	7.4	196	457	17	MOLECULE:ATP-DEPENDENT ZINC METALLOPROTEASE FTSH;
1620:	3n70-G	8.3	3	108	128	12	MOLECULE:TRANSPORT ACTIVATOR;
1621:	2uz3-D	8.3	7.8	128	207	9	MOLECULE:THYMIDINE KINASE;
1622:	6qi8-C	8.3	5.3	192	316	18	MOLECULE:RUVB-LIKE 1;
1623:	4lzz-R	8.3	4.9	167	247	19	MOLECULE:TRANSCRIPTIONAL REGULATOR (NTRC FAMILY);
1624:	6po3-E	8.3	3.5	183	345	13	MOLECULE:ATP-DEPENDENT CLP PROTEASE ATP-BINDING SUBUNIT CL
1625:	5vho-A	8.3	3.6	173	255	17	MOLECULE:26S PROTEASOME NON-ATPASE REGULATORY SUBUNIT 10;
1626:	5vhn-C	8.3	3.2	164	224	11	MOLECULE:26S PROTEASOME NON-ATPASE REGULATORY SUBUNIT 10;
1627:	6ip2-A	8.3	7.3	216	520	11	MOLECULE:VESICLE-FUSING ATPASE;
1628:	1kyi-D	8.3	6	206	321	12	MOLECULE:ATP-DEPENDENT HSL PROTEASE ATP-BINDING SUBUNIT HS
1629:	1svm-E	8.3	3.8	136	362	13	MOLECULE:LARGE T ANTIGEN;
1630:	1svl-C	8.3	3.4	133	362	16	MOLECULE:LARGE T ANTIGEN;
1631:	1svm-B	8.3	3.8	136	362	13	MOLECULE:LARGE T ANTIGEN;
1632:	2h1l-A	8.3	4	133	362	14	MOLECULE:LARGE T ANTIGEN;
1633:	3pvs-C	8.2	16.3	196	420	21	MOLECULE:REPLICATION-ASSOCIATED RECOMBINATION PROTEIN A;
1634:	2zam-A	8.2	3.5	173	308	17	MOLECULE:VACUOLAR PROTEIN SORTING-ASSOCIATING PROTEIN 4B;
1635:	3j94-D	8.2	5.5	217	485	12	MOLECULE:VESICLE-FUSING ATPASE;
1636:	4z8x-A	8.2	11.5	208	425	13	MOLECULE:ATP-DEPENDENT ZINC METALLOPROTEASE FTSH;
1637:	4nl8-B	8.2	3.5	124	566	12	MOLECULE:SINGLE-STRANDED DNA-BINDING PROTEIN;
1638:	5nss-K	8.2	3.9	173	248	12	MOLECULE:DNA-DIRECTED RNA POLYMERASE SUBUNIT ALPHA;
1639:	4i34-F	8.2	3.8	144	306	13	MOLECULE:ATP-DEPENDENT CLP PROTEASE ATP-BINDING SUBUNIT CL
1640:	1hqy-E	8.2	5.4	190	408	12	MOLECULE:HEAT SHOCK LOCUS HSLV;
1641:	3syl-A	8.2	4.1	171	290	15	MOLECULE:PROTEIN CBBX;
1642:	3zuh-C	8.2	7.4	154	286	13	MOLECULE:PROTEIN CBBX;
1643:	5txv-Q	8.2	5.4	192	370	15	MOLECULE:ATP-DEPENDENT PROTEASE ATPASE SUBUNIT HSLU;
1644:	5txv-H	8.2	5.8	200	371	15	MOLECULE:ATP-DEPENDENT PROTEASE ATPASE SUBUNIT HSLU;
1645:	3syl-B	8.2	3.8	164	286	16	MOLECULE:PROTEIN CBBX;
1646:	3j3s-D	8.2	4.1	233	798	14	MOLECULE:ADAPTER PROTEIN MECA 1;
1647:	6igm-B	8.2	6.8	221	398	14	MOLECULE:RUVB-LIKE 1;
1648:	6mck-I	8.2	5.6	193	509	15	MOLECULE:TRANSITIONAL ENDOPLASMIC RETICULUM ATPASE;
1649:	6mck-A	8.2	6.8	207	509	15	MOLECULE:TRANSITIONAL ENDOPLASMIC RETICULUM ATPASE;
1650:	6mck-J	8.2	6.8	207	509	15	MOLECULE:TRANSITIONAL ENDOPLASMIC RETICULUM ATPASE;
1651:	3gpl-B	8.2	12.8	157	516	13	MOLECULE:EXODEOXYRIBONUCLEASE V, SUBUNIT RECD, PUTATIVE;
1652:	6mck-D	8.2	10.1	210	509	14	MOLECULE:TRANSITIONAL ENDOPLASMIC RETICULUM ATPASE;
1653:	5vca-R	8.2	3.7	197	543	16	MOLECULE:VCP-LIKE ATPASE;
1654:	3jbt-E	8.2	6.3	227	1144	11	MOLECULE:APOPTOTIC PROTEASE-ACTIVATING FACTOR 1;
1655:	2is4-B	8.2	10.2	154	632	17	MOLECULE:25-MER;
1656:	1t5l-A	8.2	5.2	150	595	15	MOLECULE:UVRABC SYSTEM PROTEIN B;
1657:	2gjk-A	8.2	9.2	159	614	11	MOLECULE:REGULATOR OF NONSENSE TRANSCRIPTS 1;
1658:	1kyi-C	8.2	5.8	205	321	14	MOLECULE:ATP-DEPENDENT HSL PROTEASE ATP-BINDING SUBUNIT HS
1659:	1ht2-E	8.2	5.4	191	408	12	MOLECULE:HEAT SHOCK LOCUS HSLV;
1660:	6oaa-E	8.2	2.9	141	442	18	MOLECULE:CELL DIVISION CONTROL PROTEIN 48;
1661:	6az0-E	8.2	5.6	199	439	12	MOLECULE:MITOCHONDRIAL INNER MEMBRANE I-AAA PROTEASE SUPER
1662:	5o6e-A	8.2	19.2	169	512	13	MOLECULE:ATP-DEPENDENT DNA HELICASE PIF1;
1663:	2xsz-C	8.2	5.9	194	320	18	MOLECULE:RUVB-LIKE 1;
1664:	6k0r-I	8.2	5.1	181	313	19	MOLECULE:RUVB-LIKE 1,RUVB-LIKE 1;
1665:	4lzz-E	8.2	4.8	154	258	18	MOLECULE:TRANSCRIPTIONAL REGULATOR (NTRC FAMILY);
1666:	5f4h-F	8.2	3.8	127	436	14	MOLECULE:NUCLEOTIDE BINDING PROTEIN PINC;
1667:	6qi9-B	8.2	5.3	193	310	18	MOLECULE:RUVB-LIKE 1;
1668:	6p4o-E	8.2	8.9	145	437	14	MOLECULE:DNA-DEPENDENT ATPASE XPBII;
1669:	2fwr-D	8.2	4.1	143	428	13	MOLECULE:DNA REPAIR PROTEIN RAD25;
1670:	6p4f-A	8.2	5.7	146	435	14	MOLECULE:DNA-DEPENDENT ATPASE XPBII;
1671:	6p4o-C	8.2	9	146	437	14	MOLECULE:DNA-DEPENDENT ATPASE XPBII;
1672:	5he8-C	8.2	3.5	123	171	15	MOLECULE:HELICASE LOADER;
1673:	5vhs-A	8.2	3.7	173	338	17	MOLECULE:26S PROTEASOME REGULATORY SUBUNIT 7;
1674:	3te6-A	8.2	7.7	183	304	9	MOLECULE:REGULATORY PROTEIN SIR3;
1675:	1jr3-D	8.2	10.6	195	338	8	MOLECULE:DNA POLYMERASE III SUBUNIT GAMMA;
1676:	4tvs-A	8.2	4	139	224	12	MOLECULE:TORSIN-1A-INTERACTING PROTEIN 1;
1677:	2h1l-G	8.2	3.6	133	362	15	MOLECULE:LARGE T ANTIGEN;
1678:	1n25-B	8.2	4.3	137	362	15	MOLECULE:LARGE T ANTIGEN;
1679:	2h1l-H	8.2	3.5	132	362	14	MOLECULE:LARGE T ANTIGEN;
1680:	5jpq-i	8.1	14	146	659	11	MOLECULE:WD40 DOMAIN PROTEINS;
1681:	2gno-A	8.1	9.1	180	296	11	MOLECULE:DNA POLYMERASE III, GAMMA SUBUNIT-RELATED PROTEIN
1682:	3zh9-B	8.1	5	155	339	10	MOLECULE:DELTA;
1683:	6sh5-A	8.1	3.4	164	334	15	MOLECULE:MITOCHONDRIAL CHAPERONE BCS1;
1684:	3j95-D	8.1	4.8	213	479	12	MOLECULE:VESICLE-FUSING ATPASE;
1685:	4cr4-I	8.1	3.6	188	362	14	MOLECULE:PROTEASOME COMPONENT PRE3;
1686:	6uks-D	8.1	3.4	174	362	9	MOLECULE:MITOCHONDRIAL CHAPERONE BCS1;
1687:	6uks-F	8.1	3.5	176	362	9	MOLECULE:MITOCHONDRIAL CHAPERONE BCS1;
1688:	6sh5-E	8.1	3.4	164	334	15	MOLECULE:MITOCHONDRIAL CHAPERONE BCS1;
1689:	6iy8-C	8.1	3.8	187	468	15	MOLECULE:POSITIVE REGULATOR CAPR;
1690:	6f0l-A	8.1	4.9	144	603	16	MOLECULE:DNA REPLICATION LICENSING FACTOR MCM2;
1691:	5vho-C	8.1	4.3	172	237	13	MOLECULE:26S PROTEASOME NON-ATPASE REGULATORY SUBUNIT 10;
1692:	6mdm-C	8.1	4.5	210	709	11	MOLECULE:VESICLE-FUSING ATPASE;
1693:	1ht2-G	8.1	7	194	408	12	MOLECULE:HEAT SHOCK LOCUS HSLV;
1694:	1ht2-F	8.1	5	181	408	14	MOLECULE:HEAT SHOCK LOCUS HSLV;
1695:	6ef3-L	8.1	3.1	184	360	16	MOLECULE:PROTEASOME SUBUNIT BETA TYPE-1;
1696:	3syk-B	8.1	3.9	156	285	13	MOLECULE:PROTEIN CBBX;
1697:	3j3t-D	8.1	4.6	213	798	15	MOLECULE:ADAPTER PROTEIN MECA 1;
1698:	5fte-A	8.1	11.8	145	429	14	MOLECULE:TPR DOMAIN PROTEIN;
1699:	5juy-F	8.1	7.1	226	1139	11	MOLECULE:APOPTOTIC PROTEASE-ACTIVATING FACTOR 1;
1700:	3jbt-M	8.1	6.3	227	1144	11	MOLECULE:APOPTOTIC PROTEASE-ACTIVATING FACTOR 1;
1701:	6pxk-G	8.1	6.8	191	374	14	MOLECULE:ATP-DEPENDENT PROTEASE ATPASE SUBUNIT HSLU;
1702:	5ltk-A	8.1	13.4	151	700	14	MOLECULE:PRE-MRNA-SPLICING FACTOR ATP-DEPENDENT RNA HELICA
1703:	1yyf-B	8.1	6	203	408	13	MOLECULE:ATP-DEPENDENT HSL PROTEASE ATP-BINDING SUBUNIT
1704:	5og1-F	8.1	4.5	231	686	14	MOLECULE:CHAPERONE PROTEIN CLPB,ATP-DEPENDENT CLP PROTEASE
1705:	5vhn-E	8.1	3.3	170	241	13	MOLECULE:26S PROTEASOME NON-ATPASE REGULATORY SUBUNIT 10;
1706:	5h7i-7	8.1	3	139	622	17	MOLECULE:DNA REPLICATION LICENSING FACTOR MCM2;
1707:	3jc7-5	8.1	4.8	146	654	13	MOLECULE:DNA REPLICATION LICENSING FACTOR MCM2;
1708:	5udb-B	8.1	9.6	153	319	11	MOLECULE:DNA REPLICATION LICENSING FACTOR MCM2;
1709:	1do2-C	8.1	5.1	186	407	12	MOLECULE:PROTEIN (HEAT SHOCK LOCUS U);
1710:	1do0-E	8.1	5.2	184	406	16	MOLECULE:PROTEIN (HEAT SHOCK LOCUS U);
1711:	1do0-B	8.1	4.9	179	406	16	MOLECULE:PROTEIN (HEAT SHOCK LOCUS U);
1712:	4ly6-F	8.1	5.2	152	247	16	MOLECULE:TRANSCRIPTIONAL REGULATOR (NTRC FAMILY);
1713:	2xsz-B	8.1	5.5	192	319	18	MOLECULE:RUVB-LIKE 1;
1714:	6po1-E	8.1	3.8	176	348	12	MOLECULE:ATP-DEPENDENT CLP PROTEASE ATP-BINDING SUBUNIT CL
1715:	6pod-A	8.1	3.2	185	329	11	MOLECULE:ATP-DEPENDENT CLP PROTEASE ATP-BINDING SUBUNIT CL
1716:	6sh5-G	8.1	3.4	164	334	15	MOLECULE:MITOCHONDRIAL CHAPERONE BCS1;
1717:	1xxi-A	8.1	10.3	201	338	8	MOLECULE:DNA POLYMERASE III, DELTA SUBUNIT;
1718:	5juy-C	8.1	7.5	223	1139	11	MOLECULE:APOPTOTIC PROTEASE-ACTIVATING FACTOR 1;
1719:	6sh5-F	8.1	3.4	164	334	15	MOLECULE:MITOCHONDRIAL CHAPERONE BCS1;
1720:	5tnu-A	8.1	4.3	164	441	14	MOLECULE:DNA-DEPENDENT ATPASE XPBII;
1721:	2gk6-B	8.1	5.9	150	602	11	MOLECULE:REGULATOR OF NONSENSE TRANSCRIPTS 1;
1722:	5txv-R	8.1	7.3	196	338	14	MOLECULE:ATP-DEPENDENT PROTEASE ATPASE SUBUNIT HSLU;
1723:	2gk6-A	8.1	5.9	149	602	11	MOLECULE:REGULATOR OF NONSENSE TRANSCRIPTS 1;
1724:	6lrb-F	8.1	12.1	142	408	9	MOLECULE:PRIMASE;
1725:	3glh-F	8.1	9	185	336	5	MOLECULE:DNA POLYMERASE III SUBUNIT DELTA;
1726:	2h1l-B	8.1	3.4	129	362	13	MOLECULE:LARGE T ANTIGEN;
1727:	2h1l-I	8.1	3.9	136	363	13	MOLECULE:LARGE T ANTIGEN;
1728:	2is6-A	8	9	151	654	16	MOLECULE:5'-D(*CP*GP*AP*GP*CP*AP*CP*TP*GP*CP*AP*GP*TP*GP*C
1729:	6acx-A	8	13.3	169	1175	9	MOLECULE:MYCOBACTERIUM SMEGMATIS MFD;
1730:	6rfl-Y	8	7.1	152	600	12	MOLECULE:DNA-DEPENDENT RNA POLYMERASE SUBUNIT RPO132;
1731:	6sh5-C	8	3.4	164	334	15	MOLECULE:MITOCHONDRIAL CHAPERONE BCS1;
1732:	6sh5-D	8	3.5	164	334	15	MOLECULE:MITOCHONDRIAL CHAPERONE BCS1;
1733:	6sh5-B	8	3.5	164	334	15	MOLECULE:MITOCHONDRIAL CHAPERONE BCS1;
1734:	1hqy-F	8	5.3	191	408	14	MOLECULE:HEAT SHOCK LOCUS HSLV;
1735:	6mdm-A	8	4	201	699	12	MOLECULE:VESICLE-FUSING ATPASE;
1736:	5t0i-E	8	3.6	185	353	15	MOLECULE:26S PROTEASE REGULATORY SUBUNIT 7;
1737:	5nvu-B	8	14	253	3169	0	MOLECULE:DYNEIN MOTOR DOMAIN;
1738:	3j3t-C	8	3.6	215	798	13	MOLECULE:ADAPTER PROTEIN MECA 1;
1739:	5ftk-C	8	6.4	208	723	14	MOLECULE:TRANSITIONAL ENDOPLASMIC RETICULUM ATPASE;
1740:	5j1t-A	8	4	167	277	13	MOLECULE:TORSIN-1A;
1741:	5fhd-A	8	6.3	138	414	17	MOLECULE:UNCHARACTERIZED PROTEIN;
1742:	6ef1-I	8	3.7	192	271	14	MOLECULE:PROTEASOME SUBUNIT ALPHA TYPE-1;
1743:	4eiw-C	8	7.9	197	457	15	MOLECULE:ATP-DEPENDENT ZINC METALLOPROTEASE FTSH;
1744:	2x8a-A	8	3.5	142	237	13	MOLECULE:NUCLEAR VALOSIN-CONTAINING PROTEIN-LIKE;
1745:	5wcb-E	8	3.4	187	277	12	MOLECULE:MEIOTIC SPINDLE FORMATION PROTEIN MEI-1;
1746:	6f0x-F	8	4.1	188	282	16	MOLECULE:PACHYTENE CHECKPOINT PROTEIN 2 HOMOLOG;
1747:	4lj7-C	8	4.1	168	294	10	MOLECULE:CHAPERONE PROTEIN CLPB;
1748:	2r62-B	8	4.8	152	248	15	MOLECULE:CELL DIVISION PROTEASE FTSH HOMOLOG;
1749:	1do2-A	8	5.2	184	407	14	MOLECULE:PROTEIN (HEAT SHOCK LOCUS U);
1750:	3m6a-D	8	4.1	179	496	18	MOLECULE:ATP-DEPENDENT PROTEASE LA 1;
1751:	6raw-5	8	5.5	143	575	13	MOLECULE:DNA REPLICATION LICENSING FACTOR MCM2;
1752:	1cr1-A	8	3.3	125	245	16	MOLECULE:DNA PRIMASE/HELICASE;
1753:	5xf8-4	8	12.7	163	716	13	MOLECULE:DNA REPLICATION LICENSING FACTOR MCM2;
1754:	6ed3-F	8	5.6	189	532	14	MOLECULE:CHAPERONE PROTEIN CLPB;
1755:	5wcb-C	8	3.3	183	277	13	MOLECULE:MEIOTIC SPINDLE FORMATION PROTEIN MEI-1;
1756:	5wcb-B	8	3.2	181	277	13	MOLECULE:MEIOTIC SPINDLE FORMATION PROTEIN MEI-1;
1757:	6p4w-A	8	10.2	175	435	15	MOLECULE:DNA-DEPENDENT ATPASE XPBII;
1758:	6p4w-C	8	9.3	174	435	14	MOLECULE:DNA-DEPENDENT ATPASE XPBII;
1759:	6p4o-A	8	9.8	150	442	12	MOLECULE:DNA-DEPENDENT ATPASE XPBII;
1760:	6p4f-C	8	5.9	143	436	13	MOLECULE:DNA-DEPENDENT ATPASE XPBII;
1761:	5tnu-B	8	5.9	165	411	12	MOLECULE:DNA-DEPENDENT ATPASE XPBII;
1762:	6ro4-B	8	8.5	157	675	12	MOLECULE:DNA1;
1763:	5txv-N	8	7	194	328	13	MOLECULE:ATP-DEPENDENT PROTEASE ATPASE SUBUNIT HSLU;
1764:	5he8-E	8	3	114	165	18	MOLECULE:HELICASE LOADER;
1765:	1qvr-A	8	6.1	175	803	13	MOLECULE:CLPB PROTEIN;
1766:	5vhh-B	8	3.7	178	330	11	MOLECULE:26S PROTEASOME REGULATORY SUBUNIT 7;
1767:	6sh6-A	8	14.8	151	681	13	MOLECULE:PRE-MRNA-SPLICING FACTOR ATP-DEPENDENT RNA HELICA
1768:	2h1l-L	8	3.9	136	363	13	MOLECULE:LARGE T ANTIGEN;
1769:	3glh-A	8	6.6	184	336	5	MOLECULE:DNA POLYMERASE III SUBUNIT DELTA;
1770:	1svm-F	8	3.8	134	363	13	MOLECULE:LARGE T ANTIGEN;
1771:	3glh-K	8	8.2	195	336	6	MOLECULE:DNA POLYMERASE III SUBUNIT DELTA;
1772:	1svm-C	8	3.4	134	363	13	MOLECULE:LARGE T ANTIGEN;
1773:	5vca-O	8	3.6	214	543	12	MOLECULE:VCP-LIKE ATPASE;
1774:	5udb-4	7.9	10.2	162	751	11	MOLECULE:DNA REPLICATION LICENSING FACTOR MCM2;
1775:	3f8t-A	7.9	3.9	120	459	12	MOLECULE:PREDICTED ATPASE INVOLVED IN REPLICATION CONTROL,
1776:	3h1t-A	7.9	8.3	145	515	10	MOLECULE:TYPE I SITE-SPECIFIC RESTRICTION-MODIFICATION
1777:	4cr4-H	7.9	3.3	178	359	14	MOLECULE:PROTEASOME COMPONENT PRE3;
1778:	4fcv-A	7.9	3.7	171	311	11	MOLECULE:CHAPERONE PROTEIN CLPB;
1779:	5bk4-5	7.9	5.1	147	661	15	MOLECULE:DNA REPLICATION LICENSING FACTOR MCM2;
1780:	6qi9-A	7.9	7.3	173	317	18	MOLECULE:RUVB-LIKE 1;
1781:	5f4h-E	7.9	4	133	436	11	MOLECULE:NUCLEOTIDE BINDING PROTEIN PINC;
1782:	3pxg-A	7.9	3.7	178	442	17	MOLECULE:ADAPTER PROTEIN MECA 1;
1783:	5vhp-A	7.9	3.8	172	258	18	MOLECULE:26S PROTEASOME NON-ATPASE REGULATORY SUBUNIT 10;
1784:	3pxg-D	7.9	3.6	176	434	19	MOLECULE:ADAPTER PROTEIN MECA 1;
1785:	6mck-E	7.9	8.4	210	509	16	MOLECULE:TRANSITIONAL ENDOPLASMIC RETICULUM ATPASE;
1786:	6wgg-5	7.9	5.4	112	599	15	MOLECULE:CELL DIVISION CYCLE PROTEIN CDT1;
1787:	4wvy-A	7.9	5.3	198	427	16	MOLECULE:RUVB-LIKE 1;
1788:	5ftk-B	7.9	6.2	207	723	14	MOLECULE:TRANSITIONAL ENDOPLASMIC RETICULUM ATPASE;
1789:	4lj7-B	7.9	3.7	169	300	10	MOLECULE:CHAPERONE PROTEIN CLPB;
1790:	6k0r-B	7.9	5.7	191	318	18	MOLECULE:RUVB-LIKE 1,RUVB-LIKE 1;
1791:	4xgu-A	7.9	4.1	178	376	12	MOLECULE:PUTATIVE PACHYTENE CHECKPOINT PROTEIN 2;
1792:	6e10-6	7.9	3.7	236	718	14	MOLECULE:HEAT SHOCK PROTEIN 101;
1793:	6gej-X	7.9	5.7	214	442	13	MOLECULE:VACUOLAR PROTEIN SORTING-ASSOCIATED PROTEIN 72;
1794:	4xgc-B	7.9	10.5	147	281	9	MOLECULE:ORIGIN RECOGNITION COMPLEX SUBUNIT 2;
1795:	3uk6-L	7.9	6.4	159	232	14	MOLECULE:RUVB-LIKE 2;
1796:	5it5-C	7.9	4	152	385	11	MOLECULE:ATP BINDING MOTIF-CONTAINING PROTEIN PILF;
1797:	3v4r-B	7.9	4.3	143	579	15	MOLECULE:UVRABC SYSTEM PROTEIN B;
1798:	6mdn-E	7.9	4.1	226	697	12	MOLECULE:VESICLE-FUSING ATPASE;
1799:	2fdc-B	7.9	4.4	152	585	14	MOLECULE:5'-D(P*CP*GP*GP*CP*TP*CP*CP*AP*TP*CP*TP*CP*TP*AP*
1800:	1d9z-A	7.9	5.5	148	590	16	MOLECULE:EXCINUCLEASE UVRABC COMPONENT UVRB;
1801:	4fcw-F	7.9	3.8	172	306	11	MOLECULE:CHAPERONE PROTEIN CLPB;
1802:	3te6-B	7.9	7.7	174	303	10	MOLECULE:REGULATORY PROTEIN SIR3;
1803:	5j1s-B	7.8	3.9	139	235	9	MOLECULE:TORSIN-1A;
1804:	3gp8-A	7.8	11.6	151	551	14	MOLECULE:EXODEOXYRIBONUCLEASE V, SUBUNIT RECD, PUTATIVE;
1805:	4fwh-A	7.8	5.2	216	580	10	MOLECULE:TTC1975 PEPTIDASE;
1806:	4fcw-A	7.8	3.7	169	311	11	MOLECULE:CHAPERONE PROTEIN CLPB;
1807:	4fcw-C	7.8	3.9	171	306	11	MOLECULE:CHAPERONE PROTEIN CLPB;
1808:	5txv-C	7.8	5.1	185	366	12	MOLECULE:ATP-DEPENDENT PROTEASE ATPASE SUBUNIT HSLU;
1809:	3j3u-E	7.8	4.4	223	798	14	MOLECULE:ADAPTER PROTEIN MECA 1;
1810:	3j3r-E	7.8	7.3	212	798	17	MOLECULE:ADAPTER PROTEIN MECA 1;
1811:	5ftl-E	7.8	6.9	218	723	17	MOLECULE:TRANSITIONAL ENDOPLASMIC RETICULUM ATPASE;
1812:	5ftk-E	7.8	6.5	208	723	13	MOLECULE:TRANSITIONAL ENDOPLASMIC RETICULUM ATPASE;
1813:	5ftl-B	7.8	7	220	723	15	MOLECULE:TRANSITIONAL ENDOPLASMIC RETICULUM ATPASE;
1814:	5ftj-D	7.8	5.9	216	723	13	MOLECULE:TRANSITIONAL ENDOPLASMIC RETICULUM ATPASE;
1815:	5ftj-C	7.8	6	218	723	15	MOLECULE:TRANSITIONAL ENDOPLASMIC RETICULUM ATPASE;
1816:	5ftj-F	7.8	5.9	217	723	14	MOLECULE:TRANSITIONAL ENDOPLASMIC RETICULUM ATPASE;
1817:	5ftl-F	7.8	8.8	231	723	15	MOLECULE:TRANSITIONAL ENDOPLASMIC RETICULUM ATPASE;
1818:	5ftl-C	7.8	8.9	229	723	16	MOLECULE:TRANSITIONAL ENDOPLASMIC RETICULUM ATPASE;
1819:	5ftl-A	7.8	6.9	217	723	17	MOLECULE:TRANSITIONAL ENDOPLASMIC RETICULUM ATPASE;
1820:	2xzl-A	7.8	11.5	156	756	13	MOLECULE:ATP-DEPENDENT HELICASE NAM7;
1821:	5u8s-4	7.8	11.4	146	682	12	MOLECULE:DNA REPLICATION COMPLEX GINS PROTEIN PSF1;
1822:	4ww4-A	7.8	4.8	193	416	14	MOLECULE:RUVB-LIKE 1;
1823:	6ryr-W	7.8	7.3	159	708	11	MOLECULE:HISTONE H3.2;
1824:	4cr4-J	7.8	3.1	183	373	12	MOLECULE:PROTEASOME COMPONENT PRE3;
1825:	4lja-A	7.8	3.7	162	320	10	MOLECULE:CHAPERONE PROTEIN CLPB;
1826:	6ptn-3	7.8	3.8	137	594	12	MOLECULE:DNA POLYMERASE ALPHA-BINDING PROTEIN;
1827:	6ptn-j	7.8	3.8	137	594	12	MOLECULE:DNA POLYMERASE ALPHA-BINDING PROTEIN;
1828:	1g5r-A	7.8	3	99	157	12	MOLECULE:COB(I)ALAMIN ADENOSYLTRANSFERASE;
1829:	1d9x-A	7.8	6	154	590	15	MOLECULE:EXCINUCLEASE UVRABC COMPONENT UVRB;
1830:	2gk7-A	7.8	11.6	162	596	11	MOLECULE:REGULATOR OF NONSENSE TRANSCRIPTS 1;
1831:	2o0h-A	7.8	3.4	137	357	7	MOLECULE:DNA PACKAGING PROTEIN GP17;
1832:	6ip2-B	7.8	5.3	211	520	13	MOLECULE:VESICLE-FUSING ATPASE;
1833:	1tue-H	7.8	3.6	124	191	11	MOLECULE:REPLICATION PROTEIN E1;
1834:	4e2i-C	7.8	3.7	133	362	14	MOLECULE:LARGE T ANTIGEN;
1835:	6nmi-B	7.7	4.2	150	760	11	MOLECULE:GENERAL TRANSCRIPTION AND DNA REPAIR FACTOR IIH H
1836:	4a15-A	7.7	8.4	156	596	11	MOLECULE:ATP-DEPENDENT DNA HELICASE TA0057;
1837:	5udb-7	7.7	12.7	177	726	14	MOLECULE:DNA REPLICATION LICENSING FACTOR MCM2;
1838:	5v8f-6	7.7	11.7	168	692	13	MOLECULE:DNA REPLICATION LICENSING FACTOR MCM2;
1839:	2r8r-A	7.7	5.1	113	209	16	MOLECULE:SENSOR PROTEIN;
1840:	4ypn-A	7.7	3.2	118	250	19	MOLECULE:LON PROTEASE;
1841:	3m6a-A	7.7	4.6	186	496	20	MOLECULE:ATP-DEPENDENT PROTEASE LA 1;
1842:	1g4a-F	7.7	5.2	180	356	15	MOLECULE:ATP-DEPENDENT HSL PROTEASE ATP-BINDING SUBUNIT
1843:	4fd2-D	7.7	3.8	164	308	11	MOLECULE:CHAPERONE PROTEIN CLPB;
1844:	4xgc-C	7.7	11.7	228	567	12	MOLECULE:ORIGIN RECOGNITION COMPLEX SUBUNIT 2;
1845:	3j3r-F	7.7	4.7	215	798	14	MOLECULE:ADAPTER PROTEIN MECA 1;
1846:	3j3r-C	7.7	5	205	798	13	MOLECULE:ADAPTER PROTEIN MECA 1;
1847:	6pp6-F	7.7	4	165	331	14	MOLECULE:ATP-DEPENDENT CLP PROTEASE ATP-BINDING SUBUNIT CL
1848:	3j3u-B	7.7	4.8	224	798	13	MOLECULE:ADAPTER PROTEIN MECA 1;
1849:	3zw6-F	7.7	8.7	152	263	11	MOLECULE:RIBULOSE BISPHOSPHATE CARBOXYLASE/OXYGENASE ACTIV
1850:	6mck-B	7.7	6.8	207	509	15	MOLECULE:TRANSITIONAL ENDOPLASMIC RETICULUM ATPASE;
1851:	5ftf-A	7.7	15.4	159	431	13	MOLECULE:TPR DOMAIN PROTEIN;
1852:	6ro4-A	7.7	9.3	172	575	13	MOLECULE:DNA1;
1853:	1wp9-A	7.7	7.9	164	479	8	MOLECULE:ATP-DEPENDENT RNA HELICASE, PUTATIVE;
1854:	1z6a-A	7.7	6.3	168	480	11	MOLECULE:HELICASE OF THE SNF2/RAD54 FAMILY;
1855:	5u8t-7	7.7	3.7	137	660	17	MOLECULE:DNA REPLICATION LICENSING FACTOR MCM2;
1856:	6pp7-F	7.7	4.1	169	350	16	MOLECULE:ATP-DEPENDENT CLP PROTEASE ATP-BINDING SUBUNIT CL
1857:	5og1-A	7.7	4.7	243	686	12	MOLECULE:CHAPERONE PROTEIN CLPB,ATP-DEPENDENT CLP PROTEASE
1858:	5it5-F	7.7	3.5	146	385	10	MOLECULE:ATP BINDING MOTIF-CONTAINING PROTEIN PILF;
1859:	2j9r-A	7.7	5.2	119	178	13	MOLECULE:THYMIDINE KINASE;
1860:	2gxa-E	7.7	3.3	127	274	14	MOLECULE:5'-D(*TP*TP*TP*TP*TP*TP*TP*TP*TP*TP*TP*TP*T)-3';
1861:	2v9p-A	7.7	3.1	118	272	12	MOLECULE:REPLICATION PROTEIN E1;
1862:	4fd2-A	7.7	3.7	163	308	11	MOLECULE:CHAPERONE PROTEIN CLPB;
1863:	3cmt-A	7.7	8.4	164	1609	13	MOLECULE:DNA (5'-
1864:	6lrb-A	7.7	12	142	410	11	MOLECULE:PRIMASE;
1865:	5vhq-B	7.7	3.6	161	233	11	MOLECULE:26S PROTEASOME NON-ATPASE REGULATORY SUBUNIT 10;
1866:	5vhr-B	7.7	3.5	169	233	11	MOLECULE:26S PROTEASOME NON-ATPASE REGULATORY SUBUNIT 10;
1867:	2h1l-K	7.7	3.5	133	362	15	MOLECULE:LARGE T ANTIGEN;
1868:	3jbl-A	7.6	5.4	231	909	14	MOLECULE:NLR FAMILY CARD DOMAIN-CONTAINING PROTEIN 4;
1869:	3j3r-A	7.6	4.8	203	798	15	MOLECULE:ADAPTER PROTEIN MECA 1;
1870:	3uk6-B	7.6	6.5	177	300	15	MOLECULE:RUVB-LIKE 2;
1871:	6sh4-A	7.6	3.6	166	376	14	MOLECULE:MITOCHONDRIAL CHAPERONE BCS1;
1872:	6sh4-D	7.6	3.6	166	376	14	MOLECULE:MITOCHONDRIAL CHAPERONE BCS1;
1873:	6sh4-C	7.6	3.6	166	376	14	MOLECULE:MITOCHONDRIAL CHAPERONE BCS1;
1874:	6sh4-F	7.6	3.6	166	376	14	MOLECULE:MITOCHONDRIAL CHAPERONE BCS1;
1875:	6sh4-B	7.6	3.6	166	376	14	MOLECULE:MITOCHONDRIAL CHAPERONE BCS1;
1876:	5u8s-2	7.6	5	148	602	17	MOLECULE:DNA REPLICATION COMPLEX GINS PROTEIN PSF1;
1877:	6uko-G	7.6	3.5	173	371	10	MOLECULE:MITOCHONDRIAL CHAPERONE BCS1;
1878:	2wjy-A	7.6	12	153	773	12	MOLECULE:REGULATOR OF NONSENSE TRANSCRIPTS 1;
1879:	6ahf-A	7.6	4.7	224	577	17	MOLECULE:HEAT SHOCK PROTEIN 104;
1880:	4n1a-A	7.6	15.6	138	555	17	MOLECULE:CELL DIVISIONFTSK/SPOIIIE;
1881:	5vhq-F	7.6	4.1	156	238	13	MOLECULE:26S PROTEASOME NON-ATPASE REGULATORY SUBUNIT 10;
1882:	2p6r-A	7.6	20.6	146	683	11	MOLECULE:25-MER;
1883:	6uge-A	7.6	3.7	168	304	13	MOLECULE:MEIOTIC SPINDLE FORMATION PROTEIN MEI-1;
1884:	6rax-7	7.6	5.1	141	628	15	MOLECULE:DNA REPLICATION LICENSING FACTOR MCM2;
1885:	4akh-B	7.6	10.6	207	2650	12	MOLECULE:GLUTATHIONE S-TRANSFERASE CLASS-MU 26 KDA ISOZYME
1886:	1cr0-A	7.6	3.2	120	239	18	MOLECULE:DNA PRIMASE/HELICASE;
1887:	4e2i-K	7.6	3.8	134	362	13	MOLECULE:LARGE T ANTIGEN;
1888:	1tue-K	7.6	3.8	127	192	11	MOLECULE:REPLICATION PROTEIN E1;
1889:	1jqj-C	7.6	8.9	200	328	5	MOLECULE:DNA POLYMERASE III, BETA CHAIN;
1890:	4ksr-A	7.5	8.8	150	521	13	MOLECULE:TYPE II SECRETION SYSTEM PROTEIN E, HEMOLYSIN-COR
1891:	5yud-A	7.5	6.2	238	1238	12	MOLECULE:BACULOVIRAL IAP REPEAT-CONTAINING PROTEIN 1E;
1892:	3j94-F	7.5	8.4	180	466	14	MOLECULE:VESICLE-FUSING ATPASE;
1893:	6sh4-G	7.5	3.8	168	376	14	MOLECULE:MITOCHONDRIAL CHAPERONE BCS1;
1894:	6sh4-E	7.5	3.7	166	376	14	MOLECULE:MITOCHONDRIAL CHAPERONE BCS1;
1895:	1ji0-A	7.5	3.5	123	240	13	MOLECULE:ABC TRANSPORTER;
1896:	3j3r-B	7.5	4.7	210	798	14	MOLECULE:ADAPTER PROTEIN MECA 1;
1897:	3j3s-F	7.5	4	223	798	14	MOLECULE:ADAPTER PROTEIN MECA 1;
1898:	6po3-F	7.5	4	165	331	14	MOLECULE:ATP-DEPENDENT CLP PROTEASE ATP-BINDING SUBUNIT CL
1899:	3j3u-A	7.5	4.6	227	798	14	MOLECULE:ADAPTER PROTEIN MECA 1;
1900:	3pjr-A	7.5	7	148	646	11	MOLECULE:5'-D(*GP*CP*AP*GP*TP*GP*CP*TP*CP*GP*TP*TP*TP*TP*T
1901:	1z3i-X	7.5	8.2	176	644	10	MOLECULE:SIMILAR TO RAD54-LIKE;
1902:	4eiw-A	7.5	7.4	193	457	13	MOLECULE:ATP-DEPENDENT ZINC METALLOPROTEASE FTSH;
1903:	3n70-C	7.5	3.2	112	132	12	MOLECULE:TRANSPORT ACTIVATOR;
1904:	4lj5-A	7.5	3.7	168	320	11	MOLECULE:CHAPERONE PROTEIN CLPB;
1905:	3m6a-E	7.5	4.7	195	496	21	MOLECULE:ATP-DEPENDENT PROTEASE LA 1;
1906:	3m6a-B	7.5	4.3	195	496	21	MOLECULE:ATP-DEPENDENT PROTEASE LA 1;
1907:	1tf7-A	7.5	5.2	129	484	15	MOLECULE:KAIC;
1908:	2uz3-C	7.5	11	127	192	13	MOLECULE:THYMIDINE KINASE;
1909:	6qi9-E	7.5	6.2	192	335	12	MOLECULE:RUVB-LIKE 1;
1910:	5vhq-C	7.5	3.3	173	234	12	MOLECULE:26S PROTEASOME NON-ATPASE REGULATORY SUBUNIT 10;
1911:	6p66-A	7.5	4.3	139	443	16	MOLECULE:DNA REPAIR PROTEIN RAD25;
1912:	5t0h-D	7.5	3.4	195	380	12	MOLECULE:26S PROTEASE REGULATORY SUBUNIT 7;
1913:	5txv-T	7.5	5.6	180	318	14	MOLECULE:ATP-DEPENDENT PROTEASE ATPASE SUBUNIT HSLU;
1914:	3zuh-A	7.5	3.7	153	286	9	MOLECULE:PROTEIN CBBX;
1915:	4a1f-A	7.5	3.7	134	323	14	MOLECULE:REPLICATIVE DNA HELICASE;
1916:	4e2i-A	7.5	3.1	129	362	15	MOLECULE:LARGE T ANTIGEN;
1917:	4e2i-L	7.5	3.9	130	362	16	MOLECULE:LARGE T ANTIGEN;
1918:	3cmv-C	7.5	14.5	140	1175	11	MOLECULE:PROTEIN RECA;
1919:	4e2i-B	7.5	3.4	131	362	16	MOLECULE:LARGE T ANTIGEN;
1920:	4e2i-G	7.5	4.3	135	362	16	MOLECULE:LARGE T ANTIGEN;
1921:	1tue-F	7.5	3.7	129	188	10	MOLECULE:REPLICATION PROTEIN E1;
1922:	4ihq-A	7.4	3.8	142	512	11	MOLECULE:FLAI ATPASE;
1923:	6bbm-D	7.4	4.2	126	455	15	MOLECULE:REPLICATIVE DNA HELICASE;
1924:	4m4w-O	7.4	4.1	137	250	12	MOLECULE:REPLICATIVE HELICASE;
1925:	4cr2-K	7.4	3.7	199	381	13	MOLECULE:PROTEASOME COMPONENT PRE3;
1926:	6ppj-B	7.4	18.8	162	848	9	MOLECULE:UVRD/REP HELICASE;
1927:	4i34-C	7.4	4.1	144	303	13	MOLECULE:ATP-DEPENDENT CLP PROTEASE ATP-BINDING SUBUNIT CL
1928:	6uko-B	7.4	3.3	168	371	10	MOLECULE:MITOCHONDRIAL CHAPERONE BCS1;
1929:	6qi9-D	7.4	5.8	190	268	15	MOLECULE:RUVB-LIKE 1;
1930:	3j3s-E	7.4	3.7	234	798	13	MOLECULE:ADAPTER PROTEIN MECA 1;
1931:	3j3s-C	7.4	4	242	798	14	MOLECULE:ADAPTER PROTEIN MECA 1;
1932:	4ypl-C	7.4	5.5	198	538	16	MOLECULE:LON PROTEASE;
1933:	3j3u-D	7.4	4.5	226	798	14	MOLECULE:ADAPTER PROTEIN MECA 1;
1934:	3tw8-C	7.4	3.4	109	362	6	MOLECULE:DENN DOMAIN-CONTAINING PROTEIN 1B;
1935:	2oxc-A	7.4	3.5	121	205	12	MOLECULE:PROBABLE ATP-DEPENDENT RNA HELICASE DDX20;
1936:	5lb5-C	7.4	6.8	177	426	13	MOLECULE:ATP-DEPENDENT DNA HELICASE Q5;
1937:	2o0j-A	7.4	3.4	138	360	7	MOLECULE:DNA PACKAGING PROTEIN GP17;
1938:	1d2m-A	7.4	4.6	151	552	13	MOLECULE:EXCINUCLEASE ABC SUBUNIT B;
1939:	1jql-B	7.4	3	122	140	6	MOLECULE:DNA POLYMERASE III, BETA CHAIN;
1940:	3k1j-B	7.4	5.4	213	561	14	MOLECULE:ATP-DEPENDENT PROTEASE LON;
1941:	6pod-F	7.4	4.1	169	350	16	MOLECULE:ATP-DEPENDENT CLP PROTEASE ATP-BINDING SUBUNIT CL
1942:	1e0k-A	7.4	4.4	133	288	15	MOLECULE:DNA HELICASE;
1943:	3m6a-F	7.4	4.6	194	496	21	MOLECULE:ATP-DEPENDENT PROTEASE LA 1;
1944:	5vhp-E	7.4	3.5	167	209	18	MOLECULE:26S PROTEASOME NON-ATPASE REGULATORY SUBUNIT 10;
1945:	5g4g-B	7.4	3.6	184	721	13	MOLECULE:VCP-LIKE ATPASE;
1946:	6ugf-A	7.4	3.8	153	304	16	MOLECULE:MEIOTIC SPINDLE FORMATION PROTEIN MEI-1;
1947:	5vhf-A	7.4	4	182	341	15	MOLECULE:26S PROTEASOME NON-ATPASE REGULATORY SUBUNIT 10;
1948:	5ikn-J	7.4	3.3	130	483	15	MOLECULE:DNA-DIRECTED DNA POLYMERASE;
1949:	2is1-B	7.4	6	143	624	17	MOLECULE:5'-D(*GP*CP*AP*GP*TP*GP*CP*TP*CP*GP*TP*TP*TP*TP*T
1950:	5g4g-D	7.4	8.4	229	721	14	MOLECULE:VCP-LIKE ATPASE;
1951:	4e2i-J	7.4	3.9	133	362	14	MOLECULE:LARGE T ANTIGEN;
1952:	4e2i-F	7.4	3.7	130	362	14	MOLECULE:LARGE T ANTIGEN;
1953:	4e2i-I	7.4	3.8	132	362	14	MOLECULE:LARGE T ANTIGEN;
1954:	3glf-F	7.4	5.8	183	333	6	MOLECULE:DNA POLYMERASE III SUBUNIT DELTA;
1955:	6mdm-B	7.4	4.3	218	704	12	MOLECULE:VESICLE-FUSING ATPASE;
1956:	3glf-A	7.4	5.4	177	333	6	MOLECULE:DNA POLYMERASE III SUBUNIT DELTA;
1957:	4hut-A	7.3	2.7	104	191	13	MOLECULE:COB(I)YRINIC ACID A,C-DIAMIDE ADENOSYLTRANSFERASE
1958:	5c19-B	7.3	7.8	229	729	12	MOLECULE:TRANSITIONAL ENDOPLASMIC RETICULUM ATPASE;
1959:	5vhr-C	7.3	4.1	182	242	12	MOLECULE:26S PROTEASOME NON-ATPASE REGULATORY SUBUNIT 10;
1960:	4m4w-J	7.3	3.2	130	245	14	MOLECULE:REPLICATIVE HELICASE;
1961:	4i5o-F	7.3	4.1	145	310	12	MOLECULE:ATP-DEPENDENT CLP PROTEASE ATP-BINDING SUBUNIT CL
1962:	3j3s-B	7.3	3.5	229	798	14	MOLECULE:ADAPTER PROTEIN MECA 1;
1963:	6wgf-5	7.3	5.1	121	598	13	MOLECULE:DNA REPLICATION LICENSING FACTOR MCM2;
1964:	5ftj-A	7.3	5.6	219	723	16	MOLECULE:TRANSITIONAL ENDOPLASMIC RETICULUM ATPASE;
1965:	5ftd-A	7.3	7	139	429	14	MOLECULE:TPR DOMAIN PROTEIN;
1966:	5lb3-B	7.3	10.6	189	439	12	MOLECULE:ATP-DEPENDENT DNA HELICASE Q5;
1967:	6jim-B	7.3	9.7	123	455	18	MOLECULE:HELICASE;
1968:	6edo-A	7.3	9.4	202	2031	14	MOLECULE:MIDASIN;
1969:	1uaa-A	7.3	14.7	162	636	16	MOLECULE:DNA (5'-
1970:	5zr1-C	7.3	5.7	178	583	7	MOLECULE:ORIGIN RECOGNITION COMPLEX SUBUNIT 1;
1971:	4pht-B	7.3	3.9	147	442	14	MOLECULE:TYPE II SECRETION SYSTEM PROTEIN L;
1972:	3syk-A	7.3	5.9	161	290	13	MOLECULE:PROTEIN CBBX;
1973:	3m6a-C	7.3	4	189	496	19	MOLECULE:ATP-DEPENDENT PROTEASE LA 1;
1974:	4pht-A	7.3	3.9	149	438	14	MOLECULE:TYPE II SECRETION SYSTEM PROTEIN L;
1975:	1q57-G	7.3	3.3	128	483	16	MOLECULE:DNA PRIMASE/HELICASE;
1976:	3uwx-B	7.3	5.7	154	595	15	MOLECULE:EXCINUCLEASE ABC, A SUBUNIT;
1977:	5vhh-A	7.3	3.9	174	341	16	MOLECULE:26S PROTEASOME REGULATORY SUBUNIT 7;
1978:	5txv-U	7.3	5.7	179	321	14	MOLECULE:ATP-DEPENDENT PROTEASE ATPASE SUBUNIT HSLU;
1979:	5ikn-H	7.3	3.5	127	486	17	MOLECULE:DNA-DIRECTED DNA POLYMERASE;
1980:	1t5l-B	7.3	5.7	155	595	15	MOLECULE:UVRABC SYSTEM PROTEIN B;
1981:	1ye8-A	7.3	3.4	107	172	23	MOLECULE:HYPOTHETICAL UPF0334 KINASE-LIKE PROTEIN AQ_1292;
1982:	4nmn-A	7.3	3.6	127	425	13	MOLECULE:REPLICATIVE DNA HELICASE;
1983:	6lrb-E	7.3	12	142	409	9	MOLECULE:PRIMASE;
1984:	5kne-F	7.3	4	171	607	15	MOLECULE:HEAT SHOCK PROTEIN 104;
1985:	3glg-A	7.3	5.2	177	333	6	MOLECULE:DNA POLYMERASE III SUBUNIT DELTA;
1986:	3glg-F	7.3	5.8	188	333	6	MOLECULE:DNA POLYMERASE III SUBUNIT DELTA;
1987:	2oap-1	7.2	3.9	137	498	11	MOLECULE:TYPE II SECRETION SYSTEM PROTEIN;
1988:	1nlf-A	7.2	6.1	128	254	20	MOLECULE:REGULATORY PROTEIN REPA;
1989:	4nh0-A	7.2	15.8	131	861	21	MOLECULE:CELL DIVISIONFTSK/SPOIIIE;
1990:	1gm5-A	7.2	8.5	137	729	7	MOLECULE:RECG;
1991:	4gdf-A	7.2	3.7	138	497	15	MOLECULE:LARGE T ANTIGEN;
1992:	6hv9-2	7.2	3.2	137	549	15	MOLECULE:DNA REPLICATION LICENSING FACTOR MCM3;
1993:	6jim-A	7.2	9.9	121	454	17	MOLECULE:HELICASE;
1994:	5vhp-F	7.2	3.5	152	238	13	MOLECULE:26S PROTEASOME NON-ATPASE REGULATORY SUBUNIT 10;
1995:	5vhr-F	7.2	3.5	155	252	14	MOLECULE:26S PROTEASOME NON-ATPASE REGULATORY SUBUNIT 10;
1996:	3jbt-I	7.2	6.4	227	1144	11	MOLECULE:APOPTOTIC PROTEASE-ACTIVATING FACTOR 1;
1997:	6raw-7	7.2	4.2	141	624	16	MOLECULE:DNA REPLICATION LICENSING FACTOR MCM2;
1998:	5vhr-A	7.2	3.7	158	258	15	MOLECULE:26S PROTEASOME NON-ATPASE REGULATORY SUBUNIT 10;
1999:	3zuh-E	7.2	3.8	157	286	8	MOLECULE:PROTEIN CBBX;
[truncated: 9,448 more rows]

## Sheet: SiRe_2373_C-terminal
# No:	Chain	Z	rmsd	lali	nres	%id	PDB Description
1:	s001-A	32	15.8	160	0	0
2:	1xmx-A	9.1	3.4	121	380	8	MOLECULE:HYPOTHETICAL PROTEIN VC1899;
3:	6p4w-B	8.8	3.2	110	374	15	MOLECULE:DNA-DEPENDENT ATPASE XPBII;
4:	6hz7-M	8.7	3.4	127	336	11	MOLECULE:5-METHYLCYTOSINE-SPECIFIC RESTRICTION
5:	6hz7-N	8.7	3.4	127	336	11	MOLECULE:5-METHYLCYTOSINE-SPECIFIC RESTRICTION
6:	6hz9-N	8.5	3.4	127	336	11	MOLECULE:5-METHYLCYTOSINE-SPECIFIC RESTRICTION
7:	6hz9-M	8.5	3.4	127	336	11	MOLECULE:5-METHYLCYTOSINE-SPECIFIC RESTRICTION
8:	6hz4-N	8.5	3.4	122	152	9	MOLECULE:5-METHYLCYTOSINE-SPECIFIC RESTRICTION
9:	6hz5-M	8.5	3.5	128	336	12	MOLECULE:5-METHYLCYTOSINE-SPECIFIC RESTRICTION
10:	6p4f-D	8.4	2.9	107	373	15	MOLECULE:DNA-DEPENDENT ATPASE XPBII;
11:	6hz6-N	8.2	3.3	126	336	11	MOLECULE:5-METHYLCYTOSINE-SPECIFIC RESTRICTION
12:	6hz6-M	8.2	3.6	128	336	9	MOLECULE:5-METHYLCYTOSINE-SPECIFIC RESTRICTION
13:	6p4w-D	8.1	3.1	110	373	15	MOLECULE:DNA-DEPENDENT ATPASE XPBII;
14:	6hz5-N	8.1	3.9	131	336	10	MOLECULE:5-METHYLCYTOSINE-SPECIFIC RESTRICTION
15:	6hz4-M	8.1	3.8	129	336	12	MOLECULE:5-METHYLCYTOSINE-SPECIFIC RESTRICTION
16:	1y88-A	8	2.9	98	184	14	MOLECULE:HYPOTHETICAL PROTEIN AF1548;
17:	6hz8-N	8	3.8	129	336	12	MOLECULE:5-METHYLCYTOSINE-SPECIFIC RESTRICTION
18:	6hz8-M	7.9	3.3	125	336	12	MOLECULE:5-METHYLCYTOSINE-SPECIFIC RESTRICTION
19:	6sce-A	7.3	3.2	116	614	10	MOLECULE:UNCHARACTERIZED PROTEIN;
20:	2ewf-A	7	3.1	113	587	12	MOLECULE:NICKING ENDONUCLEASE N.BSPD6I;
21:	4abt-A	7	3.3	116	286	10	MOLECULE:TYPE-2 RESTRICTION ENZYME NGOMIV;
22:	5lhc-A	6.9	3.1	113	579	12	MOLECULE:NICKING ENDONUCLEASE N.BSPD6I;
23:	5liq-B	6.9	3.1	113	583	12	MOLECULE:NICKING ENDONUCLEASE N.BSPD6I;
24:	6p4o-D	6.8	3.6	115	477	15	MOLECULE:DNA-DEPENDENT ATPASE XPBII;
25:	4wl5-A	6.7	3	112	594	12	MOLECULE:HETERODIMERIC RESTRICTION ENDONUCLEAS
26:	5liq-A	6.7	3	112	583	12	MOLECULE:NICKING ENDONUCLEASE N.BSPD6I;
27:	2eo0-A	6.7	3.4	98	130	12	MOLECULE:HYPOTHETICAL PROTEIN ST1444;
28:	2inb-A	6.7	2.9	100	128	13	MOLECULE:HYPOTHETICAL PROTEIN;
29:	3s1s-A	6.7	3.5	118	871	8	MOLECULE:RESTRICTION ENDONUCLEASE BPUSI;
30:	6maf-D	6.6	4.1	125	277	8	MOLECULE:BBVCI ENDONUCLEASE SUBUNIT 1;
31:	1ob9-A	6.6	3.2	98	124	12	MOLECULE:HOLLIDAY JUNCTION RESOLVASE;
32:	6p4o-B	6.6	3.7	115	479	15	MOLECULE:DNA-DEPENDENT ATPASE XPBII;
33:	2okf-A	6.5	2.9	100	129	16	MOLECULE:FDXN ELEMENT EXCISION CONTROLLING FAC
34:	2okf-B	6.5	2.9	100	129	16	MOLECULE:FDXN ELEMENT EXCISION CONTROLLING FAC
35:	1ob8-B	6.5	4	105	127	12	MOLECULE:HOLLIDAY-JUNCTION RESOLVASE;
36:	2p14-A	6.5	3.4	111	186	7	MOLECULE:HETERODIMERIC RESTRICTION ENDONUCLEAS
37:	6maf-C	6.5	4.4	130	277	8	MOLECULE:BBVCI ENDONUCLEASE SUBUNIT 1;
38:	6qnz-A	6.4	3.3	115	575	11	MOLECULE:HETERODIMERIC RESTRICTION ENDONUCLEAS
39:	5lhc-B	6.4	3.1	113	582	12	MOLECULE:NICKING ENDONUCLEASE N.BSPD6I;
40:	7req-A	6.4	3.2	105	725	9	MOLECULE:PROTEIN (METHYLMALONYL-COA MUTASE);
41:	6req-C	6.4	3.2	105	727	9	MOLECULE:PROTEIN (METHYLMALONYL-COA MUTASE);
42:	4zsf-A	6.4	3.4	112	272	12	MOLECULE:BSAWI ENDONUCLEASE;
43:	6mag-B	6.4	4.2	129	282	7	MOLECULE:BBVCI ENDONUCLEASE SUBUNIT 2;
44:	5liz-A	6.3	3	112	584	12	MOLECULE:NICKING ENDONUCLEASE N.BSPD6I;
45:	6p4f-B	6.3	3	108	373	14	MOLECULE:DNA-DEPENDENT ATPASE XPBII;
46:	4tkd-C	6.3	2.6	91	125	11	MOLECULE:HOLLIDAY JUNCTION RESOLVASE HJC;
47:	6mag-A	6.3	4.1	128	282	7	MOLECULE:BBVCI ENDONUCLEASE SUBUNIT 2;
48:	1ob8-A	6.2	3.2	96	119	11	MOLECULE:HOLLIDAY-JUNCTION RESOLVASE;
49:	2vld-A	6.2	3.1	90	228	9	MOLECULE:UPF0286 PROTEIN PYRAB01260;
50:	6qnz-B	6.2	3.1	113	567	11	MOLECULE:HETERODIMERIC RESTRICTION ENDONUCLEAS
51:	6wam-C	6.2	3.9	100	438	3	MOLECULE:SAVED DOMAIN-CONTAINING PROTEIN;
52:	6mag-C	6.2	4.2	129	282	6	MOLECULE:BBVCI ENDONUCLEASE SUBUNIT 2;
53:	6eg7-A	6.2	4.3	129	279	7	MOLECULE:BBVCI ENDONUCLEASE SUBUNIT 2;
54:	3ijm-B	6.2	4	103	145	9	MOLECULE:UNCHARACTERIZED RESTRICTION ENDONUCLE
55:	3ijm-A	6.1	4.1	104	146	10	MOLECULE:UNCHARACTERIZED RESTRICTION ENDONUCLE
56:	1d02-B	6.1	3	109	200	4	MOLECULE:DNA (5'-D(*GP*CP*CP*AP*AP*TP*TP*GP*GP
57:	6vm6-B	6.1	3.9	100	440	2	MOLECULE:SAVED DOMAIN-CONTAINING PROTEIN;
58:	6wam-E	6.1	3.9	102	420	2	MOLECULE:SAVED DOMAIN-CONTAINING PROTEIN;
59:	6vm6-F	6.1	3.9	101	437	3	MOLECULE:SAVED DOMAIN-CONTAINING PROTEIN;
60:	6wam-A	6.1	3.9	102	437	2	MOLECULE:SAVED DOMAIN-CONTAINING PROTEIN;
61:	6eg7-B	6.1	3.8	120	276	8	MOLECULE:BBVCI ENDONUCLEASE SUBUNIT 2;
62:	6wam-F	6.1	3.9	100	421	3	MOLECULE:SAVED DOMAIN-CONTAINING PROTEIN;
63:	6wan-C	6.1	3.9	100	438	3	MOLECULE:SAVED DOMAIN-CONTAINING PROTEIN;
64:	6m9g-A	6.1	4.1	123	280	8	MOLECULE:BBVCI ENDONUCLEASE SUBUNIT 2;
65:	6wan-F	6.1	3.8	101	415	4	MOLECULE:SAVED DOMAIN-CONTAINING PROTEIN;
66:	6wan-A	6.1	3.9	100	438	1	MOLECULE:SAVED DOMAIN-CONTAINING PROTEIN;
67:	6vm6-D	6.1	3.9	102	440	2	MOLECULE:SAVED DOMAIN-CONTAINING PROTEIN;
68:	4cvh-A	6.1	3.5	104	391	16	MOLECULE:ISOPRENOID SYNTHASE DOMAIN-CONTAINING
69:	1d02-A	6.1	3	108	197	4	MOLECULE:DNA (5'-D(*GP*CP*CP*AP*AP*TP*TP*GP*GP
70:	2eo0-B	6.1	3.1	93	124	10	MOLECULE:HYPOTHETICAL PROTEIN ST1444;
71:	6vm6-A	6.1	3.9	100	438	2	MOLECULE:SAVED DOMAIN-CONTAINING PROTEIN;
72:	1gef-B	6.1	3.1	89	116	12	MOLECULE:HOLLIDAY JUNCTION RESOLVASE;
73:	4tkk-A	6.1	3.2	96	127	11	MOLECULE:HOLLIDAY JUNCTION RESOLVASE HJC;
74:	1gef-E	6.1	2.8	86	114	13	MOLECULE:HOLLIDAY JUNCTION RESOLVASE;
75:	4tkd-A	6	2.9	91	120	10	MOLECULE:HOLLIDAY JUNCTION RESOLVASE HJC;
76:	4dap-A	6	2.9	108	232	13	MOLECULE:SUGAR FERMENTATION STIMULATION PROTEI
77:	5dwb-B	6	3.7	123	278	9	MOLECULE:TYPE-2 RESTRICTION ENZYME AGEI;
78:	1hh1-A	6	3.5	94	125	11	MOLECULE:HOLLIDAY JUNCTION RESOLVING ENZYME HJ
79:	4qbn-B	6	2.7	82	93	12	MOLECULE:NUCLEASE;
80:	4tkd-D	6	2.8	85	115	11	MOLECULE:HOLLIDAY JUNCTION RESOLVASE HJC;
81:	4qbn-A	6	2.7	82	93	12	MOLECULE:NUCLEASE;
82:	2vld-B	5.9	3	86	226	8	MOLECULE:UPF0286 PROTEIN PYRAB01260;
83:	4tkk-B	5.9	3.3	95	127	11	MOLECULE:HOLLIDAY JUNCTION RESOLVASE HJC;
84:	2yxb-A	5.9	3.9	105	139	16	MOLECULE:COENZYME B12-DEPENDENT MUTASE;
85:	3ot2-B	5.9	3.5	96	179	6	MOLECULE:UNCHARACTERIZED PROTEIN;
86:	6eko-B	5.9	4	117	312	9	MOLECULE:RESTRICTION ENDONUCLEASE PFOI;
87:	6m9g-B	5.9	4.6	124	266	7	MOLECULE:BBVCI ENDONUCLEASE SUBUNIT 2;
88:	1e1c-C	5.9	3.1	104	727	9	MOLECULE:METHYLMALONYL-COA MUTASE ALPHA CHAIN;
89:	5req-C	5.9	3.2	105	725	9	MOLECULE:PROTEIN (METHYLMALONYL-COA MUTASE ALP
90:	1req-A	5.9	3.2	105	727	9	MOLECULE:METHYLMALONYL-COA MUTASE;
91:	3req-A	5.9	3.2	103	725	9	MOLECULE:METHYLMALONYL-COA MUTASE;
92:	3n7b-A	5.9	4.5	129	336	9	MOLECULE:SGRAIR RESTRICTION ENZYME;
93:	3mqy-A	5.9	4.4	127	338	9	MOLECULE:SGRAIR RESTRICTION ENZYME;
94:	1wdj-A	5.9	3.5	99	186	11	MOLECULE:HYPOTHETICAL PROTEIN TT1808;
95:	3dnx-A	5.9	2.7	90	146	9	MOLECULE:UNCHARACTERIZED PROTEIN SPO1766;
96:	1gef-A	5.9	3.8	94	120	12	MOLECULE:HOLLIDAY JUNCTION RESOLVASE;
97:	4tkd-B	5.9	2.5	87	117	10	MOLECULE:HOLLIDAY JUNCTION RESOLVASE HJC;
98:	1ipi-A	5.9	3.1	88	114	11	MOLECULE:HOLLIDAY JUNCTION RESOLVASE;
99:	1od4-C	5.9	4	126	671	6	MOLECULE:ACETYL-COENZYME A CARBOXYLASE;
100:	2req-A	5.8	3.2	103	725	9	MOLECULE:METHYLMALONYL-COA MUTASE;
101:	1req-C	5.8	3.2	105	727	9	MOLECULE:METHYLMALONYL-COA MUTASE;
102:	3dvo-D	5.8	4.4	129	336	9	MOLECULE:SGRAIR RESTRICTION ENZYME;
103:	3mq6-F	5.8	4.4	129	338	9	MOLECULE:SGRAIR RESTRICTION ENZYME;
104:	1wdj-C	5.8	3.6	98	186	11	MOLECULE:HYPOTHETICAL PROTEIN TT1808;
105:	3mq6-C	5.8	4.4	127	335	9	MOLECULE:SGRAIR RESTRICTION ENZYME;
106:	1wdj-B	5.8	4	99	152	11	MOLECULE:HYPOTHETICAL PROTEIN TT1808;
107:	4n0p-E	5.8	2.9	93	123	6	MOLECULE:PILUS ASSEMBLY PROTEIN CPAE;
108:	4n0p-B	5.8	2.8	94	131	5	MOLECULE:PILUS ASSEMBLY PROTEIN CPAE;
109:	3dvo-A	5.8	4.4	127	334	9	MOLECULE:SGRAIR RESTRICTION ENZYME;
110:	3dvo-C	5.8	4.4	127	334	9	MOLECULE:SGRAIR RESTRICTION ENZYME;
111:	2wj0-A	5.8	3.2	92	125	10	MOLECULE:ARCHAEAL HJC;
112:	5dwc-A	5.8	3.6	119	274	10	MOLECULE:TYPE-2 RESTRICTION ENZYME AGEI;
113:	5dwb-A	5.8	3.6	120	278	9	MOLECULE:TYPE-2 RESTRICTION ENZYME AGEI;
114:	5csl-B	5.8	4.2	124	2072	6	MOLECULE:ACETYL-COA CARBOXYLASE;
115:	6obj-A	5.8	4.8	131	337	8	MOLECULE:SGRAIR RESTRICTION ENZYME;
116:	5dwa-A	5.8	3.7	117	278	9	MOLECULE:TYPE-2 RESTRICTION ENZYME AGEI;
117:	1dcf-A	5.7	3.1	93	133	10	MOLECULE:ETR1 PROTEIN;
118:	1e1c-A	5.7	3.2	105	727	9	MOLECULE:METHYLMALONYL-COA MUTASE ALPHA CHAIN;
119:	4r3u-C	5.7	3	93	131	16	MOLECULE:2-HYDROXYISOBUTYRYL-COA MUTASE LARGE
120:	4req-C	5.7	3.2	105	726	9	MOLECULE:METHYLMALONYL-COA MUTASE;
121:	3mq6-H	5.7	4.4	126	335	9	MOLECULE:SGRAIR RESTRICTION ENZYME;
122:	3dvo-B	5.7	4.4	127	336	9	MOLECULE:SGRAIR RESTRICTION ENZYME;
123:	6obj-B	5.7	4.7	129	337	9	MOLECULE:SGRAIR RESTRICTION ENZYME;
124:	3n78-A	5.7	4.5	129	336	9	MOLECULE:SGRAIR RESTRICTION ENZYME;
125:	3mq6-B	5.7	4.4	126	338	9	MOLECULE:SGRAIR RESTRICTION ENZYME;
126:	3mq6-E	5.7	4.4	129	333	9	MOLECULE:SGRAIR RESTRICTION ENZYME;
127:	3mq6-A	5.7	4.4	126	332	9	MOLECULE:SGRAIR RESTRICTION ENZYME;
128:	3n7b-B	5.7	4.5	129	333	9	MOLECULE:SGRAIR RESTRICTION ENZYME;
129:	3mq6-G	5.7	4.4	126	335	9	MOLECULE:SGRAIR RESTRICTION ENZYME;
130:	1fiu-D	5.7	3.4	117	286	9	MOLECULE:DNA (5'-D(*TP*GP*CP*G)-3');
131:	3mq6-D	5.7	4.3	126	333	9	MOLECULE:SGRAIR RESTRICTION ENZYME;
132:	1knv-A	5.7	4	121	290	10	MOLECULE:BSE634I RESTRICTION ENDONUCLEASE;
133:	4myr-B	5.7	2.9	94	125	6	MOLECULE:CPAE2 PILUS ASSEMBLY PROTEIN;
134:	4n0p-H	5.7	2.8	93	124	6	MOLECULE:PILUS ASSEMBLY PROTEIN CPAE;
135:	4n0p-D	5.7	2.7	93	132	5	MOLECULE:PILUS ASSEMBLY PROTEIN CPAE;
136:	3n78-B	5.7	4.5	130	333	8	MOLECULE:SGRAIR RESTRICTION ENZYME;
137:	4myr-C	5.7	3	95	126	6	MOLECULE:CPAE2 PILUS ASSEMBLY PROTEIN;
138:	5ctb-B	5.7	4.2	124	673	6	MOLECULE:ACETYL-COA CARBOXYLASE;
139:	4wyo-B	5.7	4.1	124	733	6	MOLECULE:ACETYL-COA CARBOXYLASE;
140:	1ipi-B	5.7	3.2	87	114	13	MOLECULE:HOLLIDAY JUNCTION RESOLVASE;
141:	3h0q-B	5.7	4.2	124	675	6	MOLECULE:ACETYL-COA CARBOXYLASE;
142:	6vm6-E	5.7	3.9	102	432	1	MOLECULE:SAVED DOMAIN-CONTAINING PROTEIN;
143:	2wcw-B	5.7	2.9	88	122	10	MOLECULE:HJC;
144:	6rdr-2	5.6	3.4	100	441	10	MOLECULE:ASA-10: POLYTOMELLA F-ATP SYNTHASE AS
145:	6rdq-2	5.6	3.4	100	441	10	MOLECULE:ASA-10: POLYTOMELLA F-ATP SYNTHASE AS
146:	6rdz-2	5.6	3.4	99	441	9	MOLECULE:ASA-10: POLYTOMELLA F-ATP SYNTHASE AS
147:	6wan-B	5.6	3.9	100	438	3	MOLECULE:SAVED DOMAIN-CONTAINING PROTEIN;
148:	6re0-2	5.6	3.4	99	441	9	MOLECULE:ASA-10: POLYTOMELLA F-ATP SYNTHASE AS
149:	1uyv-A	5.6	4.2	124	571	6	MOLECULE:ACETYL-COA CARBOXYLASE;
150:	3cwc-B	5.6	3.4	106	374	7	MOLECULE:PUTATIVE GLYCERATE KINASE 2;
151:	7req-C	5.6	3.3	105	725	9	MOLECULE:PROTEIN (METHYLMALONYL-COA MUTASE);
152:	6req-A	5.6	3.2	105	727	9	MOLECULE:PROTEIN (METHYLMALONYL-COA MUTASE);
153:	2fok-A	5.6	3.7	111	558	12	MOLECULE:FOKI RESTRICTION ENDONUCLEASE;
154:	3v21-B	5.6	4.1	122	289	11	MOLECULE:ENDONUCLEASE BSE634IR;
155:	3v21-D	5.6	4.1	122	289	11	MOLECULE:ENDONUCLEASE BSE634IR;
156:	3dw9-B	5.6	4.5	130	334	8	MOLECULE:SGRAIR RESTRICTION ENZYME;
157:	2fok-B	5.6	3.8	112	560	12	MOLECULE:FOKI RESTRICTION ENDONUCLEASE;
158:	4abt-B	5.6	3.1	117	286	11	MOLECULE:TYPE-2 RESTRICTION ENZYME NGOMIV;
159:	5ctc-B	5.6	4.2	124	687	6	MOLECULE:ACETYL-COA CARBOXYLASE;
160:	3tvu-A	5.6	4	126	696	6	MOLECULE:ACETYL-COA CARBOXYLASE;
161:	3k8x-A	5.6	4.2	124	688	6	MOLECULE:ACETYL-COA CARBOXYLASE;
162:	3tvu-B	5.6	4.2	124	690	6	MOLECULE:ACETYL-COA CARBOXYLASE;
163:	4myr-D	5.6	3	93	122	6	MOLECULE:CPAE2 PILUS ASSEMBLY PROTEIN;
164:	5dwa-B	5.6	3.6	121	278	7	MOLECULE:TYPE-2 RESTRICTION ENZYME AGEI;
165:	3pgq-B	5.6	4.2	124	680	6	MOLECULE:ACETYL-COA CARBOXYLASE;
166:	3v1z-B	5.6	3.7	120	289	12	MOLECULE:ENDONUCLEASE BSE634IR;
167:	3h0q-A	5.6	4.2	124	681	6	MOLECULE:ACETYL-COA CARBOXYLASE;
168:	4wz8-B	5.6	4.2	124	698	6	MOLECULE:ACETYL-COA CARBOXYLASE;
169:	1uys-A	5.6	4.2	124	669	6	MOLECULE:ACETYL-COA CARBOXYLASE;
170:	3tv5-A	5.6	4.3	125	696	6	MOLECULE:ACETYL-COA CARBOXYLASE;
171:	3dpg-A	5.5	4.4	129	338	9	MOLECULE:SGRAIR RESTRICTION ENZYME;
172:	6vm5-A	5.5	3.9	101	420	6	MOLECULE:SAVED DOMAIN-CONTAINING PROTEIN;
173:	6rdd-2	5.5	3.4	100	441	10	MOLECULE:ASA-10: POLYTOMELLA F-ATP SYNTHASE AS
174:	6rdc-2	5.5	3.6	100	441	9	MOLECULE:ASA-10: POLYTOMELLA F-ATP SYNTHASE AS
175:	1od2-A	5.5	4.2	124	719	6	MOLECULE:ACETYL-COENZYME A CARBOXYLASE;
176:	4n0p-A	5.5	2.8	93	134	5	MOLECULE:PILUS ASSEMBLY PROTEIN CPAE;
177:	2wcw-A	5.5	3.1	92	126	9	MOLECULE:HJC;
178:	4r3u-D	5.5	3	93	129	15	MOLECULE:2-HYDROXYISOBUTYRYL-COA MUTASE LARGE
179:	3bic-B	5.5	3.3	109	715	9	MOLECULE:METHYLMALONYL-COA MUTASE, MITOCHONDRI
180:	3v1z-A	5.5	4.1	122	290	11	MOLECULE:ENDONUCLEASE BSE634IR;
181:	3v21-A	5.5	4.1	122	289	10	MOLECULE:ENDONUCLEASE BSE634IR;
182:	3v21-C	5.5	4.1	122	288	11	MOLECULE:ENDONUCLEASE BSE634IR;
183:	3v21-E	5.5	4.1	123	289	11	MOLECULE:ENDONUCLEASE BSE634IR;
184:	3mqy-B	5.5	4.4	127	338	9	MOLECULE:SGRAIR RESTRICTION ENZYME;
185:	3dw9-A	5.5	4.5	130	335	8	MOLECULE:SGRAIR RESTRICTION ENZYME;
186:	3v21-G	5.5	3.7	120	289	11	MOLECULE:ENDONUCLEASE BSE634IR;
187:	1fok-A	5.5	3.6	110	568	14	MOLECULE:DNA (5'-
188:	2wiz-A	5.5	3	91	125	10	MOLECULE:ARCHAEAL HJC;
189:	4n0p-F	5.5	2.8	92	134	7	MOLECULE:PILUS ASSEMBLY PROTEIN CPAE;
190:	1fiu-B	5.5	3.4	117	286	9	MOLECULE:DNA (5'-D(*TP*GP*CP*G)-3');
191:	3dpg-B	5.5	4.4	131	338	9	MOLECULE:SGRAIR RESTRICTION ENZYME;
192:	1fiu-C	5.5	3.3	116	286	10	MOLECULE:DNA (5'-D(*TP*GP*CP*G)-3');
193:	1fiu-A	5.5	3.2	114	286	11	MOLECULE:DNA (5'-D(*TP*GP*CP*G)-3');
194:	3r3p-A	5.5	3.8	88	97	13	MOLECULE:MOBILE INTRON PROTEIN;
195:	2wcz-A	5.5	3.1	90	123	10	MOLECULE:HOLLIDAY JUNCTION RESOLVASE;
196:	1w2x-C	5.5	4.1	124	665	6	MOLECULE:ACETYL-COA CARBOXYLASE;
197:	5ctc-C	5.5	4.1	125	681	6	MOLECULE:ACETYL-COA CARBOXYLASE;
198:	4wz8-C	5.5	4.2	124	698	6	MOLECULE:ACETYL-COA CARBOXYLASE;
199:	5ctb-C	5.5	4.2	124	672	6	MOLECULE:ACETYL-COA CARBOXYLASE;
200:	4myr-A	5.5	2.9	92	123	7	MOLECULE:CPAE2 PILUS ASSEMBLY PROTEIN;
201:	3h0j-A	5.5	4.2	124	681	6	MOLECULE:ACETYL-COA CARBOXYLASE;
202:	4n0p-G	5.5	2.8	93	132	9	MOLECULE:PILUS ASSEMBLY PROTEIN CPAE;
203:	3v21-H	5.5	4.1	121	290	10	MOLECULE:ENDONUCLEASE BSE634IR;
204:	5ctb-A	5.5	3.7	121	695	7	MOLECULE:ACETYL-COA CARBOXYLASE;
205:	3tz3-B	5.5	4.2	124	692	6	MOLECULE:ACETYL-COA CARBOXYLASE;
206:	3tvu-C	5.5	4.2	124	681	6	MOLECULE:ACETYL-COA CARBOXYLASE;
207:	2wiw-B	5.5	3.3	94	126	10	MOLECULE:HJC;
208:	2czr-A	5.4	3.6	93	226	16	MOLECULE:TBP-INTERACTING PROTEIN;
209:	6rdf-2	5.4	3.5	101	441	10	MOLECULE:ASA-10: POLYTOMELLA F-ATP SYNTHASE AS
210:	1e5d-A	5.4	3.7	107	401	3	MOLECULE:RUBREDOXIN\:OXYGEN OXIDOREDUCTASE;
211:	3tdc-A	5.4	3.9	120	720	7	MOLECULE:ACETYL-COA CARBOXYLASE 2 VARIANT;
212:	3wry-B	5.4	4.1	113	424	10	MOLECULE:TM-1 PROTEIN;
213:	4n0p-C	5.4	2.8	93	133	6	MOLECULE:PILUS ASSEMBLY PROTEIN CPAE;
214:	2wiz-B	5.4	3.4	91	122	9	MOLECULE:ARCHAEAL HJC;
215:	3wry-A	5.4	3.7	107	415	12	MOLECULE:TM-1 PROTEIN;
216:	3tz3-C	5.4	4.1	126	676	6	MOLECULE:ACETYL-COA CARBOXYLASE;
217:	3v20-B	5.4	3.8	119	288	12	MOLECULE:ENDONUCLEASE BSE634IR;
218:	3h0s-B	5.4	4.2	124	677	6	MOLECULE:ACETYL-COA CARBOXYLASE;
219:	1gef-D	5.4	3.2	86	109	12	MOLECULE:HOLLIDAY JUNCTION RESOLVASE;
220:	3k8x-C	5.4	4.1	125	675	6	MOLECULE:ACETYL-COA CARBOXYLASE;
221:	5csk-B	5.4	4.1	122	2017	7	MOLECULE:ACETYL-COA CARBOXYLASE;
222:	1od4-A	5.4	4.1	126	683	6	MOLECULE:ACETYL-COENZYME A CARBOXYLASE;
223:	3r3p-B	5.4	3.6	87	98	11	MOLECULE:MOBILE INTRON PROTEIN;
224:	2wcw-D	5.4	3	86	125	9	MOLECULE:HJC;
225:	3ff6-C	5.4	4.4	125	742	6	MOLECULE:ACETYL-COA CARBOXYLASE 2;
226:	6rdn-2	5.3	3.5	100	441	8	MOLECULE:ASA-10: POLYTOMELLA F-ATP SYNTHASE AS
227:	6rd9-2	5.3	3.3	102	441	9	MOLECULE:ASA-10: POLYTOMELLA F-ATP SYNTHASE AS
228:	6rdo-2	5.3	3.5	100	441	8	MOLECULE:ASA-10: POLYTOMELLA F-ATP SYNTHASE AS
229:	6re6-2	5.3	3.6	100	441	9	MOLECULE:ASA-10: POLYTOMELLA F-ATP SYNTHASE AS
230:	6re5-2	5.3	3.6	100	441	9	MOLECULE:ASA-10: POLYTOMELLA F-ATP SYNTHASE AS
231:	6rda-2	5.3	3.3	102	441	9	MOLECULE:ASA-10: POLYTOMELLA F-ATP SYNTHASE AS
232:	6eko-A	5.3	3.9	120	312	11	MOLECULE:RESTRICTION ENDONUCLEASE PFOI;
233:	1cfr-A	5.3	3.4	112	283	9	MOLECULE:RESTRICTION ENDONUCLEASE;
234:	6ek1-A	5.3	3.9	115	306	11	MOLECULE:RESTRICTION ENDONUCLEASE PFOI;
235:	2wcw-C	5.3	3.4	86	121	9	MOLECULE:HJC;
236:	1bu5-A	5.3	3.4	103	147	8	MOLECULE:PROTEIN (FLAVODOXIN);
237:	6p7p-B	5.3	4	115	240	5	MOLECULE:E. COLI MS115-1 NUCC 2-241;
238:	2xiq-A	5.3	3.2	108	714	9	MOLECULE:METHYLMALONYL-COA MUTASE, MITOCHONDRI
239:	3mbo-E	5.3	3	98	375	7	MOLECULE:GLYCOSYLTRANSFERASE, GROUP 1 FAMILY;
240:	6okh-B	5.3	3.7	101	176	15	MOLECULE:UNCHARACTERIZED PROTEIN;
241:	3wrx-B	5.3	3.9	113	422	12	MOLECULE:TM-1 PROTEIN;
242:	3v21-F	5.3	4.2	120	287	11	MOLECULE:ENDONUCLEASE BSE634IR;
243:	1uys-C	5.3	4.2	123	659	6	MOLECULE:ACETYL-COA CARBOXYLASE;
244:	5ctc-A	5.3	4.1	124	691	6	MOLECULE:ACETYL-COA CARBOXYLASE;
245:	4l85-C	5.3	2.8	88	120	7	MOLECULE:KDP OPERON TRANSCRIPTIONAL REGULATORY
246:	3tz3-A	5.3	4.2	122	694	7	MOLECULE:ACETYL-COA CARBOXYLASE;
247:	3v20-A	5.3	3.8	120	290	11	MOLECULE:ENDONUCLEASE BSE634IR;
248:	1dc1-B	5.2	4.1	115	311	10	MOLECULE:DNA (5'-D(*T*AP*TP*AP*CP*TP*CP*GP*AP*
249:	6wam-D	5.2	3.9	101	437	2	MOLECULE:SAVED DOMAIN-CONTAINING PROTEIN;
250:	6wan-D	5.2	3.9	101	435	4	MOLECULE:SAVED DOMAIN-CONTAINING PROTEIN;
251:	5ize-B	5.2	4.6	87	169	8	MOLECULE:RNA-DIRECTED RNA POLYMERASE L;
252:	6ref-2	5.2	3.2	101	441	9	MOLECULE:ASA-10: POLYTOMELLA F-ATP SYNTHASE AS
253:	2qsj-B	5.2	2.9	88	122	10	MOLECULE:DNA-BINDING RESPONSE REGULATOR, LUXR
254:	3crn-A	5.2	3.5	97	129	9	MOLECULE:RESPONSE REGULATOR RECEIVER DOMAIN PR
255:	6ree-2	5.2	3.2	101	441	9	MOLECULE:ASA-10: POLYTOMELLA F-ATP SYNTHASE AS
256:	6wam-B	5.2	3.9	103	436	2	MOLECULE:SAVED DOMAIN-CONTAINING PROTEIN;
257:	2wiw-A	5.2	3.2	91	120	9	MOLECULE:HJC;
258:	5req-A	5.2	3.3	105	725	9	MOLECULE:PROTEIN (METHYLMALONYL-COA MUTASE ALP
259:	6p7q-B	5.2	4.1	112	240	7	MOLECULE:E. COLI MS115-1 NUCC;
260:	6p7o-A	5.2	3.8	117	225	8	MOLECULE:E. COLI MS115-1 NUCC;
261:	1i1o-A	5.2	3.5	104	147	6	MOLECULE:FLAVODOXIN;
262:	1agr-A	5.2	3.7	110	349	13	MOLECULE:GUANINE NUCLEOTIDE-BINDING PROTEIN G(
263:	1t0i-A	5.2	3.4	104	185	8	MOLECULE:YLR011WP;
264:	1shz-D	5.2	3.4	107	327	12	MOLECULE:GUANINE NUCLEOTIDE-BINDING PROTEIN GA
265:	1dc1-A	5.2	4.1	115	310	10	MOLECULE:DNA (5'-D(*T*AP*TP*AP*CP*TP*CP*GP*AP*
266:	6okh-A	5.2	3.1	91	178	18	MOLECULE:UNCHARACTERIZED PROTEIN;
267:	3wrx-A	5.2	3.8	107	412	10	MOLECULE:TM-1 PROTEIN;
268:	1uyt-C	5.2	4.2	123	665	7	MOLECULE:ACETYL-COA CARBOXYLASE;
269:	3pgq-C	5.2	4.2	123	675	6	MOLECULE:ACETYL-COA CARBOXYLASE;
270:	5i6f-B	5.2	4.3	121	1048	7	MOLECULE:ACETYL-COA CARBOXYLASE-LIKE PROTEIN;
271:	3tvw-C	5.2	4.1	127	693	6	MOLECULE:ACETYL-COA CARBOXYLASE;
272:	3c0u-B	5.1	3.9	95	180	5	MOLECULE:UNCHARACTERIZED PROTEIN YAEQ;
273:	6rd4-2	5.1	3.2	97	441	6	MOLECULE:ASA-10: POLYTOMELLA F-ATP SYNTHASE AS
274:	6q1h-E	5.1	3.7	111	240	5	MOLECULE:BACTERIAL PROTEIN ORF C62;
275:	2xiq-B	5.1	3.2	107	713	8	MOLECULE:METHYLMALONYL-COA MUTASE, MITOCHONDRI
276:	1a2o-A	5.1	4.4	109	347	8	MOLECULE:CHEB METHYLESTERASE;
277:	2req-C	5.1	3.2	104	725	10	MOLECULE:METHYLMALONYL-COA MUTASE;
278:	1nxp-A	5.1	3	87	118	7	MOLECULE:DNA-BINDING RESPONSE REGULATOR;
279:	1qo0-D	5.1	3.4	97	189	8	MOLECULE:AMIC;
280:	6re9-2	5.1	3.8	101	441	11	MOLECULE:ASA-10: POLYTOMELLA F-ATP SYNTHASE AS
281:	5jyu-A	5.1	3.5	91	117	12	MOLECULE:TWO-COMPONENT SENSOR HISTIDINE KINASE
282:	6p7q-A	5.1	3.7	111	240	5	MOLECULE:E. COLI MS115-1 NUCC;
283:	6re8-2	5.1	3.8	101	441	11	MOLECULE:ASA-10: POLYTOMELLA F-ATP SYNTHASE AS
284:	3ff6-D	5.1	3.8	116	733	7	MOLECULE:ACETYL-COA CARBOXYLASE 2;
285:	4wyo-C	5.1	4.1	117	723	7	MOLECULE:ACETYL-COA CARBOXYLASE;
286:	5csk-A	5.1	4.1	120	1996	13	MOLECULE:ACETYL-COA CARBOXYLASE;
287:	5cte-C	5.1	4.2	119	721	7	MOLECULE:ACETYL-COA CARBOXYLASE;
288:	3tv5-C	5.1	4.6	129	684	8	MOLECULE:ACETYL-COA CARBOXYLASE;
289:	3hrl-A	5	3.4	90	94	7	MOLECULE:ENDONUCLEASE-LIKE PROTEIN;
290:	1knv-B	5	4.3	121	291	10	MOLECULE:BSE634I RESTRICTION ENDONUCLEASE;
291:	6ret-2	5	3.8	103	441	11	MOLECULE:ASA-10: POLYTOMELLA F-ATP SYNTHASE AS
292:	6res-2	5	3.8	103	441	11	MOLECULE:ASA-10: POLYTOMELLA F-ATP SYNTHASE AS
293:	1ny5-B	5	3.6	95	385	19	MOLECULE:TRANSCRIPTIONAL REGULATOR (NTRC FAMIL
294:	6q1h-G	5	3.6	110	239	6	MOLECULE:BACTERIAL PROTEIN ORF C62;
295:	2g3w-A	5	3.9	95	179	8	MOLECULE:HYPOTHETICAL PROTEIN XAC2396;
296:	6q1h-A	5	3.6	110	240	6	MOLECULE:BACTERIAL PROTEIN ORF C62;
297:	1rzn-A	5	3.3	98	150	11	MOLECULE:RECOMBINATION PROTEIN U;
298:	1kgs-A	5	3.6	89	219	11	MOLECULE:DNA BINDING RESPONSE REGULATOR D;
299:	1zy2-A	5	3.6	97	140	22	MOLECULE:TRANSCRIPTIONAL REGULATOR NTRC1;
300:	4req-A	5	3.2	105	726	9	MOLECULE:METHYLMALONYL-COA MUTASE;
301:	6puq-A	5	3.2	95	171	11	MOLECULE:WYBUTOSINE BIOSYNTHESIS PROTEIN TYW1;
302:	1fui-A	5	3.8	108	591	11	MOLECULE:L-FUCOSE ISOMERASE;
303:	1sqs-A	5	4	114	232	8	MOLECULE:CONSERVED HYPOTHETICAL PROTEIN;
304:	3ff6-B	5	4.3	123	748	7	MOLECULE:ACETYL-COA CARBOXYLASE 2;
305:	3wrw-C	5	3.7	105	400	11	MOLECULE:TM-1 PROTEIN;
306:	2wj0-B	5	3.2	90	125	9	MOLECULE:ARCHAEAL HJC;
307:	3ff6-A	5	3.9	117	750	7	MOLECULE:ACETYL-COA CARBOXYLASE 2;
308:	1uyt-B	5	4.3	127	675	9	MOLECULE:ACETYL-COA CARBOXYLASE;
309:	3h0j-C	5	4.7	131	665	9	MOLECULE:ACETYL-COA CARBOXYLASE;
310:	3h0q-C	5	4.1	119	665	6	MOLECULE:ACETYL-COA CARBOXYLASE;
311:	4ic1-D	4.9	5.7	89	206	4	MOLECULE:UNCHARACTERIZED PROTEIN;
312:	4xqk-A	4.9	3.8	109	1517	15	MOLECULE:LLABIII;
313:	1jbe-A	4.9	3	88	126	11	MOLECULE:CHEMOTAXIS PROTEIN CHEY;
314:	5gke-A	4.9	3.4	93	239	11	MOLECULE:ENDONUCLEASE ENDOMS;
315:	5ize-A	4.9	4.8	96	180	7	MOLECULE:RNA-DIRECTED RNA POLYMERASE L;
316:	2xi7-B	4.9	3.9	95	183	12	MOLECULE:RNA POLYMERASE L;
317:	4cbv-F	4.9	3.5	97	256	19	MOLECULE:COME;
318:	6q1h-B	4.9	3.7	110	240	6	MOLECULE:BACTERIAL PROTEIN ORF C62;
319:	6q1h-F	4.9	3.7	109	240	6	MOLECULE:BACTERIAL PROTEIN ORF C62;
320:	6q1h-C	4.9	3.7	110	240	6	MOLECULE:BACTERIAL PROTEIN ORF C62;
321:	5g53-C	4.9	3.5	108	196	16	MOLECULE:ADENOSINE RECEPTOR A2A;
322:	1ccw-C	4.9	3.5	93	137	11	MOLECULE:PROTEIN (GLUTAMATE MUTASE);
323:	4dad-A	4.9	3.2	93	134	11	MOLECULE:PUTATIVE PILUS ASSEMBLY-RELATED PROTE
324:	1cip-A	4.9	3.5	106	316	12	MOLECULE:PROTEIN (GUANINE NUCLEOTIDE-BINDING P
325:	2a5j-A	4.9	3.5	109	177	4	MOLECULE:RAS-RELATED PROTEIN RAB-2B;
326:	1u7z-C	4.9	3.3	105	219	5	MOLECULE:COENZYME A BIOSYNTHESIS BIFUNCTIONAL
327:	2qzj-A	4.9	3	87	121	16	MOLECULE:TWO-COMPONENT RESPONSE REGULATOR;
328:	4gyj-A	4.9	3.9	107	618	6	MOLECULE:UNCHARACTERIZED LIPOPROTEIN YBBD;
329:	1y1o-A	4.9	3.5	97	168	8	MOLECULE:PENICILLIN-BINDING PROTEIN-RELATED FA
330:	1e6k-A	4.9	3.1	89	130	9	MOLECULE:CHEMOTAXIS PROTEIN CHEY;
331:	3wrw-D	4.9	3.8	107	401	8	MOLECULE:TM-1 PROTEIN;
332:	5csl-A	4.9	4.2	124	2050	6	MOLECULE:ACETYL-COA CARBOXYLASE;
333:	6vm6-C	4.8	3.9	102	439	2	MOLECULE:SAVED DOMAIN-CONTAINING PROTEIN;
334:	1cl8-A	4.8	3.7	113	261	11	MOLECULE:DNA (5'-D(*TP*CP*GP*CP*GP*AP*(PRN)
335:	1qc9-A	4.8	3.9	115	253	8	MOLECULE:PROTEIN (ECO RI ENDONUCLEASE);
336:	2xi7-D	4.8	3.9	95	183	12	MOLECULE:RNA POLYMERASE L;
337:	2xi7-A	4.8	3.9	95	184	12	MOLECULE:RNA POLYMERASE L;
338:	1zp7-B	4.8	3.3	97	155	7	MOLECULE:RECOMBINATION PROTEIN U;
339:	1qmp-A	4.8	3	91	126	13	MOLECULE:SPO0A;
340:	2oys-A	4.8	4	112	230	9	MOLECULE:HYPOTHETICAL PROTEIN SP1951;
341:	3fkq-A	4.8	3.5	94	354	13	MOLECULE:NTRC-LIKE TWO-DOMAIN PROTEIN;
342:	2wcz-B	4.8	3	81	113	9	MOLECULE:HOLLIDAY JUNCTION RESOLVASE;
343:	3iv9-A	4.8	3.2	93	577	12	MOLECULE:METHIONINE SYNTHASE;
344:	4da2-A	4.8	3.1	108	231	6	MOLECULE:SUGAR FERMENTATION STIMULATION PROTEI
345:	4c6s-A	4.8	3.8	102	142	9	MOLECULE:PROBABLE WRKY TRANSCRIPTION FACTOR 52
346:	2jjm-C	4.8	3.3	98	359	7	MOLECULE:GLYCOSYL TRANSFERASE, GROUP 1 FAMILY
347:	3slr-A	4.8	5.2	108	376	10	MOLECULE:UNCHARACTERIZED PROTEIN BF1531;
348:	1zcb-A	4.8	3.8	106	318	10	MOLECULE:G ALPHA I/13;
349:	2xij-A	4.8	3.1	103	710	10	MOLECULE:METHYLMALONYL-COA MUTASE, MITOCHONDRI
350:	1tnd-A	4.8	3.5	105	323	12	MOLECULE:TRANSDUCIN;
351:	3aw9-A	4.8	3	102	304	8	MOLECULE:NAD-DEPENDENT EPIMERASE/DEHYDRATASE;
352:	6jkg-B	4.8	3.4	101	211	8	MOLECULE:STEROL-4-ALPHA-CARBOXYLATE 3-DEHYDROG
353:	4s04-A	4.8	4.3	92	219	11	MOLECULE:DNA-BINDING TRANSCRIPTIONAL REGULATOR
354:	2jjm-A	4.8	3.3	98	359	7	MOLECULE:GLYCOSYL TRANSFERASE, GROUP 1 FAMILY
355:	5fdk-D	4.8	3.6	98	199	10	MOLECULE:HOLLIDAY JUNCTION RESOLVASE RECU;
356:	2bcj-Q	4.8	3.7	105	317	12	MOLECULE:G-PROTEIN-COUPLED RECEPTOR KINASE 2;
357:	5fdk-A	4.8	3.8	104	177	9	MOLECULE:HOLLIDAY JUNCTION RESOLVASE RECU;
358:	2xtz-B	4.8	3.3	106	291	8	MOLECULE:GUANINE NUCLEOTIDE-BINDING PROTEIN AL
359:	2q0q-A	4.8	3.1	107	215	6	MOLECULE:ARYL ESTERASE;
360:	1dbw-A	4.8	3.3	90	123	10	MOLECULE:TRANSCRIPTIONAL REGULATORY PROTEIN FI
361:	1t0i-B	4.8	3.6	98	177	7	MOLECULE:YLR011WP;
362:	4da2-B	4.8	3.1	102	231	6	MOLECULE:SUGAR FERMENTATION STIMULATION PROTEI
363:	3wrw-F	4.8	3.9	107	380	7	MOLECULE:TM-1 PROTEIN;
364:	3h0s-A	4.8	4.2	125	693	8	MOLECULE:ACETYL-COA CARBOXYLASE;
365:	5i6i-A	4.8	4.7	127	1399	9	MOLECULE:ACETYL-COA CARBOXYLASE-LIKE PROTEIN,A
366:	4pqg-A	4.7	3.2	100	506	8	MOLECULE:GLYCOSYLTRANSFERASE GTF1;
367:	4f0q-B	4.7	3.7	103	452	9	MOLECULE:RESTRICTION ENDONUCLEASE;
368:	6p7q-C	4.7	3.6	113	242	7	MOLECULE:E. COLI MS115-1 NUCC;
369:	2qv0-A	4.7	3.5	90	122	10	MOLECULE:PROTEIN MRKE;
370:	4f0q-C	4.7	3.8	103	449	9	MOLECULE:RESTRICTION ENDONUCLEASE;
371:	3bm3-B	4.7	4.2	106	258	18	MOLECULE:DNA (5'-D(*CP*AP*TP*CP*CP*AP*GP*GP*TP
372:	4c6t-A	4.7	3.5	99	141	8	MOLECULE:PROBABLE WRKY TRANSCRIPTION FACTOR 52
373:	4f0q-D	4.7	3.9	104	447	9	MOLECULE:RESTRICTION ENDONUCLEASE;
374:	1xhe-B	4.7	3.2	87	122	6	MOLECULE:AEROBIC RESPIRATION CONTROL PROTEIN A
375:	2xi7-C	4.7	3.9	95	183	12	MOLECULE:RNA POLYMERASE L;
376:	3a9r-A	4.7	3.6	108	589	8	MOLECULE:D-ARABINOSE ISOMERASE;
377:	2w8m-A	4.7	4.9	103	165	12	MOLECULE:ORF D212;
378:	1cw0-A	4.7	3.8	99	155	12	MOLECULE:DNA (5'-D(*AP*CP*GP*TP*AP*CP*CP*TP*GP
379:	2nvo-A	4.7	4.1	100	496	4	MOLECULE:RO SIXTY-RELATED PROTEIN, RSR;
380:	2vyc-A	4.7	4	106	755	10	MOLECULE:BIODEGRADATIVE ARGININE DECARBOXYLASE
381:	2rdm-A	4.7	3.4	88	124	8	MOLECULE:RESPONSE REGULATOR RECEIVER PROTEIN;
382:	1vjg-A	4.7	3.1	101	201	8	MOLECULE:PUTATIVE LIPASE FROM THE G-D-S-L FAMI
383:	4hwg-A	4.7	3.7	107	371	7	MOLECULE:UDP-N-ACETYLGLUCOSAMINE 2-EPIMERASE;
384:	1u7u-A	4.7	3.1	102	198	5	MOLECULE:COENZYME A BIOSYNTHESIS BIFUNCTIONAL
385:	2ayx-A	4.7	3.9	96	254	10	MOLECULE:SENSOR KINASE PROTEIN RCSC;
386:	1k68-A	4.7	3.4	97	140	10	MOLECULE:PHYTOCHROME RESPONSE REGULATOR RCPA;
387:	1nxw-A	4.7	2.9	85	118	9	MOLECULE:DNA-BINDING RESPONSE REGULATOR;
388:	2jba-A	4.7	3.6	91	125	7	MOLECULE:PHOSPHATE REGULON TRANSCRIPTIONAL REG
389:	4hs4-G	4.7	3.6	106	184	8	MOLECULE:CHROMATE REDUCTASE;
390:	4kfc-A	4.7	3.3	90	223	7	MOLECULE:KDP OPERON TRANSCRIPTIONAL REGULATORY
391:	1zh4-A	4.7	3.2	87	121	8	MOLECULE:KDP OPERON TRANSCRIPTIONAL REGULATORY
392:	1zh4-B	4.7	3.2	86	120	8	MOLECULE:KDP OPERON TRANSCRIPTIONAL REGULATORY
393:	4h6p-B	4.7	3.9	107	184	7	MOLECULE:CHROMATE REDUCTASE;
394:	4hs4-H	4.7	3.5	107	184	7	MOLECULE:CHROMATE REDUCTASE;
395:	4hs4-B	4.7	3.7	104	184	6	MOLECULE:CHROMATE REDUCTASE;
396:	4h6p-G	4.7	3.8	105	184	6	MOLECULE:CHROMATE REDUCTASE;
397:	3wrv-A	4.7	3.7	105	192	10	MOLECULE:TM-1 PROTEIN;
398:	1w2x-B	4.7	4.2	122	675	14	MOLECULE:ACETYL-COA CARBOXYLASE;
399:	3tvw-A	4.7	4.1	117	711	13	MOLECULE:ACETYL-COA CARBOXYLASE;
400:	3igf-B	4.6	4.3	111	336	11	MOLECULE:ALL4481 PROTEIN;
401:	3a4k-A	4.6	4.2	102	297	8	MOLECULE:TYPE-2 RESTRICTION ENZYME HINDIII;
402:	6p7p-A	4.6	3.8	118	240	7	MOLECULE:E. COLI MS115-1 NUCC 2-241;
403:	6uxg-A	4.6	3.7	105	230	10	MOLECULE:VIBRIO METOECUS SP. RC341 NUCC;
404:	2xi5-A	4.6	4	95	184	12	MOLECULE:RNA POLYMERASE L;
405:	6p7p-C	4.6	3.6	114	242	8	MOLECULE:E. COLI MS115-1 NUCC 2-241;
406:	3cnb-A	4.6	3.5	90	124	9	MOLECULE:DNA-BINDING RESPONSE REGULATOR, MERR
407:	4dav-A	4.6	3.2	108	231	7	MOLECULE:SUGAR FERMENTATION STIMULATION PROTEI
408:	3fov-A	4.6	3.3	77	102	12	MOLECULE:UPF0102 PROTEIN RPA0323;
409:	1xhf-B	4.6	3.1	90	122	8	MOLECULE:AEROBIC RESPIRATION CONTROL PROTEIN A
410:	1zca-A	4.6	3.5	104	318	10	MOLECULE:G ALPHA I/12;
411:	4p0t-A	4.6	3.9	99	148	8	MOLECULE:CENTROMERE PROTEIN M;
412:	3odh-A	4.6	2.9	93	194	5	MOLECULE:OKRAI ENDONUCLEASE;
413:	1b00-A	4.6	3.5	89	122	4	MOLECULE:PHOSPHATE REGULON TRANSCRIPTIONAL REG
414:	1a04-A	4.6	4	100	205	13	MOLECULE:NITRATE/NITRITE RESPONSE REGULATOR PR
415:	3r0j-A	4.6	5	95	224	7	MOLECULE:POSSIBLE TWO COMPONENT SYSTEM RESPONS
416:	6o0v-A	4.6	3.7	93	141	10	MOLECULE:STERILE ALPHA AND TIR MOTIF-CONTAININ
417:	3avt-A	4.6	4.9	115	1203	13	MOLECULE:ELONGATION FACTOR TS, ELONGATION FACT
418:	1dck-A	4.6	3.1	87	123	11	MOLECULE:TRANSCRIPTIONAL REGULATORY PROTEIN FI
419:	1dck-B	4.6	3	86	125	12	MOLECULE:TRANSCRIPTIONAL REGULATORY PROTEIN FI
420:	3s2y-A	4.6	3.6	102	184	7	MOLECULE:CHROMATE REDUCTASE;
421:	4h6p-E	4.6	3.9	105	184	6	MOLECULE:CHROMATE REDUCTASE;
422:	4hs4-C	4.6	3.7	104	184	8	MOLECULE:CHROMATE REDUCTASE;
423:	1to6-B	4.6	3.7	106	371	6	MOLECULE:GLYCERATE KINASE;
424:	4h6p-K	4.6	3.6	105	184	9	MOLECULE:CHROMATE REDUCTASE;
425:	3s2y-B	4.6	3.5	101	182	7	MOLECULE:CHROMATE REDUCTASE;
426:	4hs4-F	4.6	3.7	103	184	6	MOLECULE:CHROMATE REDUCTASE;
427:	4hs4-E	4.6	3.6	104	184	10	MOLECULE:CHROMATE REDUCTASE;
428:	4hs4-D	4.6	3.7	102	184	7	MOLECULE:CHROMATE REDUCTASE;
429:	1uyv-C	4.6	3.9	121	570	12	MOLECULE:ACETYL-COA CARBOXYLASE;
430:	5i6h-B	4.6	4.8	131	1406	8	MOLECULE:ACETYL-COA CARBOXYLASE-LIKE PROTEIN;
431:	1od4-B	4.6	4.1	122	683	12	MOLECULE:ACETYL-COENZYME A CARBOXYLASE;
432:	1esg-B	4.5	3.3	96	212	6	MOLECULE:DNA (5'-D(*TP*GP*GP*AP*TP*TP*CP*A)-3'
433:	1ckq-A	4.5	4.2	111	261	9	MOLECULE:DNA (5'-
434:	4f0p-A	4.5	3.7	100	450	9	MOLECULE:RESTRICTION ENDONUCLEASE;
435:	3a4k-C	4.5	4.2	102	297	8	MOLECULE:TYPE-2 RESTRICTION ENZYME HINDIII;
436:	4f0p-B	4.5	3.8	98	452	9	MOLECULE:RESTRICTION ENDONUCLEASE;
437:	6uxg-C	4.5	4.1	107	230	9	MOLECULE:VIBRIO METOECUS SP. RC341 NUCC;
438:	3bul-A	4.5	3.2	92	577	12	MOLECULE:METHIONINE SYNTHASE;
439:	5c4n-D	4.5	3.3	90	244	6	MOLECULE:PRECORRIN-6A REDUCTASE;
440:	2ayz-A	4.5	3.5	91	133	10	MOLECULE:SENSOR KINASE PROTEIN RCSC;
441:	1fmf-A	4.5	3.5	93	137	14	MOLECULE:METHYLASPARTATE MUTASE S CHAIN;
442:	6uxg-B	4.5	4.1	107	230	9	MOLECULE:VIBRIO METOECUS SP. RC341 NUCC;
443:	2xci-A	4.5	3.3	98	354	7	MOLECULE:3-DEOXY-D-MANNO-2-OCTULOSONIC ACID TR
444:	4hh0-A	4.5	3.7	100	383	4	MOLECULE:APPA PROTEIN;
445:	1tmy-A	4.5	3	85	118	6	MOLECULE:CHEY PROTEIN;
446:	3iva-A	4.5	3.2	93	577	12	MOLECULE:METHIONINE SYNTHASE;
447:	3wv7-B	4.5	3.4	104	201	7	MOLECULE:HMD CO-OCCURRING PROTEIN HCGE;
448:	1xrs-B	4.5	3.5	99	212	5	MOLECULE:D-LYSINE 5,6-AMINOMUTASE ALPHA SUBUNI
449:	4bxo-B	4.5	3.9	97	196	5	MOLECULE:FANCONI ANEMIA GROUP M PROTEIN;
450:	5xt2-B	4.5	4.4	95	204	11	MOLECULE:RESPONSE REGULATOR FIXJ;
451:	4kny-B	4.5	4.4	93	226	6	MOLECULE:KDP OPERON TRANSCRIPTIONAL REGULATORY
452:	6vs4-A	4.5	4	106	223	12	MOLECULE:SMALL COPII COAT GTPASE SAR1;
453:	6jkg-A	4.5	4.2	106	216	6	MOLECULE:STEROL-4-ALPHA-CARBOXYLATE 3-DEHYDROG
454:	4dik-A	4.5	4.1	101	402	15	MOLECULE:FLAVOPROTEIN;
455:	1cb7-A	4.5	3.3	91	137	10	MOLECULE:PROTEIN (GLUTAMATE MUTASE);
456:	2qr3-A	4.5	3.4	89	121	13	MOLECULE:TWO-COMPONENT SYSTEM RESPONSE REGULAT
457:	3dzd-A	4.5	3.5	97	368	7	MOLECULE:TRANSCRIPTIONAL REGULATOR (NTRC FAMIL
458:	1dbw-B	4.5	2.8	84	125	11	MOLECULE:TRANSCRIPTIONAL REGULATORY PROTEIN FI
459:	1l5y-B	4.5	4.6	94	151	12	MOLECULE:C4-DICARBOXYLATE TRANSPORT TRANSCRIPT
460:	3f7a-B	4.5	3.6	94	378	6	MOLECULE:PROBABLE TWO-COMPONENT RESPONSE REGUL
461:	1got-A	4.5	3.6	105	338	11	MOLECULE:GT-ALPHA/GI-ALPHA CHIMERA;
462:	1m5u-A	4.5	3.7	87	113	8	MOLECULE:CELL DIVISION RESPONSE REGULATOR DIVK
463:	1i32-A	4.5	3.4	102	358	8	MOLECULE:GLYCERALDEHYDE 3-PHOSPHATE DEHYDROGEN
464:	1y80-A	4.5	3.2	89	125	11	MOLECULE:PREDICTED COBALAMIN BINDING PROTEIN;
465:	1k3t-A	4.5	3.4	101	359	8	MOLECULE:GLYCERALDEHYDE-3-PHOSPHATE DEHYDROGEN
466:	2bka-A	4.5	3.3	102	231	6	MOLECULE:TAT-INTERACTING PROTEIN TIP30;
467:	1lc3-A	4.5	4	96	292	8	MOLECULE:BILIVERDIN REDUCTASE A;
468:	4kny-A	4.5	4	91	222	5	MOLECULE:KDP OPERON TRANSCRIPTIONAL REGULATORY
469:	6maf-A	4.5	4.8	122	259	11	MOLECULE:BBVCI ENDONUCLEASE SUBUNIT 1;
470:	6ekr-A	4.4	3.7	112	303	6	MOLECULE:TYPE II SITE-SPECIFIC DEOXYRIBONUCLEA
471:	4zqu-A	4.4	3	83	124	10	MOLECULE:CDIA-CT TOXIN, CONSERVED DOMAIN PROTE
472:	1vgv-A	4.4	3.6	105	376	6	MOLECULE:UDP-N-ACETYLGLUCOSAMINE 2-EPIMERASE;
473:	3kto-A	4.4	3.7	89	122	11	MOLECULE:RESPONSE REGULATOR RECEIVER PROTEIN;
474:	2vo1-B	4.4	3.4	100	228	12	MOLECULE:CTP SYNTHASE 1;
475:	1m5t-A	4.4	3.6	88	123	8	MOLECULE:CELL DIVISION RESPONSE REGULATOR DIVK
476:	1tlf-A	4.4	3.1	100	296	7	MOLECULE:LAC REPRESSOR;
477:	3edo-B	4.4	2.8	83	149	7	MOLECULE:PUTATIVE TRP REPRESSOR BINDING PROTEI
478:	1nni-1	4.4	3.9	104	171	7	MOLECULE:HYPOTHETICAL PROTEIN YHDA;
479:	1gcu-A	4.4	4.1	98	292	6	MOLECULE:BILIVERDIN REDUCTASE A;
480:	6hfz-C	4.4	3.4	108	371	12	MOLECULE:GDSL-LIKE PROTEIN;
481:	6ldq-A	4.4	3.5	93	187	5	MOLECULE:TLL1590 PROTEIN;
482:	4xlt-A	4.4	3.1	88	128	14	MOLECULE:RESPONSE REGULATOR RECEIVER PROTEIN;
483:	1qpz-A	4.4	3.2	100	339	7	MOLECULE:DNA (5'-
484:	6sb0-D	4.4	4	100	272	11	MOLECULE:MTOR,SERINE/THREONINE-PROTEIN KINASE
485:	1i9c-C	4.4	3.3	89	137	12	MOLECULE:GLUTAMATE MUTASE;
486:	4iw3-B	4.4	5.1	111	380	10	MOLECULE:PUTATIVE UNCHARACTERIZED PROTEIN;
487:	6ldq-D	4.4	3.5	93	187	5	MOLECULE:TLL1590 PROTEIN;
488:	6nkd-B	4.4	3.5	106	210	6	MOLECULE:LIP_VUT3, C2L;
489:	1s8n-A	4.4	3.4	94	190	9	MOLECULE:PUTATIVE ANTITERMINATOR;
490:	1jxa-A	4.4	3.5	92	608	11	MOLECULE:GLUCOSAMINE 6-PHOSPHATE SYNTHASE;
491:	1qo0-E	4.4	3.3	93	194	8	MOLECULE:AMIC;
492:	5c8f-A	4.4	4.3	89	274	8	MOLECULE:LIGHT-DEPENDENT TRANSCRIPTIONAL REGUL
493:	1cb7-C	4.4	3.3	89	137	12	MOLECULE:PROTEIN (GLUTAMATE MUTASE);
494:	3s2y-D	4.4	3.4	101	182	9	MOLECULE:CHROMATE REDUCTASE;
495:	3u7r-B	4.4	3.5	99	182	5	MOLECULE:NADPH-DEPENDENT FMN REDUCTASE;
496:	4hs4-A	4.4	3.3	102	184	9	MOLECULE:CHROMATE REDUCTASE;
497:	4l85-A	4.4	3.1	87	116	10	MOLECULE:KDP OPERON TRANSCRIPTIONAL REGULATORY
498:	2x24-B	4.4	4	115	667	7	MOLECULE:ACETYL-COA CARBOXYLASE;
499:	3tv5-B	4.4	3.9	120	690	12	MOLECULE:ACETYL-COA CARBOXYLASE;
500:	1uyr-A	4.4	4.3	114	698	13	MOLECULE:ACETYL-COA CARBOXYLASE;
501:	4dav-B	4.4	3.1	103	231	10	MOLECULE:SUGAR FERMENTATION STIMULATION PROTEI
502:	6maf-B	4.4	4.9	120	259	11	MOLECULE:BBVCI ENDONUCLEASE SUBUNIT 1;
503:	3k8x-B	4.4	4.2	119	682	12	MOLECULE:ACETYL-COA CARBOXYLASE;
504:	3ibb-F	4.4	4.2	106	521	8	MOLECULE:PROPIONYL-COA CARBOXYLASE COMPLEX B S
505:	4qbo-A	4.4	3.3	85	92	9	MOLECULE:NUCLEASE;
506:	1uyv-B	4.4	4.3	124	552	9	MOLECULE:ACETYL-COA CARBOXYLASE;
507:	4h6p-F	4.4	3.5	105	184	7	MOLECULE:CHROMATE REDUCTASE;
508:	1z8h-A	4.3	2.9	98	202	6	MOLECULE:PUTATIVE LIPASE FROM THE G-D-S-L FAMI
509:	2b4a-A	4.3	3.3	90	116	13	MOLECULE:BH3024;
510:	3a4k-D	4.3	4.2	105	298	8	MOLECULE:TYPE-2 RESTRICTION ENZYME HINDIII;
511:	1u6j-A	4.3	3.5	105	282	8	MOLECULE:F420-DEPENDENT METHYLENETETRAHYDROMET
512:	5xso-A	4.3	3.7	86	202	12	MOLECULE:RESPONSE REGULATOR FIXJ;
513:	6evs-B	4.3	3.5	89	137	7	MOLECULE:N-DEOXYRIBOSYLTRANSFERASE;
514:	6uxf-A	4.3	4	105	240	10	MOLECULE:VIBRIO MEOTECUS SP. RC341 NUCC;
515:	3dah-C	4.3	3.6	102	300	12	MOLECULE:RIBOSE-PHOSPHATE PYROPHOSPHOKINASE;
516:	5c8e-D	4.3	3.5	89	205	8	MOLECULE:LIGHT-DEPENDENT TRANSCRIPTIONAL REGUL
517:	3t8y-B	4.3	3.1	89	138	7	MOLECULE:CHEMOTAXIS RESPONSE REGULATOR PROTEIN
518:	5xt2-D	4.3	4.3	95	202	14	MOLECULE:RESPONSE REGULATOR FIXJ;
519:	4s1p-A	4.3	2.8	96	184	9	MOLECULE:UNCHARACTERIZED PROTEIN;
520:	1yo6-C	4.3	3.6	106	240	14	MOLECULE:PUTATIVE CARBONYL REDUCTASE SNIFFER;
521:	6hfz-A	4.3	3.2	103	367	12	MOLECULE:GDSL-LIKE PROTEIN;
522:	2i2x-B	4.3	3.4	93	258	11	MOLECULE:METHYLTRANSFERASE 1;
523:	4hh3-C	4.3	3.6	97	217	5	MOLECULE:TRANSCRIPTIONAL REGULATOR, PPSR;
524:	3bm3-A	4.3	4.6	112	259	11	MOLECULE:DNA (5'-D(*CP*AP*TP*CP*CP*AP*GP*GP*TP
525:	1eiw-A	4.3	3.5	87	111	8	MOLECULE:HYPOTHETICAL PROTEIN MTH538;
526:	1rtt-A	4.3	3.5	100	174	6	MOLECULE:CONSERVED HYPOTHETICAL PROTEIN;
527:	5h3c-A	4.3	3.7	92	158	10	MOLECULE:PROTEIN SUPPRESSOR OF NPR1-1, CONSTIT
528:	3n75-A	4.3	4.1	99	711	8	MOLECULE:LYSINE DECARBOXYLASE, INDUCIBLE;
529:	3ihl-A	4.3	3.4	98	233	10	MOLECULE:CTP SYNTHASE 2;
530:	6vs4-B	4.3	4	105	223	11	MOLECULE:SMALL COPII COAT GTPASE SAR1;
531:	5xp0-A	4.3	3.2	91	132	8	MOLECULE:PROBABLE CSGAB OPERON TRANSCRIPTIONAL
532:	6jkh-B	4.3	3.3	100	211	7	MOLECULE:STEROL-4-ALPHA-CARBOXYLATE 3-DEHYDROG
533:	3s2u-A	4.3	3.6	95	331	8	MOLECULE:UDP-N-ACETYLGLUCOSAMINE--N-ACETYLMURA
534:	4wt7-A	4.3	3.4	92	294	3	MOLECULE:ABC TRANSPORTER SUBSTRATE BINDING PRO
535:	1k7y-A	4.3	3.3	91	577	12	MOLECULE:METHIONINE SYNTHASE;
536:	6cmo-A	4.3	4	112	354	13	MOLECULE:CHIMERA PROTEIN OF SOLUBLE CYTOCHROME
537:	3ot5-B	4.3	3.5	104	378	5	MOLECULE:UDP-N-ACETYLGLUCOSAMINE 2-EPIMERASE;
538:	1shu-X	4.3	4.1	104	181	5	MOLECULE:ANTHRAX TOXIN RECEPTOR 2;
539:	3l6e-A	4.3	3.4	100	210	5	MOLECULE:OXIDOREDUCTASE, SHORT-CHAIN DEHYDROGE
540:	1sby-A	4.3	3.7	106	254	8	MOLECULE:ALCOHOL DEHYDROGENASE;
541:	6oya-A	4.3	4.1	110	205	13	MOLECULE:GT-ALPHA/GI1-ALPHA CHIMERA;
542:	2ad5-B	4.3	3.3	101	536	15	MOLECULE:CTP SYNTHASE;
543:	5xt2-C	4.3	4.6	94	204	11	MOLECULE:RESPONSE REGULATOR FIXJ;
544:	2rex-D	4.3	3.3	101	180	3	MOLECULE:PLEXIN-B1;
545:	1mav-A	4.3	3.6	87	117	8	MOLECULE:CELL DIVISION RESPONSE REGULATOR DIVK
546:	2v0n-A	4.3	3.8	89	459	8	MOLECULE:RESPONSE REGULATOR PLED;
547:	1bmt-A	4.3	3.3	97	246	12	MOLECULE:METHIONINE SYNTHASE;
548:	6pi5-A	4.3	3.3	96	334	5	MOLECULE:ATRAZINE PERIPLASMIC BINDING PROTEIN;
549:	2a35-A	4.3	3.4	104	208	8	MOLECULE:HYPOTHETICAL PROTEIN PA4017;
550:	3gfs-I	4.3	3.5	96	167	9	MOLECULE:FMN-DEPENDENT NADPH-AZOREDUCTASE;
551:	4h6p-I	4.3	3	99	184	9	MOLECULE:CHROMATE REDUCTASE;
552:	4h6p-A	4.3	3.2	100	184	10	MOLECULE:CHROMATE REDUCTASE;
553:	3gfq-B	4.3	3.4	98	167	8	MOLECULE:FMN-DEPENDENT NADPH-AZOREDUCTASE;
554:	4h6p-C	4.3	3.2	101	184	10	MOLECULE:CHROMATE REDUCTASE;
555:	4h6p-L	4.3	3.3	100	184	8	MOLECULE:CHROMATE REDUCTASE;
556:	3u7r-A	4.3	3.5	96	182	7	MOLECULE:NADPH-DEPENDENT FMN REDUCTASE;
557:	3tvw-B	4.3	4	121	705	12	MOLECULE:ACETYL-COA CARBOXYLASE;
558:	4q37-A	4.2	2.8	86	120	7	MOLECULE:RADICAL SAM PROTEIN;
559:	5g2p-D	4.2	5	77	462	9	MOLECULE:TRANSAMINASE;
560:	5b5l-A	4.2	3.7	110	207	5	MOLECULE:ACETYL ESTERASE;
561:	4g6u-A	4.2	3.3	97	213	8	MOLECULE:EC869 CDIA-CT;
562:	3a4k-B	4.2	4.1	102	297	8	MOLECULE:TYPE-2 RESTRICTION ENZYME HINDIII;
563:	3gt7-A	4.2	3.2	86	132	7	MOLECULE:SENSOR PROTEIN;
564:	2ixs-A	4.2	5	106	319	14	MOLECULE:SDAI RESTRICTION ENDONUCLEASE;
565:	4wau-A	4.2	3.7	101	154	6	MOLECULE:CENTROMERE PROTEIN M;
566:	3cwq-A	4.2	3.6	114	206	14	MOLECULE:PARA FAMILY CHROMOSOME PARTITIONING P
567:	1ydg-E	4.2	3.8	105	204	5	MOLECULE:TRP REPRESSOR BINDING PROTEIN WRBA;
568:	1np6-B	4.2	3.7	88	169	10	MOLECULE:MOLYBDOPTERIN-GUANINE DINUCLEOTIDE BI
569:	1sht-X	4.2	3.3	94	177	4	MOLECULE:ANTHRAX TOXIN RECEPTOR 2;
570:	1yzq-A	4.2	3.8	104	164	4	MOLECULE:SMALL GTP BINDING PROTEIN RAB6 ISOFOR
571:	3agp-A	4.2	5.2	117	1202	9	MOLECULE:ELONGATION FACTOR TS, ELONGATION FACT
572:	6sb2-D	4.2	4.8	105	272	9	MOLECULE:MTOR,SERINE/THREONINE-PROTEIN KINASE
573:	3kje-A	4.2	3.5	106	254	11	MOLECULE:CO DEHYDROGENASE/ACETYL-COA SYNTHASE
574:	5c8e-C	4.2	3.7	92	279	8	MOLECULE:LIGHT-DEPENDENT TRANSCRIPTIONAL REGUL
575:	6o0u-B	4.2	2.9	86	140	12	MOLECULE:STERILE ALPHA AND TIR MOTIF-CONTAININ
576:	1b16-A	4.2	3.7	106	254	8	MOLECULE:PROTEIN (ALCOHOL DEHYDROGENASE);
577:	6o0v-D	4.2	2.9	83	132	10	MOLECULE:STERILE ALPHA AND TIR MOTIF-CONTAININ
578:	2q3f-A	4.2	3.5	96	179	8	MOLECULE:RAS-RELATED GTP-BINDING PROTEIN D;
579:	4p0t-B	4.2	3.7	95	150	11	MOLECULE:CENTROMERE PROTEIN M;
580:	1suf-A	4.2	3.9	103	633	9	MOLECULE:CARBON MONOXIDE DEHYDROGENASE 2;
581:	1bvy-F	4.2	3.5	90	152	9	MOLECULE:PROTEIN (CYTOCHROME P450 BM-3);
582:	3nhm-A	4.2	3.3	87	115	11	MOLECULE:RESPONSE REGULATOR;
583:	1upt-G	4.2	3.5	100	170	14	MOLECULE:ADP-RIBOSYLATION FACTOR-LIKE PROTEIN
584:	6o0u-A	4.2	3.4	88	140	9	MOLECULE:STERILE ALPHA AND TIR MOTIF-CONTAININ
585:	5du2-B	4.2	4.2	95	372	7	MOLECULE:ESPG2 GLYCOSYLTRANSFERASE;
586:	5yem-C	4.2	4.2	95	678	11	MOLECULE:CATALASE;
587:	6nkd-A	4.2	3.6	109	210	6	MOLECULE:LIP_VUT3, C2L;
588:	4b2y-A	4.2	4.2	96	675	9	MOLECULE:CATALASE-PHENOL OXIDASE;
589:	4cuk-B	4.2	3.4	100	335	9	MOLECULE:D-LACTATE DEHYDROGENASE;
590:	2wab-A	4.2	3.3	101	327	11	MOLECULE:ENDOGLUCANASE E;
591:	5kh0-A	4.2	3.8	98	363	10	MOLECULE:SMALL GTP-BINDING PROTEIN;
592:	1f6d-A	4.2	3.3	102	376	7	MOLECULE:UDP-N-ACETYLGLUCOSAMINE 2-EPIMERASE;
593:	6ia7-A	4.2	4	103	153	16	MOLECULE:INTRAFLAGELLAR TRANSPORT PROTEIN 22;
594:	4wnr-A	4.2	5.3	108	323	13	MOLECULE:LEUCINE-RICH-REPEAT PROTEIN;
595:	5yem-B	4.2	4.2	94	678	11	MOLECULE:CATALASE;
596:	2o14-A	4.2	3.1	100	354	10	MOLECULE:HYPOTHETICAL PROTEIN YXIM;
597:	3beo-A	4.2	3.5	103	375	5	MOLECULE:UDP-N-ACETYLGLUCOSAMINE 2-EPIMERASE;
598:	6evs-A	4.2	3.6	91	137	8	MOLECULE:N-DEOXYRIBOSYLTRANSFERASE;
599:	3gee-A	4.2	3.8	96	428	11	MOLECULE:TRNA MODIFICATION GTPASE MNME;
600:	3grc-A	4.2	3.4	87	125	7	MOLECULE:SENSOR PROTEIN, KINASE;
601:	6hh9-A	4.2	3.3	104	368	13	MOLECULE:GDSL-LIKE PROTEIN;
602:	1oxb-B	4.2	3	80	124	9	MOLECULE:YPD1P;
603:	5c8e-A	4.2	3.6	91	273	8	MOLECULE:LIGHT-DEPENDENT TRANSCRIPTIONAL REGUL
604:	4wxm-A	4.2	3.3	86	126	8	MOLECULE:TRANSCRIPTIONAL REGULATOR FLEQ;
605:	2zay-A	4.2	3.3	87	123	6	MOLECULE:RESPONSE REGULATOR RECEIVER PROTEIN;
606:	3k9h-A	4.2	3.4	99	229	15	MOLECULE:PF-32 PROTEIN;
607:	1pey-A	4.2	3.3	89	119	7	MOLECULE:SPORULATION INITIATION PHOSPHOTRANSFE
608:	1x77-A	4.2	3.5	100	174	6	MOLECULE:CONSERVED HYPOTHETICAL PROTEIN;
609:	2gsw-C	4.2	3.4	95	168	7	MOLECULE:YHDA;
610:	3gfq-A	4.2	3.5	96	168	8	MOLECULE:FMN-DEPENDENT NADPH-AZOREDUCTASE;
611:	3gfs-C	4.2	3.5	96	169	10	MOLECULE:FMN-DEPENDENT NADPH-AZOREDUCTASE;
612:	4h6p-H	4.2	3.2	101	184	8	MOLECULE:CHROMATE REDUCTASE;
613:	2gsw-B	4.2	3.4	95	168	7	MOLECULE:YHDA;
614:	3gfs-D	4.2	3.5	98	167	9	MOLECULE:FMN-DEPENDENT NADPH-AZOREDUCTASE;
615:	2gsw-A	4.2	3.4	95	168	7	MOLECULE:YHDA;
616:	4h6p-D	4.2	3.2	102	184	13	MOLECULE:CHROMATE REDUCTASE;
617:	3gfs-G	4.2	3.6	96	167	10	MOLECULE:FMN-DEPENDENT NADPH-AZOREDUCTASE;
618:	2gsw-D	4.2	3.4	95	168	7	MOLECULE:YHDA;
619:	3wrv-B	4.2	3.6	96	173	11	MOLECULE:TM-1 PROTEIN;
620:	1uys-B	4.2	3.9	121	669	9	MOLECULE:ACETYL-COA CARBOXYLASE;
621:	3ot2-A	4.1	3.9	100	179	9	MOLECULE:UNCHARACTERIZED PROTEIN;
622:	4par-A	4.1	4.5	100	314	12	MOLECULE:DNA 18-MER;
623:	6wan-E	4.1	3.9	100	437	3	MOLECULE:SAVED DOMAIN-CONTAINING PROTEIN;
624:	5for-A	4.1	3.3	87	134	10	MOLECULE:PHOSPHOINOSITIDE 3-KINASE ADAPTER PRO
625:	1w19-A	4.1	4.3	97	147	7	MOLECULE:6,7-DIMETHYL-8-RIBITYLLUMAZINE SYNTHA
626:	2qxy-A	4.1	3	86	119	8	MOLECULE:RESPONSE REGULATOR;
627:	6dvv-B	4.1	3.6	105	431	11	MOLECULE:6-PHOSPHO-ALPHA-GLUCOSIDASE;
628:	1mb0-A	4.1	3.4	81	107	9	MOLECULE:CELL DIVISION RESPONSE REGULATOR DIVK
629:	2vpt-A	4.1	3.7	106	201	12	MOLECULE:LIPOLYTIC ENZYME;
630:	1ys6-B	4.1	3.6	92	227	5	MOLECULE:TRANSCRIPTIONAL REGULATORY PROTEIN PR
631:	1ytu-B	4.1	3.7	91	427	10	MOLECULE:5'-R(P*AP*GP*AP*CP*AP*G)-3';
632:	2yc4-C	4.1	4.6	111	177	4	MOLECULE:INTRAFLAGELLAR TRANSPORT PROTEIN 25;
633:	1mvo-A	4.1	3	84	121	6	MOLECULE:PHOP RESPONSE REGULATOR;
634:	6cci-A	4.1	4	104	354	11	MOLECULE:PROTEIN ESKIMO 1;
635:	1equ-B	4.1	3.5	105	284	7	MOLECULE:PROTEIN (ESTRADIOL 17 BETA-DEHYDROGEN
636:	1o6c-B	4.1	3.4	102	371	6	MOLECULE:UDP-N-ACETYLGLUCOSAMINE 2-EPIMERASE;
637:	6vbf-A	4.1	3	85	120	8	MOLECULE:TWO-COMPONENT REGULATORY SYSTEM RESPO
638:	1yvp-B	4.1	3.7	104	532	4	MOLECULE:Y RNA SEQUENCE, FIRST STRAND;
639:	4c6t-C	4.1	3.8	102	143	6	MOLECULE:PROBABLE WRKY TRANSCRIPTION FACTOR 52
640:	1obo-A	4.1	3.3	94	169	10	MOLECULE:FLAVODOXIN;
641:	5uzb-H	4.1	3.9	95	143	6	MOLECULE:TOLL/INTERLEUKIN-1 RECEPTOR DOMAIN-CO
642:	2g3y-A	4.1	3.9	101	169	8	MOLECULE:GTP-BINDING PROTEIN GEM;
643:	1he5-A	4.1	3.6	101	205	9	MOLECULE:BILIVERDIN IX BETA REDUCTASE;
644:	5uzb-J	4.1	3.6	93	143	5	MOLECULE:TOLL/INTERLEUKIN-1 RECEPTOR DOMAIN-CO
645:	3dpu-A	4.1	4.1	98	485	14	MOLECULE:RAB FAMILY PROTEIN;
646:	5uzb-D	4.1	3.5	93	143	8	MOLECULE:TOLL/INTERLEUKIN-1 RECEPTOR DOMAIN-CO
647:	1ldb-A	4.1	3.7	100	294	6	MOLECULE:APO-L-LACTATE DEHYDROGENASE;
648:	1f0k-A	4.1	3.1	96	351	8	MOLECULE:UDP-N-ACETYLGLUCOSAMINE-N-ACETYLMURAM
649:	6ldq-C	4.1	3.5	91	181	5	MOLECULE:TLL1590 PROTEIN;
650:	5uzb-F	4.1	3.5	93	143	8	MOLECULE:TOLL/INTERLEUKIN-1 RECEPTOR DOMAIN-CO
651:	3lvq-E	4.1	3.7	104	420	16	MOLECULE:ARF-GAP WITH SH3 DOMAIN, ANK REPEAT A
652:	5uzb-B	4.1	3.8	95	143	5	MOLECULE:TOLL/INTERLEUKIN-1 RECEPTOR DOMAIN-CO
653:	4k7j-A	4.1	3.6	106	350	11	MOLECULE:GDSL-LIKE LIPASE/ACYLHYDROLASE FAMILY
654:	1azt-B	4.1	4	108	340	15	MOLECULE:GS-ALPHA;
655:	1oxk-B	4.1	3.1	83	128	8	MOLECULE:YPD1P;
656:	2gn6-A	4.1	3.4	104	329	9	MOLECULE:UDP-GLCNAC C6 DEHYDRATASE;
657:	3h2s-A	4.1	3.4	98	216	9	MOLECULE:PUTATIVE NADH-FLAVIN REDUCTASE;
658:	2gjs-A	4.1	3.6	96	150	7	MOLECULE:GTP-BINDING PROTEIN RAD;
659:	1xts-A	4.1	3.8	109	171	3	MOLECULE:GTP-BINDING PROTEIN RHEB;
660:	3n0r-A	4.1	3.2	83	258	10	MOLECULE:RESPONSE REGULATOR;
661:	1id8-A	4.1	3.3	91	137	13	MOLECULE:METHYLASPARTATE MUTASE S CHAIN;
662:	1efa-C	4.1	3.1	98	286	6	MOLECULE:DNA (5'-
663:	3wrw-B	4.1	3.6	101	403	9	MOLECULE:TM-1 PROTEIN;
664:	3gfs-E	4.1	3.4	94	167	9	MOLECULE:FMN-DEPENDENT NADPH-AZOREDUCTASE;
665:	3s2y-C	4.1	3.5	100	181	8	MOLECULE:CHROMATE REDUCTASE;
666:	3gfs-K	4.1	3.6	94	167	10	MOLECULE:FMN-DEPENDENT NADPH-AZOREDUCTASE;
667:	3gfs-L	4.1	3.6	98	166	7	MOLECULE:FMN-DEPENDENT NADPH-AZOREDUCTASE;
668:	3gfs-J	4.1	3.3	95	167	8	MOLECULE:FMN-DEPENDENT NADPH-AZOREDUCTASE;
669:	3gfq-D	4.1	3.5	96	167	8	MOLECULE:FMN-DEPENDENT NADPH-AZOREDUCTASE;
670:	3svl-B	4.1	3.1	94	182	5	MOLECULE:PROTEIN YIEF;
671:	3gfr-A	4.1	3.5	95	167	8	MOLECULE:FMN-DEPENDENT NADPH-AZOREDUCTASE;
672:	3gfr-D	4.1	3.6	102	172	8	MOLECULE:FMN-DEPENDENT NADPH-AZOREDUCTASE;
673:	1x77-B	4.1	3.5	99	174	5	MOLECULE:CONSERVED HYPOTHETICAL PROTEIN;
674:	3gfs-A	4.1	3.5	95	167	7	MOLECULE:FMN-DEPENDENT NADPH-AZOREDUCTASE;
675:	3gfs-B	4.1	3.5	95	167	8	MOLECULE:FMN-DEPENDENT NADPH-AZOREDUCTASE;
676:	3iav-A	4.1	4.2	111	521	7	MOLECULE:PROPIONYL-COA CARBOXYLASE COMPLEX B S
677:	3c25-A	4	3.7	107	354	3	MOLECULE:DNA (5'-
678:	3sho-A	4	3.4	91	187	9	MOLECULE:TRANSCRIPTIONAL REGULATOR, RPIR FAMIL
679:	4iyj-A	4	3.7	106	211	5	MOLECULE:GDSL-LIKE PROTEIN;
680:	2jk1-A	4	3.3	90	138	13	MOLECULE:HYDROGENASE TRANSCRIPTIONAL REGULATOR
681:	1zgz-A	4	3.3	88	121	10	MOLECULE:TORCAD OPERON TRANSCRIPTIONAL REGULAT
682:	5mji-A	4	4.2	110	252	8	MOLECULE:BRAMP DOMAIN PROTEIN;
683:	1oxk-H	4	3.4	83	128	8	MOLECULE:YPD1P;
684:	1efc-A	4	5.2	115	386	10	MOLECULE:PROTEIN (ELONGATION FACTOR);
685:	4jem-A	4	3.6	93	157	4	MOLECULE:CMP/HYDROXYMETHYL CMP HYDROLASE;
686:	4tmy-A	4	3.1	80	118	6	MOLECULE:CHEY PROTEIN;
687:	5u5i-B	4	3.1	93	278	8	MOLECULE:HTPA REDUCTASE;
688:	5hev-A	4	3.2	87	208	11	MOLECULE:RESPONSE REGULATOR PROTEIN VRAR;
689:	1hdo-A	4	3.6	101	205	9	MOLECULE:BILIVERDIN IX BETA REDUCTASE;
690:	1oxk-J	4	3.2	81	128	7	MOLECULE:YPD1P;
691:	1oxk-L	4	3.6	86	128	8	MOLECULE:YPD1P;
692:	6qt8-A	4	3.4	107	289	11	MOLECULE:MIDASIN;
693:	2fh5-B	4	3.4	96	188	9	MOLECULE:SIGNAL RECOGNITION PARTICLE RECEPTOR
694:	1c3v-A	4	3.3	90	245	3	MOLECULE:DIHYDRODIPICOLINATE REDUCTASE;
695:	3b2n-A	4	2.7	79	120	9	MOLECULE:UNCHARACTERIZED PROTEIN Q99UF4;
696:	2xcu-D	4	3.3	98	352	7	MOLECULE:3-DEOXY-D-MANNO-2-OCTULOSONIC ACID TR
697:	2xcu-B	4	3.2	97	352	5	MOLECULE:3-DEOXY-D-MANNO-2-OCTULOSONIC ACID TR
698:	3dbi-A	4	3.6	91	278	7	MOLECULE:SUGAR-BINDING TRANSCRIPTIONAL REGULAT
699:	3tmy-A	4	3	82	118	9	MOLECULE:CHEY PROTEIN;
700:	1o6c-A	4	3.3	97	356	6	MOLECULE:UDP-N-ACETYLGLUCOSAMINE 2-EPIMERASE;
701:	2gwr-A	4	3.6	90	225	10	MOLECULE:DNA-BINDING RESPONSE REGULATOR MTRA;
702:	1w25-A	4	3.4	95	454	9	MOLECULE:STALKED-CELL DIFFERENTIATION CONTROLL
703:	1t13-A	4	4.5	109	150	6	MOLECULE:6,7-DIMETHYL-8-RIBITYLLUMAZINE SYNTHA
704:	3wv7-C	4	3.7	101	201	7	MOLECULE:HMD CO-OCCURRING PROTEIN HCGE;
705:	6iae-A	4	4	106	155	15	MOLECULE:INTRAFLAGELLAR TRANSPORT PROTEIN 22;
706:	2y92-A	4	4	90	127	3	MOLECULE:TOLL/INTERLEUKIN-1 RECEPTOR DOMAIN-CO
707:	5u4u-A	4	4.3	107	157	8	MOLECULE:MGC81300 PROTEIN;
708:	2v6b-B	4	3.2	97	282	7	MOLECULE:L-LACTATE DEHYDROGENASE;
709:	6pt0-A	4	4	109	353	13	MOLECULE:CANNABINOID RECEPTOR 2;
710:	4yrd-B	4	3.3	92	346	9	MOLECULE:CAPSULAR POLYSACCHARIDE SYNTHESIS ENZ
711:	3wj7-A	4	3.4	100	330	16	MOLECULE:PUTATIVE OXIDOREDUCTASE;
712:	3bre-B	4	4.3	101	328	10	MOLECULE:PROBABLE TWO-COMPONENT RESPONSE REGUL
713:	4gqa-C	4	3.1	91	377	7	MOLECULE:NAD BINDING OXIDOREDUCTASE;
714:	3l49-A	4	3.3	92	282	7	MOLECULE:ABC SUGAR (RIBOSE) TRANSPORTER, PERIP
715:	1sxi-B	4	3.7	95	273	14	MOLECULE:GLUCOSE-RESISTANCE AMYLASE REGULATOR;
716:	1jft-A	4	3.1	100	340	7	MOLECULE:5'-
717:	3wv9-A	4	3.4	101	205	10	MOLECULE:HMD CO-OCCURRING PROTEIN HCGE;
718:	2atx-A	4	3.6	105	186	8	MOLECULE:SMALL GTP BINDING PROTEIN TC10;
719:	1ksg-A	4	3.6	100	180	14	MOLECULE:ARF-LIKE PROTEIN 2;
720:	3wv7-A	4	3.4	101	201	10	MOLECULE:HMD CO-OCCURRING PROTEIN HCGE;
721:	1oxk-F	4	3.2	81	128	7	MOLECULE:YPD1P;
722:	1ksj-A	4	3.7	99	165	16	MOLECULE:ARF-LIKE PROTEIN 2;
723:	1m2o-B	4	3.4	98	164	15	MOLECULE:PROTEIN TRANSPORT PROTEIN SEC23;
724:	1t3g-B	4	3.7	97	151	11	MOLECULE:X-LINKED INTERLEUKIN-1 RECEPTOR ACCES
725:	1qv9-A	4	3.5	105	282	8	MOLECULE:F420-DEPENDENT METHYLENETETRAHYDROMET
726:	5c8e-G	4	3.5	91	280	8	MOLECULE:LIGHT-DEPENDENT TRANSCRIPTIONAL REGUL
727:	1srr-A	4	3	86	119	10	MOLECULE:SPORULATION RESPONSE REGULATORY PROTE
728:	1srr-B	4	3.3	86	120	8	MOLECULE:SPORULATION RESPONSE REGULATORY PROTE
729:	2ejw-A	4	3.4	97	331	4	MOLECULE:HOMOSERINE DEHYDROGENASE;
730:	3fvw-B	4	4.2	103	182	7	MOLECULE:PUTATIVE NAD(P)H-DEPENDENT FMN REDUCT
731:	4ic1-C	4	3.7	88	202	5	MOLECULE:UNCHARACTERIZED PROTEIN;
732:	1x0u-E	4	3.9	109	518	3	MOLECULE:HYPOTHETICAL METHYLMALONYL-COA DECARB
733:	3gfq-C	4	3.5	95	167	7	MOLECULE:FMN-DEPENDENT NADPH-AZOREDUCTASE;
734:	3gfs-H	4	3.5	91	166	11	MOLECULE:FMN-DEPENDENT NADPH-AZOREDUCTASE;
735:	3gfs-F	4	3.5	92	166	10	MOLECULE:FMN-DEPENDENT NADPH-AZOREDUCTASE;
736:	3ib9-B	4	4.4	104	521	7	MOLECULE:PROPIONYL-COA CARBOXYLASE COMPLEX B S
737:	2x24-A	4	4.6	122	654	7	MOLECULE:ACETYL-COA CARBOXYLASE;
738:	3cwc-A	4	4.1	98	369	8	MOLECULE:PUTATIVE GLYCERATE KINASE 2;
739:	1x0u-B	4	3.9	109	518	3	MOLECULE:HYPOTHETICAL METHYLMALONYL-COA DECARB
740:	3gfr-B	4	3.6	92	167	10	MOLECULE:FMN-DEPENDENT NADPH-AZOREDUCTASE;
741:	4h6p-J	4	3.3	100	184	8	MOLECULE:CHROMATE REDUCTASE;
742:	3cz5-B	4	3.3	87	140	6	MOLECULE:TWO-COMPONENT RESPONSE REGULATOR, LUX
743:	3sy8-B	3.9	3.1	87	392	9	MOLECULE:ROCR;
744:	4lda-B	3.9	4	94	128	17	MOLECULE:TADZ;
745:	2e52-A	3.9	4.2	105	299	8	MOLECULE:TYPE II RESTRICTION ENZYME HINDIII;
746:	2gb7-B	3.9	4	102	295	14	MOLECULE:DNA STRAND 1;
747:	1a9y-A	3.9	3.3	102	338	9	MOLECULE:UDP-GALACTOSE 4-EPIMERASE;
748:	1b23-P	3.9	5.6	113	405	9	MOLECULE:CYSTEINYL TRNA;
749:	2xdy-A	3.9	3.7	91	127	5	MOLECULE:POST-TRANSCRIPTIONAL GENE SILENCING P
750:	2gk4-A	3.9	3.3	98	229	9	MOLECULE:CONSERVED HYPOTHETICAL PROTEIN;
751:	2b3d-B	3.9	3.9	95	191	4	MOLECULE:MODULATOR OF DRUG ACTIVITY B;
752:	2xhz-B	3.9	3.5	94	174	9	MOLECULE:ARABINOSE 5-PHOSPHATE ISOMERASE;
753:	2fg5-A	3.9	3.5	98	165	10	MOLECULE:RAS-RELATED PROTEIN RAB-31;
754:	2we7-B	3.9	3.6	91	335	7	MOLECULE:XANTHINE DEHYDROGENASE;
755:	5c8a-B	3.9	3.5	86	194	8	MOLECULE:LIGHT-DEPENDENT TRANSCRIPTIONAL REGUL
756:	1v4v-A	3.9	3.2	100	373	5	MOLECULE:UDP-N-ACETYLGLUCOSAMINE 2-EPIMERASE;
757:	2xcu-C	3.9	3.2	97	353	5	MOLECULE:3-DEOXY-D-MANNO-2-OCTULOSONIC ACID TR
758:	1t3g-A	3.9	3.8	98	152	11	MOLECULE:X-LINKED INTERLEUKIN-1 RECEPTOR ACCES
759:	5lad-A	3.9	4.3	101	359	6	MOLECULE:PUTATIVE GTP-BINDING PROTEIN;
760:	6j7k-A	3.9	3.8	97	385	10	MOLECULE:PSEUDOMONAS AERUGINOSA EARP;
761:	1yio-A	3.9	4.3	90	198	13	MOLECULE:RESPONSE REGULATORY PROTEIN;
762:	3kxl-A	3.9	3.8	105	295	12	MOLECULE:GTP-BINDING PROTEIN (HFLX);
763:	5hev-C	3.9	3.3	88	210	11	MOLECULE:RESPONSE REGULATOR PROTEIN VRAR;
764:	1y5r-A	3.9	5.1	108	265	11	MOLECULE:CORTICOSTEROID 11-BETA-DEHYDROGENASE,
765:	2atv-A	3.9	4.1	104	168	6	MOLECULE:RAS-LIKE ESTROGEN-REGULATED GROWTH IN
766:	1i7q-B	3.9	3.4	92	193	12	MOLECULE:ANTHRANILATE SYNTHASE;
767:	3m6m-D	3.9	3.3	79	118	6	MOLECULE:RPFF PROTEIN;
768:	1oxk-D	3.9	3.4	84	128	10	MOLECULE:YPD1P;
769:	5c8d-A	3.9	3.5	86	219	8	MOLECULE:LIGHT-DEPENDENT TRANSCRIPTIONAL REGUL
770:	6q7j-B	3.9	5.5	102	769	7	MOLECULE:EXO-1,4-BETA-XYLOSIDASE XLND;
771:	6ia7-B	3.9	4.1	99	145	14	MOLECULE:INTRAFLAGELLAR TRANSPORT PROTEIN 22;
772:	4i3g-B	3.9	6.8	100	780	8	MOLECULE:BETA-GLUCOSIDASE;
773:	3vhr-A	3.9	3.3	90	343	9	MOLECULE:CAPSULAR POLYSACCHARIDE SYNTHESIS ENZ
774:	4twr-A	3.9	3.4	103	325	10	MOLECULE:NAD BINDING SITE:NAD-DEPENDENT EPIMER
775:	4zv4-A	3.9	5.4	114	392	9	MOLECULE:ELONGATION FACTOR TU;
776:	4l4u-A	3.9	3.7	91	388	19	MOLECULE:TRANSCRIPTIONAL REGULATOR (NTRC FAMIL
777:	2b4q-A	3.9	3.4	104	256	7	MOLECULE:RHAMNOLIPIDS BIOSYNTHESIS 3-OXOACYL-[
778:	3e8x-A	3.9	3.8	101	214	6	MOLECULE:PUTATIVE NAD-DEPENDENT EPIMERASE/DEHY
779:	2bej-A	3.9	3.8	109	245	11	MOLECULE:SEGREGATION PROTEIN;
780:	1gco-A	3.9	3.9	107	261	6	MOLECULE:GLUCOSE DEHYDROGENASE;
781:	1fxs-A	3.9	3.4	102	317	6	MOLECULE:PROTEIN (GDP-FUCOSE SYNTHETASE);
782:	1ivn-A	3.9	3.5	101	178	8	MOLECULE:THIOESTERASE I;
783:	2jjm-B	3.9	3.5	96	359	9	MOLECULE:GLYCOSYL TRANSFERASE, GROUP 1 FAMILY
784:	3i5a-A	3.9	4.6	98	319	8	MOLECULE:RESPONSE REGULATOR/GGDEF DOMAIN PROTE
785:	2o48-X	3.9	3.1	96	331	5	MOLECULE:DIMERIC DIHYDRODIOL DEHYDROGENASE;
786:	1fe8-C	3.9	3.5	102	191	5	MOLECULE:VON WILLEBRAND FACTOR;
787:	5c8a-C	3.9	3.5	86	195	8	MOLECULE:LIGHT-DEPENDENT TRANSCRIPTIONAL REGUL
788:	1efa-B	3.9	3.5	93	330	4	MOLECULE:DNA (5'-
789:	1di0-A	3.9	3.9	92	148	9	MOLECULE:LUMAZINE SYNTHASE;
790:	1dbq-A	3.9	3.3	96	276	10	MOLECULE:PURINE REPRESSOR;
791:	2j5x-A	3.9	3.6	97	164	14	MOLECULE:ADP-RIBOSYLATION FACTOR 6;
792:	1u6k-A	3.9	3.7	105	282	9	MOLECULE:F420-DEPENDENT METHYLENETETRAHYDROMET
793:	3jrn-A	3.9	4.3	93	151	14	MOLECULE:AT1G72930 PROTEIN;
794:	5c8d-G	3.9	3.6	87	263	8	MOLECULE:LIGHT-DEPENDENT TRANSCRIPTIONAL REGUL
795:	3svl-A	3.9	3.3	95	181	5	MOLECULE:PROTEIN YIEF;
796:	3gfr-C	3.9	3.5	93	167	6	MOLECULE:FMN-DEPENDENT NADPH-AZOREDUCTASE;
797:	1xnw-C	3.9	4.3	110	521	8	MOLECULE:PROPIONYL-COA CARBOXYLASE COMPLEX B S
798:	5i6i-B	3.9	4	113	1394	8	MOLECULE:ACETYL-COA CARBOXYLASE-LIKE PROTEIN,A
799:	1xnw-D	3.9	4.2	106	521	8	MOLECULE:PROPIONYL-COA CARBOXYLASE COMPLEX B S
800:	5k0y-S	3.8	5.3	108	422	6	MOLECULE:RNA (75-MER);
801:	1vyh-A	3.8	3.6	107	218	7	MOLECULE:PLATELET-ACTIVATING FACTOR ACETYLHYDR
802:	4rw0-A	3.8	3.4	99	184	11	MOLECULE:LIPOLYTIC PROTEIN G-D-S-L FAMILY;
803:	1dhr-A	3.8	3.7	103	236	7	MOLECULE:DIHYDROPTERIDINE REDUCTASE;
804:	1i3c-A	3.8	3.5	93	144	13	MOLECULE:RESPONSE REGULATOR RCP1;
805:	7btq-F	3.8	4.1	96	992	6	MOLECULE:TYPE I RESTRICTION ENZYME ECOR124II M
806:	4qbl-D	3.8	3.7	90	121	11	MOLECULE:VRR-NUC;
807:	5mv0-A	3.8	3.9	88	200	11	MOLECULE:L PROTEIN;
808:	5amr-A	3.8	4	95	1657	11	MOLECULE:RNA POLYMERASE L;
809:	5c8a-D	3.8	3.5	84	194	8	MOLECULE:LIGHT-DEPENDENT TRANSCRIPTIONAL REGUL
810:	2ywx-A	3.8	4	88	157	9	MOLECULE:PHOSPHORIBOSYLAMINOIMIDAZOLE CARBOXYL
811:	1dkr-B	3.8	3.4	92	306	15	MOLECULE:PHOSPHORIBOSYL PYROPHOSPHATE SYNTHETA
812:	2fzv-B	3.8	4	109	247	8	MOLECULE:PUTATIVE ARSENICAL RESISTANCE PROTEIN
813:	3lxx-A	3.8	3.9	98	169	9	MOLECULE:GTPASE IMAP FAMILY MEMBER 4;
814:	4zu9-A	3.8	5.8	103	583	7	MOLECULE:ELONGATION FACTOR SELB;
815:	3urm-A	3.8	3.4	93	329	9	MOLECULE:MULTIPLE SUGAR-BINDING PERIPLASMIC RE
816:	3guy-G	3.8	3.5	103	228	9	MOLECULE:SHORT-CHAIN DEHYDROGENASE/REDUCTASE S
817:	1iir-A	3.8	3.1	96	382	7	MOLECULE:GLYCOSYLTRANSFERASE GTFB;
818:	5c8d-C	3.8	3.6	85	223	8	MOLECULE:LIGHT-DEPENDENT TRANSCRIPTIONAL REGUL
819:	1lrl-A	3.8	3	100	338	10	MOLECULE:UDP-GLUCOSE 4-EPIMERASE;
820:	1mj1-A	3.8	5.3	111	405	10	MOLECULE:PHE-TRNA;
821:	5c8d-E	3.8	3.4	88	280	8	MOLECULE:LIGHT-DEPENDENT TRANSCRIPTIONAL REGUL
822:	5uzb-A	3.8	4	95	143	4	MOLECULE:TOLL/INTERLEUKIN-1 RECEPTOR DOMAIN-CO
823:	1bsv-A	3.8	3.4	103	317	6	MOLECULE:PROTEIN (GDP-FUCOSE SYNTHETASE);
824:	1oao-A	3.8	4.3	102	673	10	MOLECULE:CARBON MONOXIDE DEHYDROGENASE/ACETYL-
825:	2gw6-A	3.8	3.7	81	123	7	MOLECULE:TRNA-SPLICING ENDONUCLEASE SUBUNIT SE
826:	3wv8-A	3.8	3.5	101	201	7	MOLECULE:HMD CO-OCCURRING PROTEIN HCGE;
827:	5c8a-A	3.8	3.6	84	194	8	MOLECULE:LIGHT-DEPENDENT TRANSCRIPTIONAL REGUL
828:	2gkg-A	3.8	3.7	85	122	14	MOLECULE:RESPONSE REGULATOR HOMOLOG;
829:	1z08-C	3.8	3.5	99	167	11	MOLECULE:RAS-RELATED PROTEIN RAB-21;
830:	1z22-A	3.8	3.8	98	164	4	MOLECULE:RAS-RELATED PROTEIN RAB-23;
831:	5kh0-D	3.8	4.2	103	356	16	MOLECULE:SMALL GTP-BINDING PROTEIN;
832:	3w1v-A	3.8	3.1	100	347	9	MOLECULE:CAPSULAR POLYSACCHARIDE SYNTHESIS ENZ
833:	1ez4-B	3.8	3.4	102	318	6	MOLECULE:LACTATE DEHYDROGENASE;
834:	6dfz-A	3.8	3.3	93	332	6	MOLECULE:GLYCERALDEHYDE-3-PHOSPHATE DEHYDROGEN
835:	3g79-A	3.8	3.1	97	475	6	MOLECULE:NDP-N-ACETYL-D-GALACTOSAMINURONIC ACI
836:	4id9-B	3.8	3.3	96	328	13	MOLECULE:SHORT-CHAIN DEHYDROGENASE/REDUCTASE;
837:	4lhs-A	3.8	3.3	100	337	8	MOLECULE:UNCHARACTERIZED PROTEIN;
838:	2q1s-A	3.8	3.5	102	336	8	MOLECULE:PUTATIVE NUCLEOTIDE SUGAR EPIMERASE/
839:	4ry9-A	3.8	3.3	92	297	7	MOLECULE:PERIPLASMIC BINDING PROTEIN/LACI TRAN
840:	5kh0-C	3.8	3.9	98	356	13	MOLECULE:SMALL GTP-BINDING PROTEIN;
841:	4xvh-A	3.8	3.6	102	329	13	MOLECULE:CARBOHYDRATE ESTERASE FAMILY 2 (CE2);
842:	6sn1-A	3.8	5.2	114	517	9	MOLECULE:INTEGRATOR COMPLEX SUBUNIT 13;
843:	1db3-A	3.8	3.5	103	335	8	MOLECULE:GDP-MANNOSE 4,6-DEHYDRATASE;
844:	4a7p-A	3.8	3.1	94	429	5	MOLECULE:UDP-GLUCOSE DEHYDROGENASE;
845:	2hqb-A	3.8	3.3	94	283	11	MOLECULE:TRANSCRIPTIONAL ACTIVATOR OF COMK GEN
846:	2dyk-A	3.8	3.8	97	150	9	MOLECULE:GTP-BINDING PROTEIN;
847:	5c8d-B	3.8	3.7	88	221	8	MOLECULE:LIGHT-DEPENDENT TRANSCRIPTIONAL REGUL
848:	1i01-E	3.8	3.9	102	234	12	MOLECULE:BETA-KETOACYL [ACP] REDUCTASE;
849:	1xq6-A	3.8	3.4	100	253	9	MOLECULE:UNKNOWN PROTEIN;
850:	1xzp-A	3.8	4.9	106	456	9	MOLECULE:PROBABLE TRNA MODIFICATION GTPASE TRM
851:	1he2-A	3.8	3.7	100	205	10	MOLECULE:BILIVERDIN IX BETA REDUCTASE;
852:	3h16-B	3.8	3.8	86	137	17	MOLECULE:TIR PROTEIN;
853:	1nvm-B	3.8	3.3	100	312	7	MOLECULE:4-HYDROXY-2-OXOVALERATE ALDOLASE;
854:	4bqo-B	3.8	3.2	89	309	6	MOLECULE:PUTATIVE CAPSULAR POLYSACCHARIDE BIOS
855:	1i1q-B	3.8	3	89	186	10	MOLECULE:ANTHRANILATE SYNTHASE COMPONENT I;
856:	1qrd-A	3.8	5.4	99	273	5	MOLECULE:QUINONE-REDUCTASE;
857:	1p3y-1	3.8	3.2	91	171	3	MOLECULE:MRSD PROTEIN;
858:	1d8t-A	3.8	5.6	113	391	12	MOLECULE:ELONGATION FACTOR TU;
859:	1bws-A	3.8	3.4	103	314	5	MOLECULE:PROTEIN (GDP-4-KETO-6-DEOXY-D-MANNOSE
860:	6od1-A	3.8	3.6	99	332	11	MOLECULE:REGULATOR OF RPOS;
861:	5c8d-D	3.8	3.6	88	273	8	MOLECULE:LIGHT-DEPENDENT TRANSCRIPTIONAL REGUL
862:	2khz-A	3.8	5.5	90	163	12	MOLECULE:C-MYC-RESPONSIVE PROTEIN RCL;
863:	1zh2-A	3.8	2.9	73	120	11	MOLECULE:KDP OPERON TRANSCRIPTIONAL REGULATORY
864:	1xnw-A	3.8	4.1	109	521	7	MOLECULE:PROPIONYL-COA CARBOXYLASE COMPLEX B S
865:	3cz5-C	3.8	3.2	90	142	9	MOLECULE:TWO-COMPONENT RESPONSE REGULATOR, LUX
866:	1xnw-F	3.8	4	109	521	8	MOLECULE:PROPIONYL-COA CARBOXYLASE COMPLEX B S
867:	2qsj-A	3.8	2.9	66	120	11	MOLECULE:DNA-BINDING RESPONSE REGULATOR, LUXR
868:	1zh2-B	3.8	3.5	74	120	12	MOLECULE:KDP OPERON TRANSCRIPTIONAL REGULATORY
869:	5i6h-A	3.8	4.7	116	1404	12	MOLECULE:ACETYL-COA CARBOXYLASE-LIKE PROTEIN;
870:	6g2d-C	3.7	4.7	121	2121	7	MOLECULE:ACETYL-COA CARBOXYLASE 1;
871:	6eqo-A	3.7	6.2	97	1804	7	MOLECULE:ACETYL-COENZYME A SYNTHETASE;
872:	5ktk-A	3.7	3.6	101	452	13	MOLECULE:POLYKETIDE SYNTHASE PKSJ;
873:	1t8r-A	3.7	3.4	111	463	8	MOLECULE:AMP NUCLEOSIDASE;
874:	2hqo-A	3.7	3.5	87	119	2	MOLECULE:PUTATIVE TRANSCRIPTIONAL REGULATOR;
875:	3dhn-A	3.7	3.3	97	216	5	MOLECULE:NAD-DEPENDENT EPIMERASE/DEHYDRATASE;
876:	3uc9-A	3.7	3.8	96	180	8	MOLECULE:INCREASED RECOMBINATION CENTERS PROTE
877:	3h1t-A	3.7	4	92	515	7	MOLECULE:TYPE I SITE-SPECIFIC RESTRICTION-MODI
878:	2w8m-B	3.7	4.3	97	168	12	MOLECULE:ORF D212;
879:	1jwq-A	3.7	3.5	92	179	5	MOLECULE:N-ACETYLMURAMOYL-L-ALANINE AMIDASE CW
880:	2hsd-A	3.7	3.4	106	253	7	MOLECULE:3-ALPHA, 20 BETA-HYDROXYSTEROID DEHYD
881:	1na6-B	3.7	3.7	96	395	8	MOLECULE:RESTRICTION ENDONUCLEASE ECORII;
882:	1tll-A	3.7	3.9	100	630	8	MOLECULE:NITRIC-OXIDE SYNTHASE, BRAIN;
883:	3kxi-A	3.7	3.5	95	326	11	MOLECULE:GTP-BINDING PROTEIN (HFLX);
884:	1nrj-B	3.7	3.5	98	191	14	MOLECULE:SIGNAL RECOGNITION PARTICLE RECEPTOR
885:	2fvy-A	3.7	3.8	94	305	5	MOLECULE:D-GALACTOSE-BINDING PERIPLASMIC PROTE
886:	1k66-A	3.7	4.1	90	149	16	MOLECULE:PHYTOCHROME RESPONSE REGULATOR RCPB;
887:	1j2y-A	3.7	4.1	101	158	7	MOLECULE:3-DEHYDROQUINATE DEHYDRATASE;
888:	4k9s-A	3.7	4.2	109	349	10	MOLECULE:GDSL-LIKE LIPASE/ACYLHYDROLASE FAMILY
889:	3m1i-A	3.7	4.1	103	200	6	MOLECULE:GTP-BINDING NUCLEAR PROTEIN GSP1/CNR1
890:	1zmo-A	3.7	3.6	105	243	10	MOLECULE:HALOHYDRIN DEHALOGENASE;
891:	1xse-A	3.7	5.3	107	274	10	MOLECULE:11BETA-HYDROXYSTEROID DEHYDROGENASE T
892:	3rg8-G	3.7	3.9	85	159	7	MOLECULE:PHOSPHORIBOSYLAMINOIMIDAZOLE CARBOXYL
893:	2ew1-A	3.7	3.8	102	171	9	MOLECULE:RAS-RELATED PROTEIN RAB-30;
894:	4euk-A	3.7	3.6	80	136	6	MOLECULE:HISTIDINE KINASE 5;
895:	1u0o-C	3.7	3.6	102	195	8	MOLECULE:BOTROCETIN;
896:	1wf3-A	3.7	3.4	94	296	10	MOLECULE:GTP-BINDING PROTEIN;
897:	1yvu-A	3.7	3.7	89	682	11	MOLECULE:HYPOTHETICAL PROTEIN AQ_1447;
898:	1hdc-A	3.7	3.3	104	253	6	MOLECULE:3-ALPHA, 20 BETA-HYDROXYSTEROID DEHYD
899:	1uls-E	3.7	3.6	104	245	9	MOLECULE:PUTATIVE 3-OXOACYL-ACYL CARRIER PROTE
900:	4jen-A	3.7	3.4	82	119	4	MOLECULE:CMP N-GLYCOSIDASE;
901:	2fz5-A	3.7	3.3	90	137	7	MOLECULE:FLAVODOXIN;
902:	3mmn-A	3.7	3.6	83	145	7	MOLECULE:HISTIDINE KINASE HOMOLOG;
903:	1xu9-B	3.7	5	103	270	10	MOLECULE:CORTICOSTEROID 11-BETA-DEHYDROGENASE,
904:	5c8e-E	3.7	3.7	92	273	8	MOLECULE:LIGHT-DEPENDENT TRANSCRIPTIONAL REGUL
905:	1equ-A	3.7	3.7	107	284	6	MOLECULE:PROTEIN (ESTRADIOL 17 BETA-DEHYDROGEN
906:	3k9c-B	3.7	3.3	95	271	5	MOLECULE:TRANSCRIPTIONAL REGULATOR, LACI FAMIL
907:	4ry0-A	3.7	3.7	90	287	4	MOLECULE:PROBABLE RIBOSE ABC TRANSPORTER, SUBS
908:	2z1m-A	3.7	3.5	104	338	8	MOLECULE:GDP-D-MANNOSE DEHYDRATASE;
909:	4j2o-C	3.7	3.4	101	316	10	MOLECULE:UDP-N-ACETYLGLUCOSAMINE 4,6-DEHYDRATA
910:	5dhr-B	3.7	3.3	78	262	6	MOLECULE:NAD KINASE 1;
911:	4zrn-A	3.7	3.2	99	309	10	MOLECULE:UDP-GLUCOSE 4-EPIMERASE;
912:	3ezy-A	3.7	3.3	94	334	9	MOLECULE:DEHYDROGENASE;
913:	4dqv-A	3.7	3.2	104	428	9	MOLECULE:PROBABLE PEPTIDE SYNTHETASE NRP (PEPT
914:	3dmy-A	3.7	3.4	91	447	4	MOLECULE:PROTEIN FDRA;
915:	4yo7-A	3.7	3.6	93	287	4	MOLECULE:SUGAR ABC TRANSPORTER (SUGAR-BINDING
916:	4wac-A	3.7	3.9	96	498	4	MOLECULE:GLYCOSYL TRANSFERASE, GROUP 1 FAMILY
917:	3jbr-F	3.7	3.8	98	872	10	MOLECULE:VOLTAGE-DEPENDENT L-TYPE CALCIUM CHAN
918:	1euc-A	3.7	3.5	88	306	3	MOLECULE:SUCCINYL-COA SYNTHETASE, ALPHA CHAIN;
919:	2h57-B	3.7	3.7	99	167	13	MOLECULE:ADP-RIBOSYLATION FACTOR-LIKE PROTEIN
920:	1y5m-A	3.7	5.2	108	265	11	MOLECULE:CORTICOSTEROID 11-BETA-DEHYDROGENASE,
921:	2vrb-A	3.7	3.7	99	284	11	MOLECULE:TRIPHENYLMETHANE REDUCTASE;
922:	5c8d-H	3.7	3.6	86	277	7	MOLECULE:LIGHT-DEPENDENT TRANSCRIPTIONAL REGUL
923:	1ahi-A	3.7	3.3	103	255	9	MOLECULE:7 ALPHA-HYDROXYSTEROID DEHYDROGENASE;
924:	2dbv-O	3.7	3.5	97	334	8	MOLECULE:GLYCERALDEHYDE-3-PHOSPHATE DEHYDROGEN
925:	1dxo-A	3.7	5	94	273	6	MOLECULE:QUINONE REDUCTASE;
926:	5mp7-A	3.7	4	101	298	7	MOLECULE:RIBOSE-PHOSPHATE PYROPHOSPHOKINASE;
927:	5ul3-A	3.7	3.1	89	727	11	MOLECULE:OXSB PROTEIN;
928:	2r25-B	3.7	3.4	82	132	9	MOLECULE:PHOSPHORELAY INTERMEDIATE PROTEIN YPD
929:	1es9-A	3.7	3.3	100	212	8	MOLECULE:PLATELET-ACTIVATING FACTOR ACETYLHYDR
930:	2f9m-A	3.7	4	103	182	7	MOLECULE:RAB11B, MEMBER RAS ONCOGENE FAMILY;
931:	1n7g-A	3.7	3.5	102	333	11	MOLECULE:GDP-D-MANNOSE-4,6-DEHYDRATASE;
932:	1muu-A	3.7	3.3	96	436	9	MOLECULE:GDP-MANNOSE 6-DEHYDROGENASE;
933:	1atz-A	3.7	3.5	101	184	5	MOLECULE:VON WILLEBRAND FACTOR;
934:	1ahh-A	3.7	3.4	103	253	9	MOLECULE:7 ALPHA-HYDROXYSTEROID DEHYDROGENASE;
935:	1z0a-C	3.7	3.8	102	169	4	MOLECULE:RAS-RELATED PROTEIN RAB-2A;
936:	3q7r-A	3.7	3.1	82	110	4	MOLECULE:TRANSCRIPTIONAL REGULATORY PROTEIN;
937:	1i7q-D	3.7	3.7	92	193	10	MOLECULE:ANTHRANILATE SYNTHASE;
938:	6iae-B	3.7	4.3	102	148	13	MOLECULE:INTRAFLAGELLAR TRANSPORT PROTEIN 22;
939:	2b6h-A	3.7	4.4	98	171	14	MOLECULE:ADP-RIBOSYLATION FACTOR 5;
940:	1x0u-A	3.7	3.9	110	518	3	MOLECULE:HYPOTHETICAL METHYLMALONYL-COA DECARB
941:	3wrw-A	3.7	3.8	107	405	7	MOLECULE:TM-1 PROTEIN;
942:	1xnv-A	3.7	4	109	521	8	MOLECULE:PROPIONYL-COA CARBOXYLASE COMPLEX B S
943:	7bst-C	3.6	4.1	95	992	7	MOLECULE:TYPE I RESTRICTION ENZYME R PROTEIN;
944:	4rap-E	3.6	3.7	99	390	8	MOLECULE:GLYCOSYLTRANSFERASE TIBC;
945:	4rkq-A	3.6	3.3	94	282	9	MOLECULE:TRANSCRIPTIONAL REGULATOR, LACI FAMIL
946:	1z45-A	3.6	3.2	105	674	10	MOLECULE:GAL10 BIFUNCTIONAL PROTEIN;
947:	6bzf-B	3.6	5.5	94	206	10	MOLECULE:SPORULATION-SPECIFIC PROTEIN 16;
948:	6s48-A	3.6	3.3	85	235	6	MOLECULE:TYPE II SITE-SPECIFIC DEOXYRIBONUCLEA
949:	1hi9-A	3.6	3.9	108	274	4	MOLECULE:DIPEPTIDE TRANSPORT PROTEIN DPPA;
950:	4xjx-B	3.6	4.2	97	863	7	MOLECULE:HSDR;
951:	4rib-B	3.6	3.8	81	628	7	MOLECULE:FANCONI-ASSOCIATED NUCLEASE 1;
952:	2bme-A	3.6	3.7	101	176	8	MOLECULE:RAS-RELATED PROTEIN RAB4A;
953:	5tgx-C	3.6	4.5	93	225	4	MOLECULE:R-SWAI PROTEIN;
954:	5tgx-A	3.6	4.6	93	225	5	MOLECULE:R-SWAI PROTEIN;
955:	5th3-C	3.6	4.6	93	226	5	MOLECULE:R-SWAI PROTEIN;
956:	1krw-A	3.6	3.3	88	124	10	MOLECULE:NITROGEN REGULATION PROTEIN NR(I);
957:	1ccw-A	3.6	3.5	90	137	11	MOLECULE:PROTEIN (GLUTAMATE MUTASE);
958:	2hqr-A	3.6	3.9	90	223	7	MOLECULE:PUTATIVE TRANSCRIPTIONAL REGULATOR;
959:	1zh8-A	3.6	3.3	90	325	7	MOLECULE:OXIDOREDUCTASE;
960:	1p2f-A	3.6	3.7	91	217	11	MOLECULE:RESPONSE REGULATOR;
961:	1vg8-A	3.6	4.5	103	184	7	MOLECULE:RAS-RELATED PROTEIN RAB-7;
962:	2yy7-A	3.6	3.4	100	312	10	MOLECULE:L-THREONINE DEHYDROGENASE;
963:	2c8j-B	3.6	3.8	95	310	14	MOLECULE:FERROCHELATASE 1;
964:	1dap-A	3.6	3.6	98	320	6	MOLECULE:DIAMINOPIMELIC ACID DEHYDROGENASE;
965:	1z0j-A	3.6	3.8	96	169	8	MOLECULE:RAS-RELATED PROTEIN RAB-22A;
966:	1nfr-A	3.6	3.5	105	244	10	MOLECULE:PUTATIVE OXIDOREDUCTASE RV2002;
967:	2y0d-A	3.6	3.3	96	455	7	MOLECULE:UDP-GLUCOSE DEHYDROGENASE;
968:	1d5c-A	3.6	3.8	95	162	11	MOLECULE:RAB6 GTPASE;
969:	2nt4-A	3.6	3	79	126	13	MOLECULE:RESPONSE REGULATOR HOMOLOG;
970:	3cs3-A	3.6	3.5	93	266	5	MOLECULE:SUGAR-BINDING TRANSCRIPTIONAL REGULAT
971:	1xea-A	3.6	3.6	93	311	9	MOLECULE:OXIDOREDUCTASE, GFO/IDH/MOCA FAMILY;
972:	1zo1-I	3.6	4	95	501	11	MOLECULE:P/I-SITE TRNA;
973:	1ob2-A	3.6	5.8	112	393	10	MOLECULE:ELONGATION FACTOR TU;
974:	3svt-B	3.6	3.5	108	275	9	MOLECULE:SHORT-CHAIN TYPE DEHYDROGENASE/REDUCT
975:	2h57-A	3.6	3.5	97	165	15	MOLECULE:ADP-RIBOSYLATION FACTOR-LIKE PROTEIN
976:	1nxq-A	3.6	3.8	105	251	7	MOLECULE:R-ALCOHOL DEHYDROGENASE;
977:	1r2q-A	3.6	3.9	98	170	4	MOLECULE:RAS-RELATED PROTEIN RAB-5A;
978:	2qvg-A	3.6	3.8	91	129	13	MOLECULE:TWO COMPONENT RESPONSE REGULATOR;
979:	2h57-C	3.6	3.6	99	166	11	MOLECULE:ADP-RIBOSYLATION FACTOR-LIKE PROTEIN
980:	1mv8-A	3.6	3.4	95	436	8	MOLECULE:GDP-MANNOSE 6-DEHYDROGENASE;
981:	1xd9-A	3.6	3.7	103	289	10	MOLECULE:NITROGENASE IRON PROTEIN 1;
982:	1tq6-A	3.6	3.8	92	402	11	MOLECULE:INTERFERON-INDUCIBLE GTPASE;
983:	1yl5-A	3.6	3.2	89	247	3	MOLECULE:DIHYDRODIPICOLINATE REDUCTASE;
984:	3gpd-G	3.6	3.2	90	334	10	MOLECULE:D-GLYCERALDEHYDE-3-PHOSPHATE DEHYDROG
985:	2r00-A	3.6	3.2	95	306	6	MOLECULE:ASPARTATE-SEMIALDEHYDE DEHYDROGENASE;
986:	1k6i-A	3.6	3.1	95	318	8	MOLECULE:NMRA;
987:	1i5r-A	3.6	3.6	109	285	6	MOLECULE:TYPE 1 17 BETA-HYDROXYSTEROID DEHYDRO
988:	2h18-A	3.6	4.2	98	174	8	MOLECULE:ADP-RIBOSYLATION FACTOR-LIKE PROTEIN
989:	1s0u-A	3.6	5.2	102	391	13	MOLECULE:TRANSLATION INITIATION FACTOR 2 GAMMA
990:	3c5c-B	3.6	3.6	98	167	11	MOLECULE:RAS-LIKE PROTEIN 12;
991:	3whp-A	3.6	4.3	83	192	10	MOLECULE:PROBABLE TRANSCRIPTIONAL REGULATOR;
992:	1qg4-B	3.6	3.8	103	215	6	MOLECULE:PROTEIN (RAN);
993:	1z0f-A	3.6	3.5	94	167	4	MOLECULE:RAB14, MEMBER RAS ONCOGENE FAMILY;
994:	1yzf-A	3.6	3.8	102	195	9	MOLECULE:LIPASE/ACYLHYDROLASE;
995:	1i9c-A	3.6	3.5	90	137	11	MOLECULE:GLUTAMATE MUTASE;
996:	5uzb-K	3.6	3.8	89	143	9	MOLECULE:TOLL/INTERLEUKIN-1 RECEPTOR DOMAIN-CO
997:	6tj0-B	3.6	3.5	85	253	6	MOLECULE:BACTERIAL CELLULOSE SYNTHESIS SUBUNIT
998:	3vtf-A	3.6	3.2	97	432	5	MOLECULE:UDP-GLUCOSE 6-DEHYDROGENASE;
999:	4d02-A	3.6	3.9	101	399	6	MOLECULE:ANAEROBIC NITRIC OXIDE REDUCTASE FLAV
1000:	4ywh-A	3.6	3.5	94	310	12	MOLECULE:ABC TRANSPORTER SOLUTE BINDING PROTEI
1001:	4r1u-B	3.6	3.3	99	309	11	MOLECULE:CINNAMOYL COA REDUCTASE;
1002:	5dhu-B	3.6	3.7	79	262	8	MOLECULE:NAD KINASE 1;
1003:	4ys6-A	3.6	3.2	90	324	10	MOLECULE:PUTATIVE SOLUTE-BINDING COMPONENT OF
1004:	4hao-B	3.6	5.7	90	284	8	MOLECULE:PROBABLE INORGANIC POLYPHOSPHATE/ATP-
1005:	3mtj-A	3.6	4.1	103	431	8	MOLECULE:HOMOSERINE DEHYDROGENASE;
1006:	2wkp-A	3.6	4.1	102	320	4	MOLECULE:NPH1-1, RAS-RELATED C3 BOTULINUM TOXI
1007:	3k93-A	3.6	4.4	85	223	5	MOLECULE:PHAGE RELATED EXONUCLEASE;
1008:	1spx-A	3.6	3.5	101	237	14	MOLECULE:SHORT-CHAIN REDUCTASE FAMILY MEMBER (
1009:	1zun-B	3.6	4.4	106	394	6	MOLECULE:SULFATE ADENYLYLTRANSFERASE SUBUNIT 2
1010:	3eod-A	3.6	3.2	75	115	9	MOLECULE:PROTEIN HNR;
1011:	2aho-A	3.6	5.3	105	401	10	MOLECULE:TRANSLATION INITIATION FACTOR 2 GAMMA
1012:	5izk-A	3.6	6.1	105	480	9	MOLECULE:SELENOCYSTEINE-SPECIFIC ELONGATION FA
1013:	6ulg-G	3.6	5.9	113	310	6	MOLECULE:FOLLICULIN;
1014:	1z6x-A	3.6	4.1	94	175	16	MOLECULE:ADP-RIBOSYLATION FACTOR 4;
1015:	2ery-B	3.6	3.7	102	169	6	MOLECULE:RAS-RELATED PROTEIN R-RAS2;
1016:	1req-D	3.6	3.9	91	622	5	MOLECULE:METHYLMALONYL-COA MUTASE;
1017:	1nqv-A	3.6	4.1	94	154	6	MOLECULE:6,7-DIMETHYL-8-RIBITYLLUMAZINE SYNTHA
1018:	1dc8-A	3.6	3.4	86	124	8	MOLECULE:NITROGEN REGULATION PROTEIN;
1019:	1kc1-A	3.6	3.4	100	298	5	MOLECULE:DTDP-GLUCOSE OXIDOREDUCTASE;
1020:	1hdg-Q	3.6	3.3	95	332	11	MOLECULE:HOLO-D-GLYCERALDEHYDE-3-PHOSPHATE DEH
1021:	1ek0-A	3.6	3.7	98	170	5	MOLECULE:PROTEIN (GTP-BINDING PROTEIN YPT51);
1022:	3m2p-B	3.6	3.3	102	255	11	MOLECULE:UDP-N-ACETYLGLUCOSAMINE 4-EPIMERASE;
1023:	2fwm-X	3.6	3.8	104	212	8	MOLECULE:2,3-DIHYDRO-2,3-DIHYDROXYBENZOATE DEH
1024:	1xnw-B	3.6	4.6	107	521	8	MOLECULE:PROPIONYL-COA CARBOXYLASE COMPLEX B S
1025:	1x0u-D	3.6	4	109	518	3	MOLECULE:HYPOTHETICAL METHYLMALONYL-COA DECARB
1026:	1vrg-A	3.6	4	108	515	5	MOLECULE:PROPIONYL-COA CARBOXYLASE, BETA SUBUN
1027:	4j2o-F	3.5	3.3	102	300	8	MOLECULE:UDP-N-ACETYLGLUCOSAMINE 4,6-DEHYDRATA
1028:	3bzw-A	3.5	3.5	104	248	10	MOLECULE:PUTATIVE LIPASE;
1029:	6nz4-A	3.5	3.7	109	467	8	MOLECULE:YCJX STRESS PROTEIN;
1030:	6tj0-A	3.5	3.2	83	266	7	MOLECULE:BACTERIAL CELLULOSE SYNTHESIS SUBUNIT
1031:	5tgx-D	3.5	4.5	93	225	4	MOLECULE:R-SWAI PROTEIN;
1032:	5tgq-A	3.5	4.1	93	226	9	MOLECULE:R.SWAI PROTEIN;
1033:	5tgx-B	3.5	4.5	93	225	4	MOLECULE:R-SWAI PROTEIN;
1034:	5th3-B	3.5	4.5	93	226	4	MOLECULE:R-SWAI PROTEIN;
1035:	4v1a-w	3.5	3.8	112	387	5	MOLECULE:MITORIBOSOMAL PROTEIN ML37, MRPL37;
1036:	5th3-A	3.5	4.7	94	226	5	MOLECULE:R-SWAI PROTEIN;
1037:	1rvb-A	3.5	4.1	84	244	6	MOLECULE:DNA (5'-D(*AP*AP*AP*GP*AP*TP*AP*TP*CP
1038:	3ajv-C	3.5	2.7	72	161	11	MOLECULE:PUTATIVE UNCHARACTERIZED PROTEIN;
1039:	1t0f-A	3.5	3.1	87	264	8	MOLECULE:TRANSPOSON TN7 TRANSPOSITION PROTEIN
1040:	1na5-A	3.5	3.9	103	195	8	MOLECULE:INTEGRIN ALPHA-M;
1041:	1s2d-B	3.5	3.5	90	167	9	MOLECULE:NUCLEOSIDE 2-DEOXYRIBOSYLTRANSFERASE;
1042:	2obx-A	3.5	4.4	101	150	7	MOLECULE:6,7-DIMETHYL-8-RIBITYLLUMAZINE SYNTHA
1043:	1xg5-C	3.5	3.6	100	257	8	MOLECULE:ARPG836;
1044:	3req-B	3.5	3.9	91	620	7	MOLECULE:METHYLMALONYL-COA MUTASE;
1045:	5brj-A	3.5	3.4	84	140	7	MOLECULE:TWO COMPONENT RESPONSE REGULATOR;
1046:	3r75-B	3.5	4.4	96	622	8	MOLECULE:ANTHRANILATE/PARA-AMINOBENZOATE SYNTH
1047:	1fzq-A	3.5	3.9	94	176	15	MOLECULE:ADP-RIBOSYLATION FACTOR-LIKE PROTEIN
1048:	2yz7-A	3.5	3.7	106	260	8	MOLECULE:D-3-HYDROXYBUTYRATE DEHYDROGENASE;
1049:	1k7c-A	3.5	3.2	96	233	8	MOLECULE:RHAMNOGALACTURONAN ACETYLESTERASE;
1050:	3ehd-A	3.5	3.7	90	158	8	MOLECULE:UNCHARACTERIZED CONSERVED PROTEIN;
1051:	1ky2-A	3.5	3.9	100	180	8	MOLECULE:GTP-BINDING PROTEIN YPT7P;
1052:	1e1c-B	3.5	3.9	91	619	5	MOLECULE:METHYLMALONYL-COA MUTASE ALPHA CHAIN;
1053:	1w73-A	3.5	4.1	108	288	12	MOLECULE:2,4-DIENOYL-COA REDUCTASE;
1054:	1y6j-A	3.5	5.2	99	289	5	MOLECULE:L-LACTATE DEHYDROGENASE;
1055:	1s2i-C	3.5	3.5	88	167	9	MOLECULE:PURINE TRANS DEOXYRIBOSYLASE;
1056:	2yut-A	3.5	3.9	100	202	12	MOLECULE:PUTATIVE SHORT-CHAIN OXIDOREDUCTASE;
1057:	3ias-6	3.5	3.3	81	145	4	MOLECULE:NADH-QUINONE OXIDOREDUCTASE SUBUNIT 1
1058:	5c8e-H	3.5	3.5	89	201	8	MOLECULE:LIGHT-DEPENDENT TRANSCRIPTIONAL REGUL
1059:	4bqo-A	3.5	3	85	308	5	MOLECULE:PUTATIVE CAPSULAR POLYSACCHARIDE BIOS
1060:	3m2t-A	3.5	3.4	91	342	7	MOLECULE:PROBABLE DEHYDROGENASE;
1061:	2c57-A	3.5	3.7	100	164	4	MOLECULE:3-DEHYDROQUINATE DEHYDRATASE;
1062:	4igi-A	3.5	3.8	101	197	11	MOLECULE:COLLAGEN ALPHA3(VI);
1063:	3ias-F	3.5	3.3	81	145	4	MOLECULE:NADH-QUINONE OXIDOREDUCTASE SUBUNIT 1
1064:	3mm4-A	3.5	3.5	82	145	9	MOLECULE:HISTIDINE KINASE HOMOLOG;
1065:	3o38-A	3.5	3.8	104	244	8	MOLECULE:SHORT CHAIN DEHYDROGENASE;
1066:	1qki-F	3.5	3.7	97	490	12	MOLECULE:GLUCOSE-6-PHOSPHATE 1-DEHYDROGENASE;
1067:	1p9o-B	3.5	3.5	95	280	9	MOLECULE:PHOSPHOPANTOTHENOYLCYSTEINE SYNTHETAS
1068:	1x7h-B	3.5	3.5	102	261	9	MOLECULE:PUTATIVE KETOACYL REDUCTASE;
1069:	1mky-A	3.5	3.7	100	407	10	MOLECULE:PROBABLE GTP-BINDING PROTEIN ENGA;
1070:	1e3w-D	3.5	3.3	100	255	6	MOLECULE:SHORT CHAIN 3-HYDROXYACYL-COA DEHYDRO
1071:	4bqn-A	3.5	2.9	85	311	6	MOLECULE:CAPSULAR POLYSACCHARIDE BIOSYNTHESIS
1072:	6req-D	3.5	3.9	91	619	5	MOLECULE:PROTEIN (METHYLMALONYL-COA MUTASE);
1073:	2fqx-A	3.5	3.4	98	316	8	MOLECULE:MEMBRANE LIPOPROTEIN TMPC;
1074:	1zbd-A	3.5	3.9	104	177	8	MOLECULE:RABPHILIN-3A;
1075:	2pv7-B	3.5	3.5	87	280	10	MOLECULE:T-PROTEIN [INCLUDES: CHORISMATE MUTAS
1076:	4zgs-A	3.5	3.4	91	346	8	MOLECULE:PUTATIVE D-LACTATE DEHYDROGENASE;
1077:	3euw-A	3.5	3.2	92	333	1	MOLECULE:MYO-INOSITOL DEHYDROGENASE;
1078:	4gmg-A	3.5	3.7	98	358	10	MOLECULE:YERSINIABACTIN BIOSYNTHETIC PROTEIN Y
1079:	1tqd-B	3.5	4.2	95	379	8	MOLECULE:INTERFERON-INDUCIBLE GTPASE;
1080:	3geh-A	3.5	4	100	443	8	MOLECULE:TRNA MODIFICATION GTPASE MNME;
1081:	5ze4-A	3.5	3.2	90	569	7	MOLECULE:DIHYDROXY-ACID DEHYDRATASE, CHLOROPLA
1082:	4lis-A	3.5	3	101	364	10	MOLECULE:UDP-GLUCOSE 4-EPIMERASE;
1083:	3mjs-A	3.5	5.1	98	476	9	MOLECULE:AMPHB;
1084:	6nzd-G	3.5	5.7	112	299	8	MOLECULE:RAGULATOR COMPLEX PROTEIN LAMTOR1;
1085:	3luf-B	3.5	3.5	95	246	11	MOLECULE:TWO-COMPONENT SYSTEM RESPONSE REGULAT
1086:	3q2i-A	3.5	3.5	90	345	4	MOLECULE:DEHYDROGENASE;
1087:	4h3v-A	3.5	3.6	98	385	4	MOLECULE:OXIDOREDUCTASE DOMAIN PROTEIN;
1088:	4wwh-A	3.5	3.2	89	329	4	MOLECULE:ABC TRANSPORTER;
1089:	4tqg-A	3.5	3.6	98	297	8	MOLECULE:PUTATIVE DTDP-D-GLUCOSE 4 6-DEHYDRATA
1090:	3rc1-A	3.5	3.4	92	325	4	MOLECULE:SUGAR 3-KETOREDUCTASE;
1091:	6qrl-A	3.5	2.9	78	123	5	MOLECULE:HYBRID KINASE;
1092:	4zms-B	3.5	3.3	86	199	13	MOLECULE:RESPONSE REGULATOR;
1093:	4rie-A	3.5	3.6	96	358	9	MOLECULE:GLYCOSYL TRANSFERASE HOMOLOG;
1094:	2d2i-A	3.5	3.8	98	338	6	MOLECULE:GLYCERALDEHYDE 3-PHOSPHATE DEHYDROGEN
1095:	1fdv-A	3.5	3.6	105	285	8	MOLECULE:17-BETA-HYDROXYSTEROID DEHYDROGENASE;
1096:	3u37-H	3.5	3.5	101	375	8	MOLECULE:ACETYL-XYLAN ESTERASE EST2A;
1097:	1kk0-A	3.5	5.5	108	399	8	MOLECULE:EIF2GAMMA;
1098:	4hea-6	3.5	3.3	86	161	5	MOLECULE:NADH-QUINONE OXIDOREDUCTASE SUBUNIT 1
1099:	1o5i-A	3.5	3.4	99	234	10	MOLECULE:3-OXOACYL-(ACYL CARRIER PROTEIN) REDU
1100:	1uzm-B	3.5	4.1	102	210	9	MOLECULE:3-OXOACYL-[ACYL-CARRIER PROTEIN] REDU
1101:	4wxm-B	3.5	3.3	82	129	9	MOLECULE:TRANSCRIPTIONAL REGULATOR FLEQ;
1102:	1kk2-A	3.5	6	108	396	7	MOLECULE:EIF2GAMMA;
1103:	2b98-E	3.5	4.5	97	152	7	MOLECULE:RIBOFLAVIN SYNTHASE;
1104:	1p9o-A	3.5	3.7	96	269	8	MOLECULE:PHOSPHOPANTOTHENOYLCYSTEINE SYNTHETAS
1105:	6o7a-A	3.5	3.9	111	506	8	MOLECULE:ION CHANNEL CASTOR;
1106:	2zxo-A	3.5	3.1	79	648	13	MOLECULE:SINGLE-STRANDED DNA SPECIFIC EXONUCLE
1107:	3rab-A	3.5	3.8	98	169	4	MOLECULE:PROTEIN (RAB3A);
1108:	3gpd-R	3.5	3.4	93	334	12	MOLECULE:D-GLYCERALDEHYDE-3-PHOSPHATE DEHYDROG
1109:	1eud-A	3.5	3.7	93	306	5	MOLECULE:SUCCINYL-COA SYNTHETASE, ALPHA CHAIN;
1110:	4ic1-B	3.5	5.4	90	203	6	MOLECULE:UNCHARACTERIZED PROTEIN;
1111:	1rzu-B	3.5	3.5	94	478	4	MOLECULE:GLYCOGEN SYNTHASE 1;
1112:	1k6x-A	3.5	3	95	324	8	MOLECULE:NMRA;
1113:	2i1w-A	3.5	5.3	84	257	8	MOLECULE:PROBABLE INORGANIC POLYPHOSPHATE/ATP-
1114:	4asi-F	3.5	3.9	119	718	8	MOLECULE:ACETYL-COA CARBOXYLASE 1;
1115:	1x0u-C	3.5	3.9	107	518	3	MOLECULE:HYPOTHETICAL METHYLMALONYL-COA DECARB
1116:	3cz5-A	3.5	2.9	71	141	8	MOLECULE:TWO-COMPONENT RESPONSE REGULATOR, LUX
1117:	1vrg-B	3.5	3.8	104	515	5	MOLECULE:PROPIONYL-COA CARBOXYLASE, BETA SUBUN
1118:	1vrg-E	3.5	3.8	104	515	5	MOLECULE:PROPIONYL-COA CARBOXYLASE, BETA SUBUN
1119:	1vrg-D	3.5	3.8	104	515	5	MOLECULE:PROPIONYL-COA CARBOXYLASE, BETA SUBUN
1120:	1vrg-C	3.5	3.8	104	515	5	MOLECULE:PROPIONYL-COA CARBOXYLASE, BETA SUBUN
1121:	1zmb-A	3.4	3.6	110	284	8	MOLECULE:ACETYLXYLAN ESTERASE RELATED ENZYME;
1122:	2e87-A	3.4	4	98	356	7	MOLECULE:HYPOTHETICAL PROTEIN PH1320;
1123:	5xks-F	3.4	3.4	90	253	14	MOLECULE:THERMOSTABLE MONOACYLGLYCEROL LIPASE;
1124:	6i79-A	3.4	3.7	104	271	10	MOLECULE:SEPIAPTERIN REDUCTASE;
1125:	1yra-B	3.4	4.1	102	261	5	MOLECULE:ATP(GTP)BINDING PROTEIN;
1126:	3c5h-A	3.4	3.7	100	232	10	MOLECULE:GLUCOCORTICOID RECEPTOR DNA-BINDING F
1127:	3d7l-A	3.4	3	90	202	11	MOLECULE:LIN1944 PROTEIN;
1128:	2ost-A	3.4	3.4	83	148	10	MOLECULE:SYNTHETIC DNA 29 MER;
1129:	1u9y-A	3.4	3.5	87	274	10	MOLECULE:RIBOSE-PHOSPHATE PYROPHOSPHOKINASE;
1130:	2ggs-A	3.4	3.1	95	273	8	MOLECULE:273AA LONG HYPOTHETICAL DTDP-4-DEHYDR
1131:	1rvv-1	3.4	4.2	104	154	10	MOLECULE:RIBOFLAVIN SYNTHASE;
1132:	1c41-A	3.4	4.5	103	165	5	MOLECULE:LUMAZINE SYNTHASE;
1133:	1i01-C	3.4	3.9	97	220	13	MOLECULE:BETA-KETOACYL [ACP] REDUCTASE;
1134:	1kyv-E	3.4	4.5	98	152	3	MOLECULE:6,7-DIMETHYL-8-RIBITYLLUMAZINE SYNTHA
1135:	3luc-A	3.4	3.9	86	135	10	MOLECULE:PROTEIN ARGONAUTE-2;
1136:	1e92-A	3.4	4.2	104	268	12	MOLECULE:PTERIDINE REDUCTASE 1;
1137:	1cyd-A	3.4	3.8	101	242	10	MOLECULE:CARBONYL REDUCTASE;
1138:	2ae2-A	3.4	3.5	103	259	9	MOLECULE:PROTEIN (TROPINONE REDUCTASE-II);
1139:	1kk1-A	3.4	4.9	106	397	13	MOLECULE:EIF2GAMMA;
1140:	1h0r-A	3.4	3.5	93	139	6	MOLECULE:3-DEHYDROQUINATE DEHYDRATASE;
1141:	1e7w-A	3.4	4	102	268	12	MOLECULE:PTERIDINE REDUCTASE;
1142:	1r1d-A	3.4	3.4	84	242	6	MOLECULE:CARBOXYLESTERASE;
1143:	1vm6-B	3.4	3.5	88	218	7	MOLECULE:DIHYDRODIPICOLINATE REDUCTASE;
1144:	1zit-A	3.4	3.6	87	121	11	MOLECULE:TRANSCRIPTIONAL REGULATOR (NTRC FAMIL
1145:	2yz7-B	3.4	3.8	106	260	8	MOLECULE:D-3-HYDROXYBUTYRATE DEHYDROGENASE;
1146:	1oiv-A	3.4	3.6	95	168	6	MOLECULE:RAS-RELATED PROTEIN RAB-11A;
1147:	1xkq-A	3.4	3.4	103	272	12	MOLECULE:SHORT-CHAIN REDUCTASE FAMILY MEMBER (
1148:	1svi-A	3.4	3.9	95	182	5	MOLECULE:GTP-BINDING PROTEIN YSXC;
1149:	3klo-D	3.4	3.6	89	173	10	MOLECULE:TRANSCRIPTIONAL REGULATOR VPST;
1150:	1t5b-A	3.4	3.7	94	199	2	MOLECULE:ACYL CARRIER PROTEIN PHOSPHODIESTERAS
1151:	1d4a-A	3.4	5.6	100	273	5	MOLECULE:QUINONE REDUCTASE;
1152:	1yt5-A	3.4	3.3	76	256	9	MOLECULE:INORGANIC POLYPHOSPHATE/ATP-NAD KINAS
1153:	1s2l-B	3.4	3.4	88	167	9	MOLECULE:PURINE TRANS DEOXYRIBOSYLASE;
1154:	1iib-A	3.4	3	76	103	8	MOLECULE:ENZYME IIB OF THE CELLOBIOSE-SPECIFIC
1155:	2f7s-A	3.4	4.2	86	179	6	MOLECULE:RAS-RELATED PROTEIN RAB-27B;
1156:	1kz9-E	3.4	4.3	95	152	3	MOLECULE:6,7-DIMETHYL-8-RIBITYLLUMAZINE SYNTHA
1157:	1e6w-A	3.4	3.3	100	251	6	MOLECULE:SHORT CHAIN 3-HYDROXYACYL-COA DEHYDRO
1158:	3p94-A	3.4	3.1	91	204	3	MOLECULE:GDSL-LIKE LIPASE;
1159:	3klb-A	3.4	3.3	87	162	9	MOLECULE:PUTATIVE FLAVOPROTEIN;
1160:	1yzg-A	3.4	3.4	88	168	16	MOLECULE:ADP-RIBOSYLATION FACTOR-LIKE 8;
1161:	2gf0-B	3.4	3.7	100	174	7	MOLECULE:GTP-BINDING PROTEIN DI-RAS1;
1162:	1xi2-A	3.4	4	93	230	5	MOLECULE:NRH DEHYDROGENASE [QUINONE] 2;
1163:	1byu-A	3.4	3.9	103	202	5	MOLECULE:PROTEIN (GTP-BINDING PROTEIN RAN);
1164:	2d1y-C	3.4	3.4	105	248	9	MOLECULE:HYPOTHETICAL PROTEIN TT0321;
1165:	6ro4-E	3.4	3.8	101	236	6	MOLECULE:DNA1;
1166:	2gf9-A	3.4	3.6	101	176	7	MOLECULE:RAS-RELATED PROTEIN RAB-3D;
1167:	1g17-A	3.4	3.7	99	168	8	MOLECULE:RAS-RELATED PROTEIN SEC4;
1168:	3kln-D	3.4	3.8	89	173	9	MOLECULE:TRANSCRIPTIONAL REGULATOR, LUXR FAMIL
1169:	3c3k-B	3.4	3.7	90	272	9	MOLECULE:ALANINE RACEMASE;
1170:	3tzk-B	3.4	4.1	107	247	11	MOLECULE:3-OXOACYL-[ACYL-CARRIER PROTEIN] REDU
1171:	4egb-A	3.4	3.2	97	311	7	MOLECULE:DTDP-GLUCOSE 4,6-DEHYDRATASE;
1172:	4rk1-D	3.4	3.6	92	269	9	MOLECULE:RIBOSE TRANSCRIPTIONAL REGULATOR;
1173:	2p5u-A	3.4	3.4	99	311	9	MOLECULE:UDP-GLUCOSE 4-EPIMERASE;
1174:	4bs9-A	3.4	3.8	91	691	10	MOLECULE:TRUD;
1175:	1suw-A	3.4	3.2	79	249	13	MOLECULE:PROBABLE INORGANIC POLYPHOSPHATE/ATP-
1176:	5dhr-A	3.4	3.3	77	263	9	MOLECULE:NAD KINASE 1;
1177:	1gca-A	3.4	3.5	91	309	4	MOLECULE:GLUCOSE/GALACTOSE-BINDING PROTEIN;
1178:	6ot0-A	3.4	3.9	109	354	11	MOLECULE:SMOOTHENED HOMOLOG;
1179:	6gvw-D	3.4	3.7	99	239	11	MOLECULE:BRCA1-A COMPLEX SUBUNIT ABRAXAS 1;
1180:	5dhq-A	3.4	3.2	77	263	9	MOLECULE:NAD KINASE 1;
1181:	1ehi-A	3.4	4	100	360	11	MOLECULE:D-ALANINE:D-LACTATE LIGASE;
1182:	2iks-A	3.4	4	90	276	3	MOLECULE:DNA-BINDING TRANSCRIPTIONAL DUAL REGU
1183:	6qrl-B	3.4	3.3	81	117	7	MOLECULE:HYBRID KINASE;
1184:	4ew6-A	3.4	3.5	90	309	2	MOLECULE:D-GALACTOSE-1-DEHYDROGENASE PROTEIN;
1185:	2yv2-A	3.4	3.6	86	269	8	MOLECULE:SUCCINYL-COA SYNTHETASE ALPHA CHAIN;
1186:	1mfz-A	3.4	3.3	93	436	9	MOLECULE:GDP-MANNOSE 6-DEHYDROGENASE;
1187:	3gpi-A	3.4	3.3	96	273	9	MOLECULE:NAD-DEPENDENT EPIMERASE/DEHYDRATASE;
1188:	2q2q-A	3.4	3.4	101	250	9	MOLECULE:BETA-D-HYDROXYBUTYRATE DEHYDROGENASE;
1189:	6gpl-D	3.4	3.3	98	341	8	MOLECULE:GDP-MANNOSE 4,6 DEHYDRATASE;
1190:	2xcu-A	3.4	3.3	87	353	7	MOLECULE:3-DEOXY-D-MANNO-2-OCTULOSONIC ACID TR
1191:	1fxw-F	3.4	3.3	101	212	6	MOLECULE:PLATELET-ACTIVATING FACTOR ACETYLHYDR
1192:	3er6-A	3.4	3.5	93	192	6	MOLECULE:PUTATIVE TRANSCRIPTIONAL REGULATOR PR
1193:	1e6w-D	3.4	4.1	104	255	7	MOLECULE:SHORT CHAIN 3-HYDROXYACYL-COA DEHYDRO
1194:	3wad-B	3.4	3.4	97	401	9	MOLECULE:GLYCOSYLTRANSFERASE;
1195:	1h05-A	3.4	3.6	92	138	7	MOLECULE:3-DEHYDROQUINATE DEHYDRATASE;
1196:	1gyp-A	3.4	3.6	103	358	8	MOLECULE:GLYCERALDEHYDE-3-PHOSPHATE DEHYDROGEN
1197:	1szj-G	3.4	3.2	90	333	10	MOLECULE:D-GLYCERALDEHYDE-3-PHOSPHATE-DEHYDROG
1198:	1scu-A	3.4	3.1	85	288	4	MOLECULE:SUCCINYL-COA SYNTHETASE, ALPHA SUBUNI
1199:	1to6-A	3.4	3.8	103	371	6	MOLECULE:GLYCERATE KINASE;
1200:	1qr2-A	3.4	4	94	230	5	MOLECULE:PROTEIN (QUINONE REDUCTASE TYPE 2);
1201:	1sul-A	3.4	3.3	89	186	10	MOLECULE:GTP-BINDING PROTEIN YSXC;
1202:	2j48-A	3.4	4.2	87	119	10	MOLECULE:TWO-COMPONENT SENSOR KINASE;
1203:	5i6f-A	3.4	4.3	109	1044	7	MOLECULE:ACETYL-COA CARBOXYLASE-LIKE PROTEIN;
1204:	1x0u-F	3.4	4.2	106	518	5	MOLECULE:HYPOTHETICAL METHYLMALONYL-COA DECARB
1205:	5i6g-A	3.4	3.4	103	1028	11	MOLECULE:ACETYL-COA CARBOXYLASE-LIKE PROTEIN,A
1206:	4kfc-B	3.4	4.7	78	224	12	MOLECULE:KDP OPERON TRANSCRIPTIONAL REGULATORY
1207:	1xo6-D	3.4	4.1	102	521	4	MOLECULE:PROPIONYL-COA CARBOXYLASE COMPLEX B S
1208:	3mfm-D	3.4	3.7	104	521	6	MOLECULE:PROPIONYL-COA CARBOXYLASE COMPLEX B S
1209:	1vrg-F	3.4	3.7	108	515	5	MOLECULE:PROPIONYL-COA CARBOXYLASE, BETA SUBUN
1210:	1xo6-C	3.4	4.1	106	521	6	MOLECULE:PROPIONYL-COA CARBOXYLASE COMPLEX B S
1211:	1xo6-B	3.4	3.8	105	521	6	MOLECULE:PROPIONYL-COA CARBOXYLASE COMPLEX B S
1212:	3cz5-D	3.4	3.7	74	142	7	MOLECULE:TWO-COMPONENT RESPONSE REGULATOR, LUX
1213:	6gup-A	3.3	3.8	98	340	7	MOLECULE:SIDEROPHORE BIOSYNTHESIS LIPASE/ESTER
1214:	3uce-A	3.3	3.6	101	219	9	MOLECULE:DEHYDROGENASE;
1215:	2b3d-A	3.3	4.4	94	193	4	MOLECULE:MODULATOR OF DRUG ACTIVITY B;
1216:	5kwe-A	3.3	3.7	102	255	14	MOLECULE:HALOHYDRIN DEHALOGENASE;
1217:	6d2v-A	3.3	3.2	93	315	9	MOLECULE:TERB OXIDOREDUCTASE;
1218:	2ht6-B	3.3	3.7	95	165	7	MOLECULE:GTP-BINDING PROTEIN GEM;
1219:	3luk-A	3.3	3.9	85	136	12	MOLECULE:PROTEIN ARGONAUTE-2;
1220:	2f59-D	3.3	4.2	94	147	5	MOLECULE:6,7-DIMETHYL-8-RIBITYLLUMAZINE SYNTHA
1221:	4jel-A	3.3	3.4	86	152	6	MOLECULE:CMP/HYDROXYMETHYL CMP HYDROLASE;
1222:	2v6f-A	3.3	3.5	98	355	11	MOLECULE:PROGESTERONE 5-BETA-REDUCTASE;
1223:	6jl2-B	3.3	3	95	391	4	MOLECULE:THERMOLABILE HEMOLYSIN;
1224:	1hur-B	3.3	4.2	96	180	8	MOLECULE:HUMAN ADP-RIBOSYLATION FACTOR 1;
1225:	1ega-B	3.3	3.5	90	293	10	MOLECULE:PROTEIN (GTP-BINDING PROTEIN ERA);
1226:	3c1a-A	3.3	3.5	84	307	6	MOLECULE:PUTATIVE OXIDOREDUCTASE;
1227:	3etn-B	3.3	4.1	97	198	10	MOLECULE:PUTATIVE PHOSPHOSUGAR ISOMERASE INVOL
1228:	1uad-A	3.3	4.1	99	173	8	MOLECULE:RAS-RELATED PROTEIN RAL-A;
1229:	1gz6-A	3.3	3.7	101	301	2	MOLECULE:ESTRADIOL 17 BETA-DEHYDROGENASE 4;
1230:	3efh-A	3.3	3.7	97	307	11	MOLECULE:RIBOSE-PHOSPHATE PYROPHOSPHOKINASE 1;
1231:	6qta-A	3.3	3.6	107	258	12	MOLECULE:MIDASIN,MIDASIN;
1232:	6iaq-B	3.3	3.3	90	336	9	MOLECULE:DIHYDRODIPICOLINATE REDUCTASE N-TERMI
1233:	6erf-G	3.3	3.7	103	495	5	MOLECULE:X-RAY REPAIR CROSS-COMPLEMENTING PROT
1234:	3lvf-P	3.3	3.1	92	338	7	MOLECULE:GLYCERALDEHYDE-3-PHOSPHATE DEHYDROGEN
1235:	1obf-O	3.3	3.5	94	335	7	MOLECULE:GLYCERALDEHYDE 3-PHOSPHATE DEHYDROGEN
1236:	1g3q-A	3.3	3.6	103	237	11	MOLECULE:CELL DIVISION INHIBITOR;
1237:	1xhl-A	3.3	3.6	103	274	11	MOLECULE:SHORT-CHAIN DEHYDROGENASE/REDUCTASE F
1238:	1z06-A	3.3	4	96	165	5	MOLECULE:RAS-RELATED PROTEIN RAB-33B;
1239:	1de0-A	3.3	3.8	103	289	10	MOLECULE:NITROGENASE IRON PROTEIN;
1240:	6iaq-D	3.3	3.1	87	339	8	MOLECULE:DIHYDRODIPICOLINATE REDUCTASE N-TERMI
1241:	2ydy-A	3.3	3.1	94	260	10	MOLECULE:METHIONINE ADENOSYLTRANSFERASE 2 SUBU
1242:	1sul-B	3.3	3.7	91	195	8	MOLECULE:GTP-BINDING PROTEIN YSXC;
1243:	3d1l-A	3.3	3.1	87	257	8	MOLECULE:PUTATIVE NADP OXIDOREDUCTASE BF3122;
1244:	3q7t-A	3.3	3	72	96	6	MOLECULE:TRANSCRIPTIONAL REGULATORY PROTEIN;
1245:	2ark-A	3.3	4.3	110	187	12	MOLECULE:FLAVODOXIN;
1246:	3bmc-B	3.3	3.6	98	249	9	MOLECULE:PTERIDINE REDUCTASE;
1247:	2dkn-A	3.3	3.4	101	254	15	MOLECULE:3-ALPHA-HYDROXYSTEROID DEHYDROGENASE;
1248:	1xjc-A	3.3	3	77	145	10	MOLECULE:MOBB PROTEIN HOMOLOG;
1249:	3rap-S	3.3	3.7	96	167	8	MOLECULE:PROTEIN (G PROTEIN RAP2A);
1250:	3q7s-B	3.3	3.2	74	94	4	MOLECULE:TRANSCRIPTIONAL REGULATORY PROTEIN;
1251:	1rtk-A	3.3	4.3	101	486	9	MOLECULE:COMPLEMENT FACTOR B BB FRAGMENT;
1252:	1n3y-A	3.3	3.8	96	189	6	MOLECULE:INTEGRIN ALPHA-X;
1253:	6o7a-C	3.3	3.9	106	506	6	MOLECULE:ION CHANNEL CASTOR;
1254:	2ag5-A	3.3	3.8	104	246	6	MOLECULE:DEHYDROGENASE/REDUCTASE (SDR FAMILY)
1255:	2m6r-A	3.3	3.5	91	149	7	MOLECULE:FLAVODOXIN;
1256:	3l2o-B	3.3	3.8	107	274	7	MOLECULE:S-PHASE KINASE-ASSOCIATED PROTEIN 1;
1257:	2ayy-A	3.3	3	77	121	12	MOLECULE:SENSOR KINASE PROTEIN RCSC;
1258:	1px0-A	3.3	3.8	102	252	13	MOLECULE:HALOHYDRIN DEHALOGENASE;
1259:	2xa2-A	3.3	3.4	95	412	12	MOLECULE:TREHALOSE-SYNTHASE TRET;
1260:	1tik-A	3.3	4.1	99	203	5	MOLECULE:ACYL CARRIER PROTEIN PHOSPHODIESTERAS
1261:	1z26-A	3.3	3.7	102	716	8	MOLECULE:ARGONAUTE;
1262:	3skv-A	3.3	3.3	99	354	7	MOLECULE:SSFX3;
1263:	1yde-F	3.3	3.4	99	256	5	MOLECULE:RETINAL DEHYDROGENASE/REDUCTASE 3;
1264:	3r5x-C	3.3	3.8	87	284	7	MOLECULE:D-ALANINE--D-ALANINE LIGASE;
1265:	1t2a-A	3.3	3.3	99	338	6	MOLECULE:GDP-MANNOSE 4,6 DEHYDRATASE;
1266:	1p6q-A	3.3	2.9	78	129	9	MOLECULE:CHEY2;
1267:	1yb1-A	3.3	3.6	96	243	4	MOLECULE:17-BETA-HYDROXYSTEROID DEHYDROGENASE
1268:	3qlj-A	3.3	4.5	109	293	4	MOLECULE:SHORT CHAIN DEHYDROGENASE;
1269:	3dty-A	3.3	4.1	96	374	6	MOLECULE:OXIDOREDUCTASE, GFO/IDH/MOCA FAMILY;
1270:	1wmb-A	3.3	3.6	103	260	9	MOLECULE:D(-)-3-HYDROXYBUTYRATE DEHYDROGENASE;
1271:	6iaq-C	3.3	3.2	87	335	10	MOLECULE:DIHYDRODIPICOLINATE REDUCTASE N-TERMI
1272:	1de0-B	3.3	3.7	103	289	10	MOLECULE:NITROGENASE IRON PROTEIN;
1273:	3ip5-A	3.3	3.7	96	349	10	MOLECULE:ABC TRANSPORTER, SUBSTRATE BINDING PR
1274:	3rsc-A	3.3	3.2	94	397	6	MOLECULE:CALG2;
1275:	5dhu-A	3.3	3.7	79	263	8	MOLECULE:NAD KINASE 1;
1276:	2c29-F	3.3	3	96	326	13	MOLECULE:DIHYDROFLAVONOL 4-REDUCTASE;
1277:	5dht-A	3.3	3.7	79	263	8	MOLECULE:NAD KINASE 1;
1278:	4dcs-A	3.3	4.1	102	406	6	MOLECULE:GTP-BINDING PROTEIN ENGA;
1279:	4f6l-A	3.3	3.3	96	378	8	MOLECULE:AUSA REDUCTASE DOMAIN PROTEIN;
1280:	3evn-A	3.3	3.4	90	316	4	MOLECULE:OXIDOREDUCTASE, GFO/IDH/MOCA FAMILY;
1281:	6lhy-A	3.3	3.7	84	177	11	MOLECULE:DUF1863 DOMAIN-CONTAINING PROTEIN;
1282:	3izq-1	3.3	5.5	106	516	8	MOLECULE:PROTEIN DOM34;
1283:	3k2b-A	3.3	3.5	99	337	8	MOLECULE:GLYCERALDEHYDE-3-PHOSPHATE DEHYDROGEN
1284:	4pz0-A	3.3	3.3	87	321	10	MOLECULE:SUGAR ABC TRANSPORTER, SUGAR-BINDING
1285:	3pym-A	3.3	3.4	95	332	7	MOLECULE:GLYCERALDEHYDE-3-PHOSPHATE DEHYDROGEN
1286:	4ej0-A	3.3	3.1	99	330	8	MOLECULE:ADP-L-GLYCERO-D-MANNO-HEPTOSE-6-EPIME
1287:	1f6b-B	3.3	3.6	91	180	15	MOLECULE:SAR1;
1288:	1f60-A	3.3	5.5	109	440	9	MOLECULE:ELONGATION FACTOR EEF1A;
1289:	2vus-A	3.3	3.1	95	318	8	MOLECULE:NITROGEN METABOLITE REPRESSION REGULA
1290:	2xto-A	3.3	3.8	100	224	6	MOLECULE:GTPASE IMAP FAMILY MEMBER 2;
1291:	3ucx-A	3.3	3.8	105	258	7	MOLECULE:SHORT CHAIN DEHYDROGENASE;
1292:	6erg-A	3.3	3.7	105	501	5	MOLECULE:X-RAY REPAIR CROSS-COMPLEMENTING PROT
1293:	1g4u-R	3.3	3.7	102	180	10	MOLECULE:PROTEIN TYROSINE PHOSPHATASE SPTP;
1294:	2dkn-B	3.3	3.3	96	226	15	MOLECULE:3-ALPHA-HYDROXYSTEROID DEHYDROGENASE;
1295:	1req-B	3.3	4.3	90	619	4	MOLECULE:METHYLMALONYL-COA MUTASE;
1296:	1j22-A	3.3	3.9	89	131	11	MOLECULE:ATP-DEPENDENT RNA HELICASE, PUTATIVE;
1297:	2cxx-A	3.3	3.3	91	184	13	MOLECULE:PROBABLE GTP-BINDING PROTEIN ENGB;
1298:	3t1t-A	3.3	3.9	105	193	11	MOLECULE:GLIDING PROTEIN MGLA;
1299:	3iuu-A	3.3	3.3	92	494	9	MOLECULE:PUTATIVE METALLOPEPTIDASE;
1300:	1p44-A	3.3	3.5	100	268	6	MOLECULE:ENOYL-[ACYL-CARRIER-PROTEIN] REDUCTAS
1301:	1zj6-A	3.3	3.6	92	173	8	MOLECULE:ADP-RIBOSYLATION FACTOR-LIKE PROTEIN
1302:	1ipf-A	3.3	3.5	103	259	9	MOLECULE:TROPINONE REDUCTASE-II;
1303:	1w0c-F	3.3	4.2	103	270	12	MOLECULE:PTERIDINE REDUCTASE;
1304:	1jkj-B	3.3	4.1	89	388	7	MOLECULE:SUCCINYL-COA SYNTHETASE ALPHA SUBUNIT
1305:	1rkx-A	3.3	3.3	105	349	10	MOLECULE:CDP-GLUCOSE-4,6-DEHYDRATASE;
1306:	1kjz-A	3.3	4.8	104	400	13	MOLECULE:EIF2GAMMA;
1307:	6gpl-B	3.3	3.3	99	342	6	MOLECULE:GDP-MANNOSE 4,6 DEHYDRATASE;
1308:	3pg5-C	3.3	3.8	105	312	6	MOLECULE:UNCHARACTERIZED PROTEIN;
1309:	1vm6-A	3.3	3.6	87	215	8	MOLECULE:DIHYDRODIPICOLINATE REDUCTASE;
1310:	2yz7-C	3.3	3.4	102	260	8	MOLECULE:D-3-HYDROXYBUTYRATE DEHYDROGENASE;
1311:	2bmj-A	3.3	3.9	99	174	7	MOLECULE:CENTAURIN GAMMA 1;
1312:	4asi-B	3.3	3.9	120	738	8	MOLECULE:ACETYL-COA CARBOXYLASE 1;
1313:	3mfm-B	3.3	3.7	101	521	6	MOLECULE:PROPIONYL-COA CARBOXYLASE COMPLEX B S
1314:	1xo6-E	3.3	3.8	103	521	6	MOLECULE:PROPIONYL-COA CARBOXYLASE COMPLEX B S
1315:	4kq9-A	3.2	3.6	96	298	7	MOLECULE:RIBOSE ABC TRANSPORTER, SUBSTRATE BIN
1316:	3oh8-A	3.2	3.6	104	456	9	MOLECULE:NUCLEOSIDE-DIPHOSPHATE SUGAR EPIMERAS
1317:	2ph7-A	3.2	4.6	98	220	9	MOLECULE:UNCHARACTERIZED PROTEIN AF_2093;
1318:	2p4h-X	3.2	3.9	105	310	9	MOLECULE:VESTITONE REDUCTASE;
1319:	5ms2-A	3.2	3.9	96	405	9	MOLECULE:LEGIONELLA PNEUMOPHILA EFFECTOR PROTE
1320:	4m55-A	3.2	3.3	94	263	9	MOLECULE:UDP-GLUCURONIC ACID DECARBOXYLASE 1;
1321:	3oml-A	3.2	3.4	93	532	9	MOLECULE:PEROXISOMAL MULTIFUNCTIONAL ENZYME TY
1322:	6u45-A	3.2	5.5	104	726	11	MOLECULE:ELONGATION FACTOR 2;
1323:	6pii-A	3.2	3.5	91	336	4	MOLECULE:ATRAZINE PERIPLASMIC BINDING PROTEIN;
1324:	6r0j-A	3.2	4.4	100	185	3	MOLECULE:RHOMBOID FAMILY SERINE PROTEASE;
1325:	3sz4-A	3.2	3.8	81	195	7	MOLECULE:EXONUCLEASE;
1326:	3fni-A	3.2	4.7	103	154	10	MOLECULE:PUTATIVE DIFLAVIN FLAVOPROTEIN A 3;
1327:	1ya6-A	3.2	3.6	92	380	5	MOLECULE:5'-D(*AP*TP*AP*CP*TP*AP*AP*GP*AP*TP*A
1328:	1d3a-A	3.2	4	108	303	5	MOLECULE:HALOPHILIC MALATE DEHYDROGENASE;
1329:	2hlz-B	3.2	3.9	92	296	10	MOLECULE:KETOHEXOKINASE;
1330:	1wdl-A	3.2	3	79	715	5	MOLECULE:FATTY OXIDATION COMPLEX ALPHA SUBUNIT
1331:	1su8-A	3.2	3.8	102	633	9	MOLECULE:CARBON MONOXIDE DEHYDROGENASE 2;
1332:	5t9e-B	3.2	3.2	89	250	4	MOLECULE:PREPHENATE DEHYDROGENASE 1;
1333:	2glx-A	3.2	3.2	88	332	6	MOLECULE:1,5-ANHYDRO-D-FRUCTOSE REDUCTASE;
1334:	1fp6-A	3.2	3.5	103	289	8	MOLECULE:NITROGENASE IRON PROTEIN;
1335:	2p67-A	3.2	3.6	93	302	11	MOLECULE:LAO/AO TRANSPORT SYSTEM KINASE;
1336:	1ihx-A	3.2	3.3	91	333	9	MOLECULE:GLYCERALDEHYDE 3-PHOSPHATE DEHYDROGEN
1337:	6g1m-D	3.2	2.9	90	334	6	MOLECULE:DIHYDRODIPICOLINATE REDUCTASE;
1338:	6gpk-C	3.2	3.4	98	342	7	MOLECULE:GDP-MANNOSE 4,6 DEHYDRATASE;
1339:	1bxk-A	3.2	3.1	95	341	7	MOLECULE:PROTEIN (DTDP-GLUCOSE 4,6-DEHYDRATASE
1340:	6q21-A	3.2	4	98	171	5	MOLECULE:C-H-RAS P21 PROTEIN CATALYTIC DOMAIN;
1341:	2ydx-A	3.2	3.4	102	312	8	MOLECULE:METHIONINE ADENOSYLTRANSFERASE 2 SUBU
1342:	6req-B	3.2	4	92	619	5	MOLECULE:PROTEIN (METHYLMALONYL-COA MUTASE);
1343:	1z0z-A	3.2	3.1	78	249	13	MOLECULE:PROBABLE INORGANIC POLYPHOSPHATE/ATP-
1344:	3luj-A	3.2	3.7	85	134	12	MOLECULE:PROTEIN ARGONAUTE-2;
1345:	3lug-A	3.2	3.7	85	133	12	MOLECULE:PROTEIN ARGONAUTE-2;
1346:	1pui-A	3.2	3.7	86	169	12	MOLECULE:PROBABLE GTP-BINDING PROTEIN ENGB;
1347:	1zcj-A	3.2	2.9	79	459	6	MOLECULE:PEROXISOMAL BIFUNCTIONAL ENZYME;
1348:	1yxm-A	3.2	3.4	103	297	11	MOLECULE:PEROXISOMAL TRANS 2-ENOYL COA REDUCTA
1349:	1a5z-A	3.2	3.8	101	312	5	MOLECULE:L-LACTATE DEHYDROGENASE;
1350:	3i9v-6	3.2	3.4	81	145	2	MOLECULE:NADH-QUINONE OXIDOREDUCTASE SUBUNIT 1
1351:	2a4k-A	3.2	3.5	98	237	8	MOLECULE:3-OXOACYL-[ACYL CARRIER PROTEIN] REDU
1352:	1bxk-B	3.2	3.2	95	344	6	MOLECULE:PROTEIN (DTDP-GLUCOSE 4,6-DEHYDRATASE
1353:	1xmp-C	3.2	3.8	85	164	8	MOLECULE:PHOSPHORIBOSYLAMINOIMIDAZOLE CARBOXYL
1354:	6ukf-X	3.2	4.1	84	258	10	MOLECULE:HHAI RESTRICTION ENDONUCLEASE;
1355:	1kao-A	3.2	3.9	96	167	9	MOLECULE:RAP2A;
1356:	1n6o-A	3.2	3.7	94	170	4	MOLECULE:RAS-RELATED PROTEIN RAB-5A;
1357:	1zbq-A	3.2	3.7	101	302	4	MOLECULE:17-BETA-HYDROXYSTEROID DEHYDROGENASE
1358:	1yqg-A	3.2	3	83	263	12	MOLECULE:PYRROLINE-5-CARBOXYLATE REDUCTASE;
1359:	2f1o-A	3.2	5.6	100	273	5	MOLECULE:NAD(P)H DEHYDROGENASE [QUINONE] 1;
1360:	2zxp-A	3.2	3.1	79	648	11	MOLECULE:SINGLE-STRANDED DNA SPECIFIC EXONUCLE
1361:	2erx-A	3.2	3.7	93	168	5	MOLECULE:GTP-BINDING PROTEIN DI-RAS2;
1362:	1foe-H	3.2	3.7	100	177	6	MOLECULE:T-LYMPHOMA INVASION AND METASTASIS IN
1363:	1mf7-A	3.2	3.8	94	194	10	MOLECULE:INTEGRIN ALPHA M;
1364:	3qay-A	3.2	3.1	89	180	11	MOLECULE:ENDOLYSIN;
1365:	1jal-A	3.2	4.7	115	348	8	MOLECULE:YCHF PROTEIN;
1366:	1pwz-A	3.2	3.8	102	252	14	MOLECULE:HALOHYDRIN DEHALOGENASE;
1367:	1y7p-B	3.2	3.3	79	217	5	MOLECULE:HYPOTHETICAL PROTEIN AF1403;
1368:	2hlz-C	3.2	3.8	92	302	10	MOLECULE:KETOHEXOKINASE;
1369:	2hjs-A	3.2	3	90	334	6	MOLECULE:USG-1 PROTEIN HOMOLOG;
1370:	2iz7-A	3.2	3.9	86	162	5	MOLECULE:MOCO CARRIER PROTEIN;
1371:	5l7t-A	3.2	3.5	100	256	6	MOLECULE:17-BETA-HYDROXYSTEROID DEHYDROGENASE
1372:	6ir4-A	3.2	3.3	97	327	5	MOLECULE:SLR0355 PROTEIN;
1373:	1skq-A	3.2	4.3	99	416	8	MOLECULE:ELONGATION FACTOR 1-ALPHA;
1374:	4p98-A	3.2	3.4	86	300	8	MOLECULE:EXTRACELLULAR SOLUTE-BINDING PROTEIN;
1375:	4q3n-A	3.2	3.6	101	314	7	MOLECULE:MGS-M5;
1376:	5dhp-C	3.2	3.7	79	261	8	MOLECULE:NAD KINASE 1;
1377:	4aur-A	3.2	3.9	105	564	10	MOLECULE:LEOA;
1378:	4gnr-A	3.2	3.8	99	349	3	MOLECULE:ABC TRANSPORTER SUBSTRATE-BINDING PRO
1379:	3wnb-A	3.2	5.2	108	361	6	MOLECULE:PROTEIN TRANSLATION ELONGATION FACTOR
1380:	4wio-A	3.2	3.8	87	526	14	MOLECULE:GMP SYNTHETASE;
1381:	3kke-B	3.2	3.6	100	291	7	MOLECULE:LACI FAMILY TRANSCRIPTIONAL REGULATOR
1382:	3tii-B	3.2	3.1	86	313	7	MOLECULE:TTL PROTEIN;
1383:	3deg-C	3.2	5.8	106	545	6	MOLECULE:A/L-TRNA;
1384:	3lud-A	3.2	3.6	85	133	12	MOLECULE:PROTEIN ARGONAUTE-2;
1385:	2fug-6	3.2	3.3	79	144	4	MOLECULE:NADH-QUINONE OXIDOREDUCTASE CHAIN 1;
1386:	1m7b-A	3.2	3.2	92	179	7	MOLECULE:RND3/RHOE SMALL GTP-BINDING PROTEIN;
1387:	3snk-A	3.2	3.6	86	119	6	MOLECULE:RESPONSE REGULATOR CHEY-LIKE PROTEIN;
1388:	1zvm-C	3.2	3.7	84	253	7	MOLECULE:ADP-RIBOSYL CYCLASE 1;
1389:	1u11-B	3.2	3.7	85	163	7	MOLECULE:PURE (N5-CARBOXYAMINOIMIDAZOLE RIBONU
1390:	1wvg-A	3.2	3.2	102	352	10	MOLECULE:CDP-GLUCOSE 4,6-DEHYDRATASE;
1391:	1pwx-A	3.2	3.8	103	252	13	MOLECULE:HALOHYDRIN DEHALOGENASE;
1392:	1fjh-B	3.2	3.3	99	236	8	MOLECULE:3ALPHA-HYDROXYSTEROID DEHYDROGENASE/C
1393:	2ywf-A	3.2	5.8	98	532	7	MOLECULE:GTP-BINDING PROTEIN LEPA;
1394:	1gg5-A	3.2	5.4	101	273	6	MOLECULE:NAD(P)H DEHYDROGENASE [QUINONE] 1;
1395:	1be1-A	3.2	3.2	85	137	12	MOLECULE:GLUTAMATE MUTASE;
1396:	1tk9-A	3.2	4.2	98	188	12	MOLECULE:PHOSPHOHEPTOSE ISOMERASE 1;
1397:	7req-B	3.2	4.5	92	623	7	MOLECULE:PROTEIN (METHYLMALONYL-COA MUTASE);
1398:	2iwr-A	3.2	4.1	103	176	6	MOLECULE:CENTAURIN GAMMA 1;
1399:	1dxq-A	3.2	5.2	96	273	4	MOLECULE:QUINONE REDUCTASE;
1400:	3d1l-B	3.2	3.2	86	259	7	MOLECULE:PUTATIVE NADP OXIDOREDUCTASE BF3122;
1401:	1scu-B	3.2	3.9	88	388	6	MOLECULE:SUCCINYL-COA SYNTHETASE, ALPHA SUBUNI
1402:	1jeq-A	3.2	3.6	106	548	5	MOLECULE:KU70;
1403:	1qcz-A	3.2	3.4	82	162	5	MOLECULE:N5-CARBOXYAMINOIMIDAZOLE RIBONUCLEOTI
1404:	1krx-A	3.2	3.3	86	124	9	MOLECULE:NITROGEN REGULATION PROTEIN NR(I);
1405:	3ojl-A	3.2	3	88	418	8	MOLECULE:CAP5O;
1406:	6g1m-A	3.2	2.9	90	334	6	MOLECULE:DIHYDRODIPICOLINATE REDUCTASE;
1407:	2g6b-A	3.2	3.5	92	162	7	MOLECULE:RAS-RELATED PROTEIN RAB-26;
1408:	4req-B	3.2	4	91	619	5	MOLECULE:METHYLMALONYL-COA MUTASE;
1409:	6qno-A	3.2	4	103	212	10	MOLECULE:GUANINE NUCLEOTIDE-BINDING PROTEIN G(
1410:	1hxh-A	3.2	3.6	101	253	9	MOLECULE:3BETA/17BETA-HYDROXYSTEROID DEHYDROGE
1411:	3mfm-A	3.2	3.7	105	521	6	MOLECULE:PROPIONYL-COA CARBOXYLASE COMPLEX B S
1412:	1xo6-A	3.2	4.1	105	521	8	MOLECULE:PROPIONYL-COA CARBOXYLASE COMPLEX B S
1413:	3ib9-A	3.2	3.6	100	521	6	MOLECULE:PROPIONYL-COA CARBOXYLASE COMPLEX B S
1414:	2h0a-A	3.1	3.4	92	258	7	MOLECULE:TRANSCRIPTIONAL REGULATOR;
1415:	2c59-A	3.1	3.3	96	364	8	MOLECULE:GDP-MANNOSE-3', 5'-EPIMERASE;
1416:	5ady-6	3.1	5.2	96	426	8	MOLECULE:50S RIBOSOMAL PROTEIN L32;
1417:	4hai-A	3.1	3.2	89	548	10	MOLECULE:BIFUNCTIONAL EPOXIDE HYDROLASE 2;
1418:	4n82-B	3.1	4.5	92	153	8	MOLECULE:RIBONUCLEOTIDE REDUCTASE;
1419:	4v1a-a	3.1	4.7	107	393	9	MOLECULE:MITORIBOSOMAL PROTEIN ML37, MRPL37;
1420:	5th3-D	3.1	4.7	94	226	5	MOLECULE:R-SWAI PROTEIN;
1421:	2i2c-A	3.1	3.7	82	264	7	MOLECULE:PROBABLE INORGANIC POLYPHOSPHATE/ATP-
1422:	2i1w-B	3.1	3.6	78	262	8	MOLECULE:PROBABLE INORGANIC POLYPHOSPHATE/ATP-
1423:	3luc-C	3.1	3.9	85	133	11	MOLECULE:PROTEIN ARGONAUTE-2;
1424:	3luj-C	3.1	4.5	92	132	5	MOLECULE:PROTEIN ARGONAUTE-2;
1425:	2vi5-E	3.1	4.7	97	151	7	MOLECULE:6,7-DIMETHYL-8-RIBITYLLUMAZINE SYNTHA
1426:	2f59-A	3.1	4.5	89	146	9	MOLECULE:6,7-DIMETHYL-8-RIBITYLLUMAZINE SYNTHA
1427:	1um9-B	3.1	3.8	93	323	9	MOLECULE:2-OXO ACID DEHYDROGENASE ALPHA SUBUNI
1428:	1g0o-C	3.1	3.3	99	281	6	MOLECULE:TRIHYDROXYNAPHTHALENE REDUCTASE;
1429:	3e03-C	3.1	3.7	103	272	6	MOLECULE:SHORT CHAIN DEHYDROGENASE;
1430:	4wfq-A	3.1	3.6	98	192	5	MOLECULE:SUPPRESSOR OF STEM-LOOP PROTEIN 1;
1431:	1umc-B	3.1	3.8	93	323	9	MOLECULE:2-OXO ACID DEHYDROGENASE ALPHA SUBUNI
1432:	2fol-A	3.1	3.6	94	155	5	MOLECULE:RAS-RELATED PROTEIN RAB-1A;
1433:	1guz-A	3.1	3.3	100	305	4	MOLECULE:MALATE DEHYDROGENASE;
1434:	3rhz-A	3.1	3.6	101	330	10	MOLECULE:NUCLEOTIDE SUGAR SYNTHETASE-LIKE PROT
1435:	3d0r-B	3.1	3.4	90	381	3	MOLECULE:PROTEIN CALG3;
1436:	2hna-A	3.1	3.3	83	147	10	MOLECULE:PROTEIN MIOC;
1437:	6jqo-D	3.1	3.4	93	678	2	MOLECULE:BIFUNCTIONAL PROTEIN PAAZ;
1438:	6erh-C	3.1	3.9	104	493	5	MOLECULE:X-RAY REPAIR CROSS-COMPLEMENTING PROT
1439:	1g0o-A	3.1	3.3	99	272	6	MOLECULE:TRIHYDROXYNAPHTHALENE REDUCTASE;
1440:	2rir-A	3.1	3.8	90	297	12	MOLECULE:DIPICOLINATE SYNTHASE, A CHAIN;
1441:	3ma0-A	3.1	3.5	91	313	11	MOLECULE:D-XYLOSE-BINDING PERIPLASMIC PROTEIN;
1442:	1ion-A	3.1	4.1	105	243	10	MOLECULE:PROBABLE CELL DIVISION INHIBITOR MIND
1443:	6u7l-B	3.1	3.6	98	451	3	MOLECULE:GALACTARATE DEHYDRATASE (L-THREO-FORM
1444:	1rvv-A	3.1	4.6	103	154	9	MOLECULE:RIBOFLAVIN SYNTHASE;
1445:	1ja9-A	3.1	3.4	100	259	4	MOLECULE:1,3,6,8-TETRAHYDROXYNAPHTHALENE REDUC
1446:	3qk7-C	3.1	3.9	92	281	4	MOLECULE:TRANSCRIPTIONAL REGULATORS;
1447:	1i36-A	3.1	3.2	85	258	8	MOLECULE:CONSERVED HYPOTHETICAL PROTEIN MTH174
1448:	1moz-A	3.1	4.2	94	178	9	MOLECULE:ADP-RIBOSYLATION FACTOR-LIKE PROTEIN
1449:	1i2b-A	3.1	3.2	104	391	12	MOLECULE:SULFOLIPID BIOSYNTHESIS PROTEIN SQD1;
1450:	1d7o-A	3.1	4	100	297	6	MOLECULE:ENOYL-[ACYL-CARRIER PROTEIN] REDUCTAS
1451:	3bjr-A	3.1	3.6	95	244	7	MOLECULE:PUTATIVE CARBOXYLESTERASE;
1452:	3st7-A	3.1	3.4	95	369	9	MOLECULE:CAPSULAR POLYSACCHARIDE SYNTHESIS ENZ
1453:	1g0o-D	3.1	3.3	99	281	6	MOLECULE:TRIHYDROXYNAPHTHALENE REDUCTASE;
1454:	4rzs-B	3.1	3.5	89	355	6	MOLECULE:LAC REPRESSOR;
1455:	3f4l-A	3.1	3.7	94	344	7	MOLECULE:PUTATIVE OXIDOREDUCTASE YHHX;
1456:	7req-D	3.1	4.2	90	623	4	MOLECULE:PROTEIN (METHYLMALONYL-COA MUTASE);
1457:	1lsu-A	3.1	3	75	134	7	MOLECULE:CONSERVED HYPOTHETICAL PROTEIN YUAA;
1458:	1ks9-A	3.1	2.9	83	291	11	MOLECULE:2-DEHYDROPANTOATE 2-REDUCTASE;
1459:	2ph1-A	3.1	3.7	98	247	9	MOLECULE:NUCLEOTIDE-BINDING PROTEIN;
1460:	2kx7-A	3.1	3.7	76	111	12	MOLECULE:SENSOR-LIKE HISTIDINE KINASE YOJN;
1461:	1usl-C	3.1	3.7	82	158	5	MOLECULE:RIBOSE 5-PHOSPHATE ISOMERASE B;
1462:	3e9m-A	3.1	3.6	95	321	7	MOLECULE:OXIDOREDUCTASE, GFO/IDH/MOCA FAMILY;
1463:	6g1m-B	3.1	2.9	90	332	6	MOLECULE:DIHYDRODIPICOLINATE REDUCTASE;
1464:	6g1h-A	3.1	3	91	342	5	MOLECULE:DIHYDRODIPICOLINATE REDUCTASE;
1465:	6iaq-A	3.1	3	88	338	9	MOLECULE:DIHYDRODIPICOLINATE REDUCTASE N-TERMI
1466:	1zej-A	3.1	2.9	78	282	12	MOLECULE:3-HYDROXYACYL-COA DEHYDROGENASE;
1467:	6g1m-C	3.1	3	91	335	5	MOLECULE:DIHYDRODIPICOLINATE REDUCTASE;
1468:	4lyg-B	3.1	3.7	95	310	12	MOLECULE:RIBOSE-PHOSPHATE PYROPHOSPHOKINASE 1;
1469:	1vpd-A	3.1	3.1	84	294	10	MOLECULE:TARTRONATE SEMIALDEHYDE REDUCTASE;
1470:	1pgj-A	3.1	3.3	91	478	11	MOLECULE:6-PHOSPHOGLUCONATE DEHYDROGENASE;
1471:	1rlj-A	3.1	3.7	91	135	8	MOLECULE:NRDI PROTEIN;
1472:	2i2d-A	3.1	3.7	77	255	8	MOLECULE:PROBABLE INORGANIC POLYPHOSPHATE/ATP-
1473:	2dby-A	3.1	5.4	110	355	6	MOLECULE:GTP-BINDING PROTEIN;
1474:	2dcu-A	3.1	5.7	104	407	7	MOLECULE:TRANSLATION INITIATION FACTOR 2 GAMMA
1475:	2pzm-A	3.1	3.4	99	316	7	MOLECULE:PUTATIVE NUCLEOTIDE SUGAR EPIMERASE/
1476:	4rif-B	3.1	4.4	88	379	6	MOLECULE:GLYCOSYL TRANSFERASE HOMOLOG;
1477:	4pvd-C	3.1	3.1	95	308	11	MOLECULE:NADPH-DEPENDENT METHYLGLYOXAL REDUCTA
1478:	4rk0-D	3.1	3.7	88	269	5	MOLECULE:LACI FAMILY SUGAR-BINDING TRANSCRIPTI
1479:	6xeh-A	3.1	3.7	85	125	7	MOLECULE:DE NOVO DESIGNED OR386;
1480:	1pn3-A	3.1	3.2	86	391	1	MOLECULE:GLYCOSYLTRANSFERASE GTFA;
1481:	3e48-B	3.1	3.4	97	289	11	MOLECULE:PUTATIVE NUCLEOSIDE-DIPHOSPHATE-SUGAR
1482:	2x4g-A	3.1	3.1	95	302	7	MOLECULE:NUCLEOSIDE-DIPHOSPHATE-SUGAR EPIMERAS
1483:	1rkx-C	3.1	3.5	104	351	12	MOLECULE:CDP-GLUCOSE-4,6-DEHYDRATASE;
1484:	5szh-B	3.1	3.6	95	175	5	MOLECULE:MICAL C-TERMINAL-LIKE PROTEIN;
1485:	4kmr-A	3.1	3.7	86	272	8	MOLECULE:TRANSCRIPTIONAL REGULATOR, LACI FAMIL
1486:	1ker-B	3.1	3.4	99	347	6	MOLECULE:DTDP-D-GLUCOSE 4,6-DEHYDRATASE;
1487:	5upk-C	3.1	3.8	97	175	3	MOLECULE:SERINE/THREONINE-PROTEIN KINASE PAK 4
1488:	2pk3-A	3.1	3.2	99	309	9	MOLECULE:GDP-6-DEOXY-D-LYXO-4-HEXULOSE REDUCTA
1489:	6o7a-B	3.1	3.8	104	505	9	MOLECULE:ION CHANNEL CASTOR;
1490:	6flf-A	3.1	4.2	92	305	4	MOLECULE:ADENYLOSUCCINATE SYNTHETASE;
1491:	4rxu-A	3.1	3.8	90	340	8	MOLECULE:PERIPLASMIC SUGAR-BINDING PROTEIN;
1492:	1u7t-A	3.1	3.6	101	255	5	MOLECULE:3-HYDROXYACYL-COA DEHYDROGENASE TYPE
1493:	4bej-B	3.1	4.9	106	547	12	MOLECULE:DYNAMIN 1-LIKE PROTEIN;
1494:	1p81-A	3.1	3.6	86	727	3	MOLECULE:CATALASE HPII;
1495:	3ggg-D	3.1	3.5	90	293	11	MOLECULE:PREPHENATE DEHYDROGENASE;
1496:	3g17-G	3.1	3.3	85	290	9	MOLECULE:SIMILAR TO 2-DEHYDROPANTOATE 2-REDUCT
1497:	5mp4-F	3.1	3.7	95	197	5	MOLECULE:PROTOPLAST SECRETED PROTEIN 2;
1498:	1sow-B	3.1	3.4	94	323	9	MOLECULE:L-LACTATE DEHYDROGENASE;
1499:	3ias-X	3.1	3.3	79	145	6	MOLECULE:NADH-QUINONE OXIDOREDUCTASE SUBUNIT 1
1500:	4i8i-A	3.1	3.6	108	259	11	MOLECULE:HYPOTHETICAL PROTEIN;
1501:	1zn2-A	3.1	4.3	95	198	12	MOLECULE:RESPONSE REGULATORY PROTEIN;
1502:	3afm-B	3.1	3.3	96	234	6	MOLECULE:CARBONYL REDUCTASE;
1503:	1gua-A	3.1	3.4	95	167	5	MOLECULE:RAP1A;
1504:	1dfi-A	3.1	3.7	101	247	6	MOLECULE:ENOYL ACYL CARRIER PROTEIN REDUCTASE;
1505:	2scu-B	3.1	3.8	86	385	6	MOLECULE:PROTEIN (SUCCINYL-COA LIGASE);
1506:	1aox-A	3.1	3.9	105	201	11	MOLECULE:INTEGRIN ALPHA 2 BETA;
1507:	4ic1-A	3.1	5.3	90	202	4	MOLECULE:UNCHARACTERIZED PROTEIN;
1508:	3ran-A	3.1	4	100	201	5	MOLECULE:PROTEIN (GTP-BINDING NUCLEAR PROTEIN
1509:	1orr-A	3.1	3.2	101	338	6	MOLECULE:CDP-TYVELOSE-2-EPIMERASE;
1510:	2dhq-A	3.1	3.3	92	136	7	MOLECULE:PROTEIN (3-DEHYDROQUINATE DEHYDRATASE
1511:	1vl8-B	3.1	3.5	101	252	7	MOLECULE:GLUCONATE 5-DEHYDROGENASE;
1512:	1dss-G	3.1	3.8	93	333	10	MOLECULE:D-GLYCERALDEHYDE-3-PHOSPHATE-DEHYDROG
1513:	1e20-A	3.1	3.9	92	185	4	MOLECULE:HALOTOLERANCE PROTEIN HAL3;
1514:	3bic-A	3.1	3.3	104	715	9	MOLECULE:METHYLMALONYL-COA MUTASE, MITOCHONDRI
1515:	1g5q-A	3.1	3.6	86	174	10	MOLECULE:EPIDERMIN MODIFYING ENZYME EPID;
1516:	4ac9-C	3.1	3.6	95	471	13	MOLECULE:MJ0495-LIKE PROTEIN;
1517:	6sb2-J	3.1	5.1	104	273	9	MOLECULE:MTOR,SERINE/THREONINE-PROTEIN KINASE
1518:	1w2x-A	3.1	3.7	104	681	10	MOLECULE:ACETYL-COA CARBOXYLASE;
1519:	3mfm-E	3.1	3.7	105	521	6	MOLECULE:PROPIONYL-COA CARBOXYLASE COMPLEX B S
1520:	1deo-A	3	3.3	98	233	5	MOLECULE:RHAMNOGALACTURONAN ACETYLESTERASE;
1521:	3add-A	3	4	95	251	15	MOLECULE:L-SERYL-TRNA(SEC) KINASE;
1522:	4a9a-A	3	5.3	99	356	9	MOLECULE:RIBOSOME-INTERACTING GTPASE 1;
1523:	4wzz-A	3	3.5	97	321	7	MOLECULE:PUTATIVE SUGAR ABC TRANSPORTER, SUBST
1524:	3j25-A	3	5.8	102	638	7	MOLECULE:TETRACYCLINE RESISTANCE PROTEIN TETM;
1525:	3o4j-C	3	4	109	579	6	MOLECULE:ACYLAMINO-ACID-RELEASING ENZYME;
1526:	3cfy-A	3	3.9	90	130	10	MOLECULE:PUTATIVE LUXO REPRESSOR PROTEIN;
1527:	2zyz-C	3	4.4	71	96	7	MOLECULE:PUTATIVE UNCHARACTERIZED PROTEIN PAE0
1528:	1az4-A	3	4	80	187	5	MOLECULE:ECORV ENDONUCLEASE;
1529:	2i2b-A	3	3.7	79	258	8	MOLECULE:PROBABLE INORGANIC POLYPHOSPHATE/ATP-
1530:	2bgg-B	3	3.8	88	394	6	MOLECULE:PROTEIN AF1318;
1531:	2i2a-A	3	3.6	79	264	8	MOLECULE:PROBABLE INORGANIC POLYPHOSPHATE/ATP-
1532:	3l6u-A	3	3.3	95	274	5	MOLECULE:ABC-TYPE SUGAR TRANSPORT SYSTEM PERIP
1533:	2czc-A	3	3.4	92	334	7	MOLECULE:GLYCERALDEHYDE-3-PHOSPHATE DEHYDROGEN
1534:	3oif-B	3	3.3	95	228	7	MOLECULE:ENOYL-[ACYL-CARRIER-PROTEIN] REDUCTAS
1535:	1mr3-F	3	3.9	94	177	9	MOLECULE:ADP-RIBOSYLATION FACTOR 2;
1536:	1xv5-A	3	3.3	88	401	10	MOLECULE:DNA ALPHA-GLUCOSYLTRANSFERASE;
1537:	2gyy-A	3	3.4	93	352	10	MOLECULE:ASPARTATE BETA-SEMIALDEHYDE DEHYDROGE
1538:	2hlz-D	3	3.8	92	301	10	MOLECULE:KETOHEXOKINASE;
1539:	2uyy-A	3	3.6	92	292	7	MOLECULE:N-PAC PROTEIN;
1540:	1tjy-A	3	3.5	90	316	9	MOLECULE:SUGAR TRANSPORT PROTEIN;
1541:	1t35-E	3	4.3	91	184	9	MOLECULE:HYPOTHETICAL PROTEIN YVDD, PUTATIVE L
1542:	1r3d-A	3	3.5	92	257	12	MOLECULE:CONSERVED HYPOTHETICAL PROTEIN VC1974
1543:	6j1e-A	3	3.8	86	546	7	MOLECULE:HYDROGENASE REGULATION HOXX;
1544:	4req-D	3	3.8	89	619	4	MOLECULE:METHYLMALONYL-COA MUTASE;
1545:	1ae1-B	3	3.4	92	258	9	MOLECULE:TROPINONE REDUCTASE-I;
1546:	6sb0-J	3	4.3	97	273	7	MOLECULE:MTOR,SERINE/THREONINE-PROTEIN KINASE
1547:	2an1-B	3	5.9	79	281	8	MOLECULE:PUTATIVE KINASE;
1548:	1bs1-A	3	3.6	97	224	9	MOLECULE:PROTEIN (DETHIOBIOTIN SYNTHETASE);
1549:	2csu-A	3	4.3	99	435	12	MOLECULE:457AA LONG HYPOTHETICAL PROTEIN;
1550:	1vl0-A	3	3.2	99	281	9	MOLECULE:DTDP-4-DEHYDRORHAMNOSE REDUCTASE, RFB
1551:	2uyg-C	3	3.8	91	141	10	MOLECULE:3-DEHYDROQUINATE DEHYDRATASE;
1552:	3lqk-A	3	3.4	89	195	8	MOLECULE:DIPICOLINATE SYNTHASE SUBUNIT B;
1553:	1hlp-A	3	3.9	105	303	5	MOLECULE:MALATE DEHYDROGENASE;
1554:	1yjq-A	3	3.1	83	293	10	MOLECULE:2-DEHYDROPANTOATE 2-REDUCTASE;
1555:	2g0t-B	3	4.7	96	339	8	MOLECULE:CONSERVED HYPOTHETICAL PROTEIN;
1556:	2f1k-A	3	3.4	88	279	7	MOLECULE:PREPHENATE DEHYDROGENASE;
1557:	6erg-D	3	3.8	104	503	5	MOLECULE:X-RAY REPAIR CROSS-COMPLEMENTING PROT
1558:	1s2g-C	3	3.4	85	167	9	MOLECULE:PURINE TRANS DEOXYRIBOSYLASE;
1559:	3hs3-A	3	3.7	87	264	9	MOLECULE:RIBOSE OPERON REPRESSOR;
1560:	1vkr-A	3	3.8	72	97	11	MOLECULE:MANNITOL-SPECIFIC PTS SYSTEM ENZYME I
1561:	1kbz-A	3	3.5	101	298	5	MOLECULE:DTDP-GLUCOSE OXIDOREDUCTASE;
1562:	1hur-A	3	3.9	91	180	9	MOLECULE:HUMAN ADP-RIBOSYLATION FACTOR 1;
1563:	1uqr-D	3	4	94	151	12	MOLECULE:3-DEHYDROQUINATE DEHYDRATASE;
1564:	2a9v-D	3	4.4	97	201	8	MOLECULE:GMP SYNTHASE;
1565:	1h9c-A	3	3.3	78	106	8	MOLECULE:PTS SYSTEM, CHITOBIOSE-SPECIFIC IIB C
1566:	3wis-A	3	4.3	89	180	2	MOLECULE:PUTATIVE DIHYDROMETHANOPTERIN REDUCTA
1567:	3ejw-A	3	3.1	82	315	10	MOLECULE:SMLSRB;
1568:	4e21-B	3	3.2	90	317	7	MOLECULE:6-PHOSPHOGLUCONATE DEHYDROGENASE (DEC
1569:	2efg-A	3	5.8	105	579	10	MOLECULE:PROTEIN (ELONGATION FACTOR G);
1570:	6ur1-B	3	3.3	96	286	8	MOLECULE:CHOE;
1571:	3uuw-A	3	3.5	87	304	13	MOLECULE:PUTATIVE OXIDOREDUCTASE WITH NAD(P)-B
1572:	4ydr-A	3	3.5	93	304	13	MOLECULE:HOMOSERINE DEHYDROGENASE;
1573:	4egq-B	3	3.7	87	302	7	MOLECULE:D-ALANINE--D-ALANINE LIGASE;
1574:	5dhq-C	3	3.5	77	260	6	MOLECULE:NAD KINASE 1;
1575:	3sxp-D	3	4	103	314	6	MOLECULE:ADP-L-GLYCERO-D-MANNOHEPTOSE-6-EPIMER
1576:	3t95-A	3	3.1	86	314	7	MOLECULE:AUTOINDUCER 2-BINDING PROTEIN LSRB;
1577:	6uqw-B	3	3.2	96	286	8	MOLECULE:CHOE;
1578:	2w9x-B	3	3.6	106	329	8	MOLECULE:PUTATIVE ACETYL XYLAN ESTERASE;
1579:	3do5-A	3	3.9	92	320	8	MOLECULE:HOMOSERINE DEHYDROGENASE;
1580:	4nhe-B	3	4	88	326	7	MOLECULE:OXIDOREDUCTASE, GFO/IDH/MOCA FAMILY;
1581:	1ba2-A	3	3.6	89	271	2	MOLECULE:D-RIBOSE-BINDING PROTEIN;
1582:	3vvc-A	3	3.6	101	318	9	MOLECULE:CAPSULAR POLYSACCHARIDE SYNTHESIS ENZ
1583:	4rwe-A	3	3.8	92	287	5	MOLECULE:SUGAR-BINDING TRANSPORT PROTEIN;
1584:	6k1z-A	3	4.2	100	544	5	MOLECULE:GUANYLATE-BINDING PROTEIN 1;
1585:	4r16-A	3	3.4	90	418	13	MOLECULE:418AA LONG HYPOTHETICAL UDP-N-ACETYL-
1586:	1ybv-A	3	3.9	103	270	8	MOLECULE:TRIHYDROXYNAPHTHALENE REDUCTASE;
1587:	3fmg-A	3	3.8	90	235	8	MOLECULE:FAB OF NEUTRALIZING ANTIBODY 4F8, LIG
1588:	1sb8-A	3	3	96	341	5	MOLECULE:WBPP;
1589:	1gqo-B	3	3.3	86	143	5	MOLECULE:DEHYDROQUINASE;
1590:	3drw-A	3	3.7	100	460	8	MOLECULE:ADP-SPECIFIC PHOSPHOFRUCTOKINASE;
1591:	3a1s-A	3	3.5	93	255	11	MOLECULE:IRON(II) TRANSPORT PROTEIN B;
1592:	2uyg-A	3	3.8	92	141	11	MOLECULE:3-DEHYDROQUINATE DEHYDRATASE;
1593:	1ydh-A	3	3.8	84	184	8	MOLECULE:AT5G11950;
1594:	2p91-D	3	3.7	97	233	9	MOLECULE:ENOYL-[ACYL-CARRIER-PROTEIN] REDUCTAS
1595:	5req-B	3	3.7	90	619	6	MOLECULE:PROTEIN (METHYLMALONYL-COA MUTASE ALP
1596:	1w85-B	3	3.6	85	324	6	MOLECULE:PYRUVATE DEHYDROGENASE E1 COMPONENT,
1597:	1cf2-Q	3	3.6	94	336	11	MOLECULE:PROTEIN (GLYCERALDEHYDE-3-PHOSPHATE
1598:	1idn-2	3	4	99	189	6	MOLECULE:CD11B;
1599:	1qg6-A	3	3.7	100	257	4	MOLECULE:PROTEIN (ENOYL-[ACYL-CARRIER PROTEIN]
1600:	1w88-B	3	3.5	82	324	5	MOLECULE:PYRUVATE DEHYDROGENASE E1 COMPONENT,
1601:	1nip-A	3	3.7	101	283	9	MOLECULE:NITROGENASE IRON PROTEIN;
1602:	5yh1-A	3	4.5	91	439	10	MOLECULE:MEMBER OF S1P FAMILY OF RIBOSOMAL PRO
1603:	1qf7-A	3	3.7	88	727	3	MOLECULE:PROTEIN (CATALASE HPII);
1604:	2z5v-A	3	3.6	87	141	10	MOLECULE:MYELOID DIFFERENTIATION PRIMARY RESPO
1605:	1lnz-A	3	3.5	88	342	14	MOLECULE:SPO0B-ASSOCIATED GTP-BINDING PROTEIN;
1606:	1t0b-G	3	5.2	103	242	4	MOLECULE:THUA-LIKE PROTEIN;
1607:	1xo6-F	3	4.4	104	521	8	MOLECULE:PROPIONYL-COA CARBOXYLASE COMPLEX B S
1608:	1xnw-E	3	3.5	96	521	5	MOLECULE:PROPIONYL-COA CARBOXYLASE COMPLEX B S
1609:	4n5h-X	2.9	4.2	101	315	7	MOLECULE:ESTERASE/LIPASE;
1610:	3no4-A	2.9	4.1	102	264	7	MOLECULE:CREATININE AMIDOHYDROLASE;
1611:	2qjw-A	2.9	3.1	88	176	13	MOLECULE:UNCHARACTERIZED PROTEIN XCC1541;
1612:	3kxy-A	2.9	3	76	133	5	MOLECULE:EXOENZYME S SYNTHESIS PROTEIN C;
1613:	5n61-E	2.9	4.2	97	212	7	MOLECULE:DNA-DIRECTED RNA POLYMERASE I SUBUNIT
1614:	1i50-E	2.9	4.4	96	215	7	MOLECULE:DNA-DIRECTED RNA POLYMERASE II LARGES
1615:	3j7y-5	2.9	4.4	115	376	7	MOLECULE:16S RRNA;
1616:	5i87-B	2.9	6	100	662	0	MOLECULE:BT-CD DOMAINS OF HUMAN ACETYL-COA CAR
1617:	2js7-A	2.9	4.9	98	160	10	MOLECULE:MYELOID DIFFERENTIATION PRIMARY RESPO
1618:	2vvo-B	2.9	3.2	73	156	10	MOLECULE:RIBOSE-5-PHOSPHATE ISOMERASE B;
1619:	5kvc-B	2.9	3.8	100	254	13	MOLECULE:HALOHYDRIN DEHALOGENASE;
1620:	2i29-A	2.9	3.8	77	255	8	MOLECULE:PROBABLE INORGANIC POLYPHOSPHATE/ATP-
1621:	6q7i-A	2.9	6.3	98	770	5	MOLECULE:EXO-1,4-BETA-XYLOSIDASE XLND;
1622:	1gg9-A	2.9	3.7	86	727	3	MOLECULE:CATALASE HPII;
1623:	1x1r-A	2.9	3.7	94	169	6	MOLECULE:RAS-RELATED PROTEIN M-RAS;
1624:	2wtb-A	2.9	3.1	80	676	14	MOLECULE:FATTY ACID MULTIFUNCTIONAL PROTEIN (A
1625:	1p19-D	2.9	3.8	79	186	5	MOLECULE:HYPOXANTHINE PHOSPHORIBOSYLTRANSFERAS
1626:	1d2e-A	2.9	4.3	102	397	7	MOLECULE:ELONGATION FACTOR TU (EF-TU);
1627:	1jny-A	2.9	4.5	103	415	8	MOLECULE:ELONGATION FACTOR 1-ALPHA;
1628:	1c3o-B	2.9	4.3	105	380	10	MOLECULE:CARBAMOYL PHOSPHATE SYNTHETASE: LARGE
1629:	3q7t-B	2.9	3.4	77	99	12	MOLECULE:TRANSCRIPTIONAL REGULATORY PROTEIN;
1630:	1d4a-C	2.9	5.2	99	273	5	MOLECULE:QUINONE REDUCTASE;
1631:	1hh4-A	2.9	3.4	93	189	9	MOLECULE:RAS-RELATED C3 BOTULINUM TOXIN SUBSTR
1632:	5way-A	2.9	3.7	72	482	11	MOLECULE:TRANSCRIPTIONAL ACTIVATOR;
1633:	1hrk-A	2.9	3.8	92	359	9	MOLECULE:FERROCHELATASE;
1634:	6jqn-B	2.9	3.4	94	678	4	MOLECULE:BIFUNCTIONAL PROTEIN PAAZ;
1635:	1vrv-A	2.9	3.2	70	97	10	MOLECULE:MANNITOL-SPECIFIC PTS SYSTEM ENZYME I
1636:	3rih-A	2.9	3.5	96	260	5	MOLECULE:SHORT CHAIN DEHYDROGENASE OR REDUCTAS
1637:	2cls-A	2.9	3.8	99	179	15	MOLECULE:RHO-RELATED GTP-BINDING PROTEIN RHO6;
1638:	1g21-E	2.9	3.8	103	268	9	MOLECULE:NITROGENASE MOLYBDENUM-IRON PROTEIN A
1639:	3v3t-A	2.9	3.9	99	300	9	MOLECULE:CELL DIVISION GTPASE FTSZ, DIVERGED;
1640:	1ukv-Y	2.9	3.7	100	197	9	MOLECULE:SECRETORY PATHWAY GDP DISSOCIATION IN
1641:	1c1y-A	2.9	3.9	93	167	11	MOLECULE:RAS-RELATED PROTEIN RAP-1A;
1642:	1x3s-A	2.9	4	97	177	6	MOLECULE:RAS-RELATED PROTEIN RAB-18;
1643:	1vrw-A	2.9	3.9	99	289	12	MOLECULE:ENOYL-ACYL CARRIER REDUCTASE;
1644:	2i5p-O	2.9	4.5	89	309	10	MOLECULE:GLYCERALDEHYDE-3-PHOSPHATE DEHYDROGEN
1645:	6erf-A	2.9	3.7	101	493	5	MOLECULE:X-RAY REPAIR CROSS-COMPLEMENTING PROT
1646:	1dz3-A	2.9	2.8	73	123	8	MOLECULE:STAGE 0 SPORULATION PROTEIN A;
1647:	4p1z-A	2.9	3.5	81	127	7	MOLECULE:PIWI-LIKE PROTEIN 1;
1648:	1i3q-E	2.9	4.2	95	215	7	MOLECULE:DNA-DIRECTED RNA POLYMERASE II LARGES
1649:	3sn6-A	2.9	3.6	104	349	13	MOLECULE:GUANINE NUCLEOTIDE-BINDING PROTEIN G(
1650:	3fd8-D	2.9	3.5	93	349	5	MOLECULE:OXIDOREDUCTASE, GFO/IDH/MOCA FAMILY;
1651:	4jc0-A	2.9	2.6	90	424	3	MOLECULE:RIBOSOMAL PROTEIN S12 METHYLTHIOTRANS
1652:	1qo0-B	2.9	3.5	96	374	9	MOLECULE:AMIC;
1653:	1keu-A	2.9	3.5	100	361	8	MOLECULE:DTDP-D-GLUCOSE 4,6-DEHYDRATASE;
1654:	4qtz-A	2.9	3.3	99	321	6	MOLECULE:DIHYDROFLAVONOL-4-REDUCTASE;
1655:	1rpn-C	2.9	3.3	102	322	9	MOLECULE:GDP-MANNOSE 4,6-DEHYDRATASE;
1656:	5mp4-G	2.9	3.6	92	197	5	MOLECULE:PROTOPLAST SECRETED PROTEIN 2;
1657:	4u7w-B	2.9	3.5	100	394	5	MOLECULE:MXAA;
1658:	4n0q-B	2.9	3.9	97	346	9	MOLECULE:LEU/ILE/VAL-BINDING PROTEIN HOMOLOG 3
1659:	2w90-B	2.9	3.1	86	471	9	MOLECULE:6-PHOSPHOGLUCONATE DEHYDROGENASE, DEC
1660:	6uqy-A	2.9	3.2	96	286	8	MOLECULE:CHOE;
1661:	5ejf-B	2.9	3.2	69	253	7	MOLECULE:NAD KINASE 1;
1662:	3q2k-K	2.9	3.7	84	322	7	MOLECULE:OXIDOREDUCTASE;
1663:	4egj-A	2.9	3.5	85	285	7	MOLECULE:D-ALANINE--D-ALANINE LIGASE;
1664:	4fb5-A	2.9	3.5	92	367	4	MOLECULE:PROBABLE OXIDOREDUCTASE PROTEIN;
1665:	2x0f-B	2.9	3.8	93	382	6	MOLECULE:WSAF;
1666:	4n3n-A	2.9	4	98	587	9	MOLECULE:EUKARYOTIC TRANSLATION INITIATION FAC
1667:	1bgw-A	2.9	4.4	89	679	8	MOLECULE:TOPOISOMERASE;
1668:	3ias-O	2.9	3.5	82	145	4	MOLECULE:NADH-QUINONE OXIDOREDUCTASE SUBUNIT 1
1669:	2few-B	2.9	3.2	70	97	10	MOLECULE:PTS SYSTEM MANNITOL-SPECIFIC EIICBA C
1670:	1kc3-A	2.9	3.4	100	298	6	MOLECULE:DTDP-GLUCOSE OXIDOREDUCTASE;
1671:	2dy0-B	2.9	3.5	77	181	13	MOLECULE:ADENINE PHOSPHORIBOSYLTRANSFERASE;
1672:	1uzn-A	2.9	3.5	93	239	9	MOLECULE:3-OXOACYL-[ACYL-CARRIER PROTEIN] REDU
1673:	1obb-A	2.9	3.5	101	478	6	MOLECULE:ALPHA-GLUCOSIDASE;
1674:	2x7x-A	2.9	3.7	89	301	6	MOLECULE:SENSOR PROTEIN;
1675:	3slg-C	2.9	3.4	102	335	3	MOLECULE:PBGP3 PROTEIN;
1676:	1dp4-A	2.9	3.7	100	425	4	MOLECULE:ATRIAL NATRIURETIC PEPTIDE RECEPTOR A
1677:	1lbe-A	2.9	4	83	250	12	MOLECULE:ADP RIBOSYL CYCLASE;
1678:	1rrv-A	2.9	3.3	95	401	7	MOLECULE:GLYCOSYLTRANSFERASE GTFD;
1679:	1cf2-R	2.9	3.6	94	336	11	MOLECULE:PROTEIN (GLYCERALDEHYDE-3-PHOSPHATE
1680:	4wyi-A	2.9	4.1	100	336	6	MOLECULE:MONOGALACTOSYLDIACYLGLYCEROL SYNTHASE
1681:	1qsg-G	2.9	3.8	100	259	5	MOLECULE:ENOYL-[ACYL-CARRIER-PROTEIN] REDUCTAS
1682:	1u8f-Q	2.9	3.5	90	333	8	MOLECULE:GLYCERALDEHYDE-3-PHOSPHATE DEHYDROGEN
1683:	2hlz-A	2.9	3.9	92	296	10	MOLECULE:KETOHEXOKINASE;
1684:	1pux-A	2.9	3.7	85	124	9	MOLECULE:SPORULATION INITIATION PHOSPHOTRANSFE
1685:	1a79-A	2.9	3.1	75	171	13	MOLECULE:TRNA ENDONUCLEASE;
1686:	3wrw-E	2.9	4.1	105	386	8	MOLECULE:TM-1 PROTEIN;
1687:	6lkf-A	2.8	4.7	82	140	7	MOLECULE:ACRIIA5;
1688:	3f67-A	2.8	3.8	91	240	8	MOLECULE:PUTATIVE DIENELACTONE HYDROLASE;
1689:	6f1t-K	2.8	2.9	74	278	7	MOLECULE:ARP1 ACTIN RELATED PROTEIN 1 HOMOLOG
1690:	6dm4-A	2.8	3.5	82	119	4	MOLECULE:RAVO;
1691:	1zhh-A	2.8	3.7	97	344	3	MOLECULE:AUTOINDUCER 2-BINDING PERIPLASMIC PRO
1692:	5k8b-A	2.8	4.6	65	394	14	MOLECULE:8-AMINO-3,8-DIDEOXY-ALPHA-D-MANNO-OCT
1693:	4psd-A	2.8	4.1	103	223	8	MOLECULE:CARBOHYDRATE ESTERASE FAMILY 5;
1694:	1dek-A	2.8	3.3	79	241	14	MOLECULE:DEOXYNUCLEOSIDE MONOPHOSPHATE KINASE;
1695:	6ukh-X	2.8	3.9	79	258	11	MOLECULE:HHAI RESTRICTION ENDONUCLEASE;
1696:	3luh-C	2.8	4.3	87	133	7	MOLECULE:PROTEIN ARGONAUTE-2;
1697:	3d2c-B	2.8	4	94	179	6	MOLECULE:LIPASE;
1698:	3lug-C	2.8	4.4	85	133	5	MOLECULE:PROTEIN ARGONAUTE-2;
1699:	2qxt-A	2.8	3.8	95	179	7	MOLECULE:LIPASE;
1700:	3maj-A	2.8	4.7	92	353	7	MOLECULE:DNA PROCESSING CHAIN A;
1701:	1qyd-A	2.8	3.4	98	312	8	MOLECULE:PINORESINOL-LARICIRESINOL REDUCTASE;
1702:	3eq2-B	2.8	3.4	96	372	5	MOLECULE:PROBABLE TWO-COMPONENT RESPONSE REGUL
1703:	1ulu-B	2.8	4	103	257	11	MOLECULE:ENOYL-ACYL CARRIER PROTEIN REDUCTASE;
1704:	2g5c-B	2.8	3.6	87	280	11	MOLECULE:PREPHENATE DEHYDROGENASE;
1705:	1j56-A	2.8	3.5	82	124	9	MOLECULE:NITROGEN REGULATION PROTEIN NR(I);
1706:	6vik-B	2.8	4.1	99	173	8	MOLECULE:RAB-LIKE PROTEIN 3;
1707:	3iam-6	2.8	3.4	80	144	4	MOLECULE:NADH-QUINONE OXIDOREDUCTASE SUBUNIT 1
1708:	1jdb-F	2.8	4.5	106	380	8	MOLECULE:CARBAMOYL PHOSPHATE SYNTHETASE;
1709:	2yfk-B	2.8	4.6	103	386	5	MOLECULE:ASPARTATE/ORNITHINE CARBAMOYLTRANSFER
1710:	3hn2-A	2.8	3.3	83	302	11	MOLECULE:2-DEHYDROPANTOATE 2-REDUCTASE;
1711:	5izd-E	2.8	4.5	88	492	3	MOLECULE:D-GLYCERALDEHYDE DEHYDROGENASE (NADP(
1712:	1z17-A	2.8	4	96	345	10	MOLECULE:LEU/ILE/VAL-BINDING PROTEIN;
1713:	3ec7-A	2.8	3.1	86	336	9	MOLECULE:PUTATIVE DEHYDROGENASE;
1714:	2q6v-A	2.8	3.5	89	370	3	MOLECULE:GLUCURONOSYLTRANSFERASE GUMK;
1715:	6sy9-A	2.8	3.6	87	307	8	MOLECULE:RESPONSE REGULATOR;
1716:	2vvo-C	2.8	3.2	73	156	10	MOLECULE:RIBOSE-5-PHOSPHATE ISOMERASE B;
1717:	1fue-A	2.8	3.8	87	163	15	MOLECULE:FLAVODOXIN;
1718:	1ys4-A	2.8	3.2	90	348	7	MOLECULE:ASPARTATE-SEMIALDEHYDE DEHYDROGENASE;
1719:	1dih-A	2.8	3.5	91	272	7	MOLECULE:DIHYDRODIPICOLINATE REDUCTASE;
1720:	2fn4-A	2.8	3.5	94	173	11	MOLECULE:RAS-RELATED PROTEIN R-RAS;
1721:	5t8x-B	2.8	3.4	87	253	5	MOLECULE:PREPHENATE DEHYDROGENASE 1;
1722:	3v2u-A	2.8	4	103	409	8	MOLECULE:GALACTOSE/LACTOSE METABOLISM REGULATO
1723:	6uqz-B	2.8	3.3	96	287	8	MOLECULE:CHOE;
1724:	6uqw-A	2.8	3.1	96	286	9	MOLECULE:CHOE;
1725:	3fwn-A	2.8	3.5	86	467	6	MOLECULE:6-PHOSPHOGLUCONATE DEHYDROGENASE, DEC
1726:	4iil-A	2.8	3.4	91	314	2	MOLECULE:MEMBRANE LIPOPROTEIN TPN38(B);
1727:	4b45-A	2.8	4.5	103	334	6	MOLECULE:CELL DIVISION PROTEIN FTSZ;
1728:	3fhl-C	2.8	3.1	89	338	7	MOLECULE:PUTATIVE OXIDOREDUCTASE;
1729:	2axq-A	2.8	3.5	94	445	6	MOLECULE:SACCHAROPINE DEHYDROGENASE;
1730:	3jy6-A	2.8	3.5	85	263	7	MOLECULE:TRANSCRIPTIONAL REGULATOR, LACI FAMIL
1731:	2o20-B	2.8	3.7	89	275	9	MOLECULE:CATABOLITE CONTROL PROTEIN A;
1732:	2o3j-A	2.8	3.4	90	465	6	MOLECULE:UDP-GLUCOSE 6-DEHYDROGENASE;
1733:	1z16-A	2.8	3.7	94	345	6	MOLECULE:LEU/ILE/VAL-BINDING PROTEIN;
1734:	3mca-A	2.8	5.5	98	377	6	MOLECULE:ELONGATION FACTOR 1 ALPHA-LIKE PROTEI
1735:	1ik6-A	2.8	4.7	89	284	10	MOLECULE:PYRUVATE DEHYDROGENASE;
1736:	6uqz-A	2.8	3.2	96	287	8	MOLECULE:CHOE;
1737:	6ecf-B	2.8	3.9	89	252	11	MOLECULE:VLM2;
1738:	6ecb-A	2.8	3.9	89	263	12	MOLECULE:VLM2;
1739:	4wji-A	2.8	3	80	294	5	MOLECULE:PUTATIVE CYCLOHEXADIENYL DEHYDROGENAS
1740:	3c8m-A	2.8	3.3	91	324	7	MOLECULE:HOMOSERINE DEHYDROGENASE;
1741:	1hqk-A	2.8	4.5	90	154	11	MOLECULE:6,7-DIMETHYL-8-RIBITYLLUMAZINE SYNTHA
1742:	3vdm-A	2.8	3.3	95	479	6	MOLECULE:VLDE;
1743:	1wd7-B	2.8	3.4	83	255	13	MOLECULE:UROPORPHYRINOGEN III SYNTHASE;
1744:	3iam-F	2.8	3.4	80	144	4	MOLECULE:NADH-QUINONE OXIDOREDUCTASE SUBUNIT 1
1745:	2bet-C	2.8	3.7	82	158	6	MOLECULE:CARBOHYDRATE-PHOSPHATE ISOMERASE;
1746:	3hxk-A	2.8	4	99	250	9	MOLECULE:SUGAR HYDROLASE;
1747:	3nbm-A	2.8	3.3	73	104	5	MOLECULE:PTS SYSTEM, LACTOSE-SPECIFIC IIBC COM
1748:	4qx6-D	2.8	3.5	96	344	6	MOLECULE:GLYCERALDEHYDE 3-PHOSPHATE DEHYDROGEN
1749:	5j83-A	2.8	2.8	81	575	14	MOLECULE:DIHYDROXYACID DEHYDRATASE/PHOSPHOGLUC
1750:	2gf2-A	2.8	3.1	82	296	10	MOLECULE:3-HYDROXYISOBUTYRATE DEHYDROGENASE;
1751:	3fse-B	2.8	3.8	86	349	3	MOLECULE:TWO-DOMAIN PROTEIN CONTAINING DJ-1/TH
1752:	1ceq-A	2.8	3.4	98	304	8	MOLECULE:PROTEIN (L-LACTATE DEHYDROGENASE);
1753:	1ebf-A	2.8	3.5	95	358	9	MOLECULE:HOMOSERINE DEHYDROGENASE;
1754:	1dp4-C	2.8	3.7	101	429	6	MOLECULE:ATRIAL NATRIURETIC PEPTIDE RECEPTOR A
1755:	1a9x-B	2.8	4.5	108	379	8	MOLECULE:CARBAMOYL PHOSPHATE SYNTHETASE (LARGE
1756:	1psd-A	2.8	3.8	98	405	11	MOLECULE:D-3-PHOSPHOGLYCERATE DEHYDROGENASE (P
1757:	1i6w-B	2.8	3.6	93	180	4	MOLECULE:LIPASE A;
1758:	1dkr-A	2.8	3.6	97	298	10	MOLECULE:PHOSPHORIBOSYL PYROPHOSPHATE SYNTHETA
1759:	1i6w-A	2.8	3.6	90	179	6	MOLECULE:LIPASE A;
1760:	1nn4-A	2.8	3.8	77	159	6	MOLECULE:RIBOSE 5-PHOSPHATE ISOMERASE B;
1761:	1cp2-A	2.8	3.7	103	269	10	MOLECULE:NITROGENASE IRON PROTEIN;
1762:	1h93-A	2.8	3.5	90	485	10	MOLECULE:GLUCOSE 6-PHOSPHATE 1-DEHYDROGENASE;
1763:	2vvo-A	2.8	3.2	73	156	10	MOLECULE:RIBOSE-5-PHOSPHATE ISOMERASE B;
1764:	6g2d-D	2.8	5.9	100	2121	4	MOLECULE:ACETYL-COA CARBOXYLASE 1;
1765:	3ibb-C	2.8	3.7	99	521	5	MOLECULE:PROPIONYL-COA CARBOXYLASE COMPLEX B S
1766:	3h4r-A	2.7	3.3	84	219	10	MOLECULE:EXODEOXYRIBONUCLEASE 8;
1767:	4ru1-A	2.7	4	101	288	7	MOLECULE:MONOSACCHARIDE ABC TRANSPORTER SUBSTR
1768:	5v7o-A	2.7	3.4	84	230	6	MOLECULE:NOSK;
1769:	2c4w-A	2.7	3.5	95	168	6	MOLECULE:3-DEHYDROQUINATE DEHYDRATASE;
1770:	1jyo-A	2.7	3.7	72	130	6	MOLECULE:SICP;
1771:	3ajv-A	2.7	2.7	72	168	14	MOLECULE:PUTATIVE UNCHARACTERIZED PROTEIN;
1772:	1oy1-A	2.7	3.9	99	221	6	MOLECULE:PUTATIVE SIGMA CROSS-REACTING PROTEIN
1773:	3d2c-A	2.7	4.1	95	179	6	MOLECULE:LIPASE;
1774:	3d2b-A	2.7	3.9	92	179	7	MOLECULE:LIPASE;
1775:	3cuy-A	2.7	3	81	364	6	MOLECULE:GLUCURONOSYLTRANSFERASE GUMK;
1776:	1jwy-B	2.7	5	108	281	9	MOLECULE:MYOSIN II HEAVY CHAIN;
1777:	3d2c-C	2.7	3.8	95	179	7	MOLECULE:LIPASE;
1778:	1dli-A	2.7	3.3	91	402	10	MOLECULE:UDP-GLUCOSE DEHYDROGENASE;
1779:	2fex-A	2.7	3.7	89	188	9	MOLECULE:CONSERVED HYPOTHETICAL PROTEIN;
1780:	1b8p-A	2.7	5.3	107	327	9	MOLECULE:PROTEIN (MALATE DEHYDROGENASE);
1781:	6j1i-A	2.7	3.8	85	563	7	MOLECULE:HYDROGENASE REGULATION HOXX;
1782:	1hyh-A	2.7	4.3	105	297	6	MOLECULE:L-2-HYDROXYISOCAPROATE DEHYDROGENASE;
1783:	1udx-A	2.7	3.8	92	412	9	MOLECULE:THE GTP-BINDING PROTEIN OBG;
1784:	1e0s-A	2.7	4.2	97	173	13	MOLECULE:ADP-RIBOSYLATION FACTOR 6;
1785:	6iau-B	2.7	3.1	86	340	6	MOLECULE:AMINE DEHYDROGENASE;
1786:	1ir6-A	2.7	3.1	80	385	14	MOLECULE:EXONUCLEASE RECJ;
1787:	1qdl-B	2.7	3.4	86	195	12	MOLECULE:PROTEIN (ANTHRANILATE SYNTHASE (TRPE-
1788:	1b7g-O	2.7	3.3	90	340	6	MOLECULE:PROTEIN (GLYCERALDEHYDE 3-PHOSPHATE D
1789:	1u0r-D	2.7	5.4	78	301	6	MOLECULE:INORGANIC POLYPHOSPHATE/ATP-NAD KINAS
1790:	6iau-A	2.7	3.1	84	340	6	MOLECULE:AMINE DEHYDROGENASE;
1791:	1xov-A	2.7	3.3	90	317	11	MOLECULE:PLY PROTEIN;
1792:	5izd-G	2.7	4.5	88	492	3	MOLECULE:D-GLYCERALDEHYDE DEHYDROGENASE (NADP(
1793:	6j1g-A	2.7	3.5	80	544	9	MOLECULE:HYDROGENASE REGULATION HOXX;
1794:	1ord-A	2.7	4.4	90	730	8	MOLECULE:ORNITHINE DECARBOXYLASE;
1795:	1nf3-A	2.7	3.5	94	194	11	MOLECULE:G25K GTP-BINDING PROTEIN, PLACENTAL I
1796:	1cxz-A	2.7	3.8	98	182	8	MOLECULE:PROTEIN (HIS-TAGGED TRANSFORMING PROT
1797:	1ib6-A	2.7	4	106	312	13	MOLECULE:MALATE DEHYDROGENASE;
1798:	1eg7-A	2.7	3.4	99	549	7	MOLECULE:FORMYLTETRAHYDROFOLATE SYNTHETASE;
1799:	1ldn-A	2.7	3.6	102	316	6	MOLECULE:L-LACTATE DEHYDROGENASE;
1800:	2rga-A	2.7	3.8	91	166	5	MOLECULE:GTPASE HRAS;
1801:	3kln-A	2.7	3.8	85	217	12	MOLECULE:TRANSCRIPTIONAL REGULATOR, LUXR FAMIL
1802:	1d0i-H	2.7	3.7	87	153	5	MOLECULE:TYPE II 3-DEHYDROQUINATE HYDRATASE;
1803:	1m2f-A	2.7	3.6	91	135	11	MOLECULE:KAIA;
1804:	1yb4-A	2.7	3.2	84	291	10	MOLECULE:TARTRONIC SEMIALDEHYDE REDUCTASE;
1805:	2rjn-A	2.7	4	85	135	15	MOLECULE:RESPONSE REGULATOR RECEIVER:METAL-DEP
1806:	6j72-A	2.7	4.6	103	561	13	MOLECULE:ISONIAZID INDUCIBLE GENE PROTEIN INIA
1807:	3lud-C	2.7	3.6	83	133	7	MOLECULE:PROTEIN ARGONAUTE-2;
1808:	6jqo-E	2.7	3.6	94	678	2	MOLECULE:BIFUNCTIONAL PROTEIN PAAZ;
1809:	3u0b-A	2.7	3.5	103	415	4	MOLECULE:OXIDOREDUCTASE, SHORT CHAIN DEHYDROGE
1810:	2iz1-B	2.7	3.6	86	471	8	MOLECULE:6-PHOSPHOGLUCONATE DEHYDROGENASE, DEC
1811:	3wbk-A	2.7	3.7	97	590	9	MOLECULE:EUKARYOTIC TRANSLATION INITIATION FAC
1812:	6ur1-A	2.7	3.2	96	286	8	MOLECULE:CHOE;
1813:	3re1-B	2.7	3.6	79	257	9	MOLECULE:UROPORPHYRINOGEN-III SYNTHETASE;
1814:	3k6j-A	2.7	3.5	86	430	8	MOLECULE:PROTEIN F01G10.3, CONFIRMED BY TRANSC
1815:	4zke-A	2.7	5.6	100	473	9	MOLECULE:SUPERKILLER PROTEIN 7;
1816:	5gnt-A	2.7	4.4	108	378	7	MOLECULE:MITOFUSIN-1;
1817:	4hkt-B	2.7	3.4	90	330	9	MOLECULE:INOSITOL 2-DEHYDROGENASE;
1818:	3h5t-A	2.7	3.8	100	338	3	MOLECULE:TRANSCRIPTIONAL REGULATOR, LACI FAMIL
1819:	6ecf-C	2.7	3.6	88	252	14	MOLECULE:VLM2;
1820:	5owv-C	2.7	4.1	102	598	5	MOLECULE:GTP-BINDING PROTEIN;
1821:	4fkz-A	2.7	4.1	92	384	7	MOLECULE:UDP-N-ACETYLGLUCOSAMINE 2-EPIMERASE;
1822:	6ijd-B	2.7	3.7	94	402	6	MOLECULE:UDP-GLYCOSYLTRANSFERASE 89C1;
1823:	4kvf-A	2.7	4	84	314	6	MOLECULE:RHAMNOSE ABC TRANSPORTER, PERIPLASMIC
1824:	6uqy-B	2.7	3.2	96	287	8	MOLECULE:CHOE;
1825:	4uzs-A	2.7	3.4	88	687	3	MOLECULE:BETA-GALACTOSIDASE;
1826:	1rcu-A	2.7	3.6	82	170	9	MOLECULE:CONSERVED HYPOTHETICAL PROTEIN VT76;
1827:	1r8j-A	2.7	4.7	92	272	11	MOLECULE:KAIA;
1828:	1zl0-A	2.7	5.6	97	306	5	MOLECULE:HYPOTHETICAL PROTEIN PA5198;
1829:	6ur0-B	2.7	3.2	96	286	8	MOLECULE:CHOE;
1830:	5fmr-B	2.7	4.5	89	242	10	MOLECULE:INTRAFLAGELLAR TRANSPORT PROTEIN COMP
1831:	1dlj-A	2.7	3.3	91	402	10	MOLECULE:UDP-GLUCOSE DEHYDROGENASE;
1832:	6j1h-B	2.7	3.9	84	562	6	MOLECULE:HYDROGENASE REGULATION HOXX;
1833:	1f8x-A	2.7	3.5	85	156	11	MOLECULE:NUCLEOSIDE 2-DEOXYRIBOSYLTRANSFERASE;
1834:	2uyg-B	2.7	3.9	93	141	10	MOLECULE:3-DEHYDROQUINATE DEHYDRATASE;
1835:	1o8o-B	2.7	3.6	81	163	7	MOLECULE:MOLYBDOPTERIN BIOSYNTHESIS CNX1 PROTE
1836:	1dku-A	2.7	3.7	97	295	15	MOLECULE:PROTEIN (PHOSPHORIBOSYL PYROPHOSPHATE
1837:	1scu-E	2.7	3.4	82	388	7	MOLECULE:SUCCINYL-COA SYNTHETASE, ALPHA SUBUNI
1838:	1di7-A	2.7	4.3	93	185	5	MOLECULE:MOLYBDENUM COFACTOR BIOSYNTHETIC ENZY
1839:	6ija-C	2.7	3.8	94	386	5	MOLECULE:UDP-GLYCOSYLTRANSFERASE 89C1;
1840:	1wl8-A	2.7	3.6	88	186	11	MOLECULE:GMP SYNTHASE [GLUTAMINE-HYDROLYZING]
1841:	3hdh-C	2.7	3	82	265	11	MOLECULE:PROTEIN (L-3-HYDROXYACYL COA DEHYDROG
1842:	6o87-A	2.7	3.6	87	443	7	MOLECULE:UDP-GLYCOSYLTRANSFERASE 76G1;
1843:	1t2d-A	2.7	3.6	101	315	10	MOLECULE:L-LACTATE DEHYDROGENASE;
1844:	4asi-E	2.7	4.4	119	721	7	MOLECULE:ACETYL-COA CARBOXYLASE 1;
1845:	3zjc-E	2.6	3.3	87	286	6	MOLECULE:GTPASE IMAP FAMILY MEMBER 7;
1846:	2czq-A	2.6	4	93	205	9	MOLECULE:CUTINASE-LIKE PROTEIN;
1847:	5oom-5	2.6	4.7	112	387	8	MOLECULE:16S RIBOSOMAL RNA;
1848:	4g6v-A	2.6	2.7	70	132	9	MOLECULE:ADHESIN/HEMOLYSIN;
1849:	2zyr-A	2.6	3.7	93	464	8	MOLECULE:LIPASE, PUTATIVE;
1850:	4rel-A	2.6	3.6	87	446	8	MOLECULE:UDP-GLUCOSE:ANTHOCYANIDIN 3-O-GLUCOSY
1851:	6ejj-B	2.6	3.7	101	360	9	MOLECULE:WLAC PROTEIN;
1852:	1zl0-B	2.6	3.9	94	303	5	MOLECULE:HYPOTHETICAL PROTEIN PA5198;
1853:	1g7r-A	2.6	4.1	95	559	6	MOLECULE:TRANSLATION INITIATION FACTOR IF2/EIF
1854:	6j0p-B	2.6	3.7	84	563	7	MOLECULE:HYDROGENASE REGULATION HOXX;
1855:	2ep7-B	2.6	3.5	92	339	13	MOLECULE:GLYCERALDEHYDE-3-PHOSPHATE DEHYDROGEN
1856:	1o94-A	2.6	3.7	85	729	8	MOLECULE:TRIMETHYLAMINE DEHYDROGENASE;
1857:	1iz9-A	2.6	5.2	103	327	11	MOLECULE:MALATE DEHYDROGENASE;
1858:	3rqs-B	2.6	3.1	83	316	7	MOLECULE:HYDROXYACYL-COENZYME A DEHYDROGENASE,
1859:	2scu-A	2.6	3.4	82	286	2	MOLECULE:PROTEIN (SUCCINYL-COA LIGASE);
1860:	1svw-A	2.6	4.3	92	190	5	MOLECULE:GTP-BINDING PROTEIN YSXC;
1861:	1ywg-P	2.6	3.5	91	337	7	MOLECULE:GLYCERALDEHYDE-3-PHOSPHATE DEHYDROGEN
1862:	1vc2-A	2.6	3.6	90	331	10	MOLECULE:GLYCERALDEHYDE 3-PHOSPHATE DEHYDROGEN
1863:	1qzu-A	2.6	3.3	82	160	6	MOLECULE:HYPOTHETICAL PROTEIN MDS018;
1864:	1az3-B	2.6	4.1	81	215	6	MOLECULE:ECORV ENDONUCLEASE;
1865:	6ii2-D	2.6	5	97	539	9	MOLECULE:PUTATIVE RTX-TOXIN;
1866:	1uxo-A	2.6	3.6	83	186	7	MOLECULE:YDEN PROTEIN;
1867:	2fu5-D	2.6	4.4	96	157	10	MOLECULE:GUANINE NUCLEOTIDE EXCHANGE FACTOR MS
1868:	2rcy-A	2.6	3.2	82	262	9	MOLECULE:PYRROLINE CARBOXYLATE REDUCTASE;
1869:	1cl2-A	2.6	4.4	83	391	14	MOLECULE:CYSTATHIONINE BETA-LYASE;
1870:	1mkz-A	2.6	3.8	80	169	14	MOLECULE:MOLYBDENUM COFACTOR BIOSYNTHESIS PROT
1871:	1ni3-A	2.6	4.7	108	378	5	MOLECULE:YCHF GTP-BINDING PROTEIN;
1872:	1gr0-A	2.6	3.8	102	328	9	MOLECULE:INOSITOL-3-PHOSPHATE SYNTHASE;
1873:	1j49-A	2.6	3.6	89	332	7	MOLECULE:D-LACTATE DEHYDROGENASE;
1874:	1hyg-A	2.6	3.9	105	313	9	MOLECULE:L-LACTATE/MALATE DEHYDROGENASE;
1875:	2e37-B	2.6	3.5	100	304	8	MOLECULE:L-LACTATE DEHYDROGENASE;
1876:	6jqo-C	2.6	3.4	94	678	3	MOLECULE:BIFUNCTIONAL PROTEIN PAAZ;
1877:	1tlt-B	2.6	3.4	89	305	6	MOLECULE:PUTATIVE OXIDOREDUCTASE (VIRULENCE FA
1878:	2a5l-B	2.6	4	96	175	9	MOLECULE:TRP REPRESSOR BINDING PROTEIN WRBA;
1879:	6q7j-A	2.6	4.8	94	770	6	MOLECULE:EXO-1,4-BETA-XYLOSIDASE XLND;
1880:	3upl-A	2.6	3.4	89	437	6	MOLECULE:OXIDOREDUCTASE;
1881:	4l4x-A	2.6	4.8	99	503	11	MOLECULE:AMPHI;
1882:	4pev-A	2.6	4	86	370	8	MOLECULE:MEMBRANE LIPOPROTEIN FAMILY PROTEIN;
1883:	2ofp-B	2.6	3	77	294	8	MOLECULE:KETOPANTOATE REDUCTASE;
1884:	2qv7-A	2.6	4	85	303	8	MOLECULE:DIACYLGLYCEROL KINASE DGKB;
1885:	3hja-A	2.6	3.4	90	334	4	MOLECULE:GLYCERALDEHYDE-3-PHOSPHATE DEHYDROGEN
1886:	6q7i-B	2.6	5.4	104	769	12	MOLECULE:EXO-1,4-BETA-XYLOSIDASE XLND;
1887:	3ez2-B	2.6	4	111	394	10	MOLECULE:PLASMID PARTITION PROTEIN A;
1888:	4an4-C	2.6	3.7	87	328	6	MOLECULE:GLYCOSYL TRANSFERASE;
1889:	4gbj-C	2.6	3.1	78	292	8	MOLECULE:6-PHOSPHOGLUCONATE DEHYDROGENASE NAD-
1890:	3pjg-A	2.6	3.4	91	389	7	MOLECULE:UDP-GLUCOSE 6-DEHYDROGENASE;
1891:	3n0w-A	2.6	4	97	374	12	MOLECULE:ABC BRANCHED CHAIN AMINO ACID FAMILY
1892:	1jdp-B	2.6	4	91	395	2	MOLECULE:ATRIAL NATRIURETIC PEPTIDE CLEARANCE
1893:	6uqv-A	2.6	3.1	95	287	9	MOLECULE:CHOE;
1894:	3lft-A	2.6	3.9	84	296	8	MOLECULE:UNCHARACTERIZED PROTEIN;
1895:	3dzc-A	2.6	3.4	97	373	7	MOLECULE:UDP-N-ACETYLGLUCOSAMINE 2-EPIMERASE;
1896:	5mp4-B	2.6	3.9	98	197	6	MOLECULE:PROTOPLAST SECRETED PROTEIN 2;
1897:	5oxf-C	2.6	4	101	601	7	MOLECULE:GTP-BINDING PROTEIN;
1898:	1jdp-A	2.6	3.9	89	396	3	MOLECULE:ATRIAL NATRIURETIC PEPTIDE CLEARANCE
1899:	1yk0-B	2.6	4.2	93	394	2	MOLECULE:ATRIAL NATRIURETIC PEPTIDE CLEARANCE
1900:	3v4z-A	2.6	3.7	84	293	5	MOLECULE:D-ALANINE--D-ALANINE LIGASE;
1901:	4had-A	2.6	3.5	84	317	5	MOLECULE:PROBABLE OXIDOREDUCTASE PROTEIN;
1902:	6ur0-A	2.6	3.2	96	287	8	MOLECULE:CHOE;
1903:	4nv1-E	2.6	3.4	84	242	10	MOLECULE:FORMYLTRANSFERASE;
1904:	1wp4-D	2.6	3.1	82	289	7	MOLECULE:3-HYDROXYISOBUTYRATE DEHYDROGENASE;
1905:	1vk4-A	2.6	4.1	95	283	6	MOLECULE:PFKB CARBOHYDRATE KINASE TM0415;
1906:	1g66-A	2.6	3.7	95	207	3	MOLECULE:ACETYL XYLAN ESTERASE II;
1907:	2mwm-A	2.6	3.1	76	151	9	MOLECULE:PUTATIVE TRP REPRESSOR BINDING PROTEI
1908:	6u7l-C	2.6	3.7	95	453	7	MOLECULE:GALACTARATE DEHYDRATASE (L-THREO-FORM
1909:	3luj-B	2.6	3.7	82	133	7	MOLECULE:PROTEIN ARGONAUTE-2;
1910:	4x97-D	2.6	4	86	376	10	MOLECULE:GROUP XV PHOSPHOLIPASE A2;
1911:	6j1f-A	2.6	3.6	82	564	7	MOLECULE:HYDROGENASE REGULATION HOXX;
1912:	3c3m-A	2.6	3.1	75	123	8	MOLECULE:RESPONSE REGULATOR RECEIVER PROTEIN;
1913:	1v6a-A	2.6	3.5	98	332	4	MOLECULE:L-LACTATE DEHYDROGENASE A CHAIN;
1914:	1cl1-A	2.6	4.2	82	391	15	MOLECULE:CYSTATHIONINE BETA-LYASE;
1915:	1a2k-C	2.6	3.7	94	196	7	MOLECULE:NUCLEAR TRANSPORT FACTOR 2;
1916:	1aur-A	2.6	3.5	84	218	11	MOLECULE:CARBOXYLESTERASE;
1917:	2tmd-A	2.6	3.7	85	729	8	MOLECULE:TRIMETHYLAMINE DEHYDROGENASE;
1918:	1auo-A	2.6	3.4	83	218	12	MOLECULE:CARBOXYLESTERASE;
1919:	1qra-A	2.6	4.1	97	166	8	MOLECULE:TRANSFORMING PROTEIN P21/H-RAS-1;
1920:	6uqx-B	2.6	3.2	96	285	8	MOLECULE:CHOE;
1921:	3oka-A	2.6	3.8	99	378	7	MOLECULE:GDP-MANNOSE-DEPENDENT ALPHA-(1-6)-PHO
1922:	1iex-A	2.6	3.4	90	603	4	MOLECULE:BETA-D-GLUCAN GLUCOHYDROLASE ISOENZYM
1923:	1cf9-A	2.6	3.9	86	727	3	MOLECULE:PROTEIN (CATALASE HPII);
1924:	1od2-B	2.6	3.6	102	695	8	MOLECULE:ACETYL-COENZYME A CARBOXYLASE;
1925:	3pgq-A	2.6	3.7	100	688	10	MOLECULE:ACETYL-COA CARBOXYLASE;
1926:	5cte-B	2.6	3.7	104	728	11	MOLECULE:ACETYL-COA CARBOXYLASE;
1927:	1uyt-A	2.6	3.8	107	681	12	MOLECULE:ACETYL-COA CARBOXYLASE;
1928:	3ibb-E	2.6	3.6	89	521	8	MOLECULE:PROPIONYL-COA CARBOXYLASE COMPLEX B S
1929:	4ezb-A	2.5	3.2	84	299	4	MOLECULE:UNCHARACTERIZED CONSERVED PROTEIN;
1930:	3ezx-A	2.5	3.7	90	212	9	MOLECULE:MONOMETHYLAMINE CORRINOID PROTEIN 1;
1931:	6qld-P	2.5	4.8	85	242	11	MOLECULE:INNER KINETOCHORE SUBUNIT MIF2;
1932:	2o2s-A	2.5	4	105	303	5	MOLECULE:ENOYL-ACYL CARRIER REDUCTASE;
1933:	4qwv-A	2.5	4.1	99	320	13	MOLECULE:HIGH-AFFINITY LEUCINE-SPECIFIC TRANSP
1934:	2w00-B	2.5	4.2	91	852	9	MOLECULE:HSDR;
1935:	5ool-5	2.5	4.6	112	387	8	MOLECULE:16S RIBOSOMAL RNA;
1936:	3fgn-C	2.5	3.6	96	228	10	MOLECULE:DETHIOBIOTIN SYNTHETASE;
1937:	3fwz-A	2.5	3.2	73	140	5	MOLECULE:INNER MEMBRANE PROTEIN YBAL;
1938:	5ksy-A	2.5	3.9	91	145	10	MOLECULE:MITOCHONDRIAL RHO GTPASE 1;
1939:	1j8m-F	2.5	3.2	86	295	10	MOLECULE:SIGNAL RECOGNITION 54 KDA PROTEIN;
1940:	1usi-A	2.5	3.9	89	346	11	MOLECULE:LEUCINE-SPECIFIC BINDING PROTEIN;
1941:	3afm-A	2.5	3.6	93	258	6	MOLECULE:CARBONYL REDUCTASE;
1942:	6nba-C	2.5	5	88	391	6	MOLECULE:CYSTATHIONINE GAMMA-LYASE;
1943:	3gra-A	2.5	3.9	91	185	15	MOLECULE:TRANSCRIPTIONAL REGULATOR, ARAC FAMIL
1944:	1zoi-A	2.5	3.5	90	275	7	MOLECULE:ESTERASE;
1945:	1jg8-D	2.5	4.1	91	344	12	MOLECULE:L-ALLO-THREONINE ALDOLASE;
1946:	1m1n-B	2.5	3.9	92	522	9	MOLECULE:NITROGENASE MOLYBDENUM-IRON PROTEIN A
1947:	3oy2-A	2.5	3.5	97	392	7	MOLECULE:GLYCOSYLTRANSFERASE B736L;
1948:	1jqa-A	2.5	3.5	78	361	9	MOLECULE:GLYCEROL DEHYDROGENASE;
1949:	1yrl-A	2.5	3.2	82	487	1	MOLECULE:KETOL-ACID REDUCTOISOMERASE;
1950:	1v1j-A	2.5	3.8	92	150	8	MOLECULE:3-DEHYDROQUINATE DEHYDRATASE;
1951:	3pdi-B	2.5	3.6	83	432	2	MOLECULE:NITROGENASE MOFE COFACTOR BIOSYNTHESI
1952:	1bmd-A	2.5	5.2	101	327	10	MOLECULE:MALATE DEHYDROGENASE;
1953:	2e37-A	2.5	3.7	102	308	7	MOLECULE:L-LACTATE DEHYDROGENASE;
1954:	3slk-A	2.5	3.1	81	747	5	MOLECULE:POLYKETIDE SYNTHASE EXTENDER MODULE 2
1955:	1pvv-A	2.5	3.3	86	313	5	MOLECULE:ORNITHINE CARBAMOYLTRANSFERASE;
1956:	1m32-F	2.5	4.3	87	362	7	MOLECULE:2-AMINOETHYLPHOSPHONATE-PYRUVATE AMIN
1957:	3v5n-A	2.5	3.5	90	356	8	MOLECULE:OXIDOREDUCTASE;
1958:	1n7g-B	2.5	3.6	103	336	8	MOLECULE:GDP-D-MANNOSE-4,6-DEHYDRATASE;
1959:	6nba-D	2.5	4.6	88	390	3	MOLECULE:CYSTATHIONINE GAMMA-LYASE;
1960:	1vg8-B	2.5	4.4	92	179	7	MOLECULE:RAS-RELATED PROTEIN RAB-7;
1961:	1ctq-A	2.5	3.6	87	166	9	MOLECULE:PROTEIN (TRANSFORMING PROTEIN P21/H-R
1962:	2a9f-A	2.5	3.9	89	383	7	MOLECULE:PUTATIVE MALIC ENZYME ((S)-MALATE:NAD
1963:	3cq5-B	2.5	4	87	366	6	MOLECULE:HISTIDINOL-PHOSPHATE AMINOTRANSFERASE
1964:	3luh-B	2.5	3.4	80	133	5	MOLECULE:PROTEIN ARGONAUTE-2;
1965:	1u2x-A	2.5	3.8	102	450	8	MOLECULE:ADP-SPECIFIC PHOSPHOFRUCTOKINASE;
1966:	3bb1-D	2.5	4	97	247	9	MOLECULE:TRANSLOCASE OF CHLOROPLAST 34;
1967:	2bp7-B	2.5	3.5	87	338	7	MOLECULE:2-OXOISOVALERATE DEHYDROGENASE ALPHA
1968:	6j1j-A	2.5	3.5	83	563	8	MOLECULE:HYDROGENASE REGULATION HOXX;
1969:	3g0o-A	2.5	3.2	77	285	5	MOLECULE:3-HYDROXYISOBUTYRATE DEHYDROGENASE;
1970:	6kia-C	2.5	3.9	98	367	9	MOLECULE:ENOYL-ACYL CARRIER PROTEIN REDUCTASE;
1971:	5cjp-D	2.5	3.4	89	177	12	MOLECULE:CELL DIVISION CYCLE 42 (GTP BINDING P
1972:	3hut-A	2.5	3.8	93	346	4	MOLECULE:PUTATIVE BRANCHED-CHAIN AMINO ACID AB
1973:	4pvc-A	2.5	3.2	95	342	11	MOLECULE:NADPH-DEPENDENT METHYLGLYOXAL REDUCTA
1974:	3hcw-A	2.5	3.6	92	283	10	MOLECULE:MALTOSE OPERON TRANSCRIPTIONAL REPRES
1975:	2p4q-A	2.5	3.2	79	476	5	MOLECULE:6-PHOSPHOGLUCONATE DEHYDROGENASE, DEC
1976:	1dar-A	2.5	5.9	107	615	9	MOLECULE:ELONGATION FACTOR G;
1977:	5nkm-D	2.5	4.6	98	263	9	MOLECULE:PROTEIN SMG-8;
1978:	5cjp-A	2.5	3.4	90	177	13	MOLECULE:CELL DIVISION CYCLE 42 (GTP BINDING P
1979:	4koa-A	2.5	3.5	85	333	7	MOLECULE:1,5-ANHYDRO-D-FRUCTOSE REDUCTASE;
1980:	3cky-A	2.5	3.3	81	297	10	MOLECULE:2-HYDROXYMETHYL GLUTARATE DEHYDROGENA
1981:	3lmk-B	2.5	4.8	103	440	2	MOLECULE:METABOTROPIC GLUTAMATE RECEPTOR 5;
1982:	4tlm-C	2.5	3.8	93	750	6	MOLECULE:RECEPTOR SUBUNIT GLUN1;
1983:	4e6e-A	2.5	4.5	104	306	5	MOLECULE:CELL DIVISION PROTEIN FTSZ;
1984:	6j73-B	2.5	4.6	102	541	9	MOLECULE:ISONIAZID INDUCIBLE GENE PROTEIN INIA
1985:	1s8f-B	2.5	4.2	94	173	5	MOLECULE:RAS-RELATED PROTEIN RAB-9A;
1986:	4lql-A	2.5	4.1	98	474	5	MOLECULE:L-ARABINOSE ISOMERASE;
1987:	1ni4-B	2.5	4.1	83	330	7	MOLECULE:PYRUVATE DEHYDROGENASE E1 COMPONENT:
1988:	2vaw-A	2.5	4.4	104	315	4	MOLECULE:CELL DIVISION PROTEIN FTSZ;
1989:	1t2e-A	2.5	3.4	96	317	10	MOLECULE:L-LACTATE DEHYDROGENASE;
1990:	2hdh-A	2.5	3	79	293	9	MOLECULE:L-3-HYDROXYACYL COA DEHYDROGENASE;
1991:	3sg0-A	2.5	3	80	361	5	MOLECULE:EXTRACELLULAR LIGAND-BINDING RECEPTOR
1992:	3l6d-B	2.5	3.5	81	295	15	MOLECULE:PUTATIVE OXIDOREDUCTASE;
1993:	1g7s-A	2.5	4.6	90	576	2	MOLECULE:TRANSLATION INITIATION FACTOR IF2/EIF
1994:	1y5e-C	2.5	3.7	81	161	10	MOLECULE:MOLYBDENUM COFACTOR BIOSYNTHESIS PROT
1995:	3lug-B	2.5	3.5	81	134	6	MOLECULE:PROTEIN ARGONAUTE-2;
1996:	2d4a-D	2.5	3.6	98	308	8	MOLECULE:MALATE DEHYDROGENASE;
1997:	5f2h-B	2.5	3.3	84	308	10	MOLECULE:UNCHARACTERIZED PROTEIN;
1998:	1u9c-A	2.5	3.8	89	221	3	MOLECULE:APC35852;
1999:	1gc5-A	2.5	4	102	467	8	MOLECULE:ADP-DEPENDENT GLUCOKINASE;
[truncated: 277 more rows]
