# Supplementary material for: Regulatory sequence-based discovery of anti-defense genes in archaeal viruses
Source: Nat Commun. 2024 May 2;15:3699. doi: 10.1038/s41467-024-48074-x (PMC11065993; doi:10.1038/s41467-024-48074-x)
Supplement: Supplementary file 8 — Supplementary Data 5 [file 41467_2024_48074_MOESM8_ESM.xlsx]

## Sheet: Summary
Cluster in Viruses	Cluster in Sulfolobales	arCOG	Functional group	Gene	Description	Number of non-redunant proteins in Viruses	Number of non-redundant proteins in Sulfolobales	Described in the text	Comment	Most frequent neighbor in Sulfolobales (arCOG or noAnnotCls)	Functional group	Gene	Description	Equally frequent neighbor in Sulfolobales (arCOG or noAnnotCls)	Functional group	Gene	Description
arCOG02242	arCOG02242	K	Sta1	Viral transcriptional activator, contains HTH domain	120.21	1	394		No conserved neighborhoods	arCOG08343	K	-	Transcriptional regulator, contains HTH domain
arCOG01055	arCOG01055	K	Sso10a	HTH domain containing protein possibly involved in chromatine organization, Sso10a family	101.77	3	264		Conserved house keeping gene	arCOG04474	S	-	Uncharacterized membrane protein
arCOG03164	arCOG03164	X	-	Site-specific integrase-resolvase	183.9	4	221		Large proteins, disregarded	arCOG00679	X	-	Transposable element, IS605 OrfB family, contains RNAse H fold nuclease and Zn finger domains
arCOG05320	arCOG05320	R	-	Predicted membrane-bound metal-dependent hydrolase	153.01	2	141		No conserved neighborhoods	arCOG00214	H	MoaB	Molybdopterin biosynthesis enzyme	arCOG03721	V	-	HEPN domain containing protein, PaREP1/PaREP8 family
arCOG07277	arCOG07277	X	-	SSV associated protein, ORF D-335	69	49	123		a viral protein	arCOG07224	S	-	Uncharacterized protein	arCOG00110	J	RsmC	16S RNA G1207 methylase RsmC
arCOG00919	arCOG00919	L	-	Holliday junction resolvase, archaeal type	138.43	16	114		Conserved house keeping gene	arCOG04116	L	PinA	ATPase of PilT family involved in Holliday junction resolution
arCOG03737	arCOG03737	K	-	Transcriptional regulator of GntR family	161.47	2	109	ADG.51	In operon with ATPase-nuclease	arCOG03738	R	-	P-loop ATPase superfamily protein fused to PD-DExK nuclease
arCOG00732	arCOG00732	K	MarR	Transcriptional regulator, MarR family	122.6	7	108		In operon with other components of Mn/Zn transport system	arCOG05963	R	-	Membrane component of uncharacterized ABC transporter
arCOG00790	arCOG00790	V	Cas4	CRISPR-associated protein Cas4, RecB family exonuclease	208.53	57	103		Large proteins, disregarded	arCOG01389	M	-	Glycosyl transferase family 2
arCOG00724	arCOG00724	K	-	Transcriptional regulator, PadR family	171.78	9	101		No conserved neighborhoods	arCOG07718	S	-	Uncharacterized protein
arCOG00770	arCOG00770	L	DinG	Rad3-related DNA helicase	498.05	14	100		Large proteins, disregarded	arCOG08334	S	-	Uncharacterized protein
arCOG01244	arCOG01244	X	-	Integrase/Recombinase, including suicidal integrases	232.74	51	100		Large proteins, disregarded	arCOG08346	S	-	Uncharacterized protein	arCOG03166	V	-	AAA+ superfamily ATPase fused to HTH and RecB nuclease domains
arCOG05888	arCOG05888	L	-	Chromosomal protein Sac7d/Sso7d, leucine zipper	62.51	1	95		No conserved neighborhoods	arCOG01710	I	Sbm	Methylmalonyl-CoA mutase, C-terminal domain/subunit (cobalamin-binding)
arCOG03846	arCOG03846	V	-	CopG/MetJ, RHH domain containing DNA-binding protein, often an antitoxin in Type II toxin-antitoxin systems	52.72	22	85		No conserved neighborhoods	arCOG01715	O	SufB	Cysteine desulfurase activator SufB
arCOG03423	arCOG03423	K	MarR	Transcriptional regulator, MarR family	99.81	8	79		No conserved neighborhoods	arCOG00732	K	MarR	Transcriptional regulator, MarR family
arCOG06043	arCOG06043	S	-	Uncharacterized protein	120.15	1	74		often next to arCOG03879 (HTH)	arCOG03879	K	-	Predicted transcriptional regulator, contains HTH domain
arCOG03845	arCOG03845	K	aCcr1	RHH domain containing DNA-binding protein, regulator of cell cycle	59	33	73		No conserved neighborhoods	arCOG04165	K	-	Transcriptional regulator, contains N-terminal RHH domain
arCOG02759	arCOG02759	X	RAYT	REP element-mobilizing transposase RayT	129.51	2	72		No conserved neighborhoods	arCOG00684	X	-	Transposable element, IS605 OrfB family, contains RNAse H fold nuclease and Zn finger domains
arCOG01883	arCOG01883	F	THY1	Thymidylate synthase	243.93	7	70		Large proteins, disregarded	arCOG01557	C	NuoA	NADH dehydrogenase subunit A
arCOG05961	arCOG05961	L	Sul12a	Chromosomal DNA binding protein, contains wHTH domain	100.75	2	67		In conserved operon with two other conserved presumably house keeping proteins Sul12a and ARO8	arCOG01035	E	ProC	Alanine dehydrogenase/(1)-pyrroline-2-carboxylate reductase ProC
arCOG00001	arCOG00001	K	-	Transcriptional regulator, PadR family	112.5	2	64		No conserved neighborhoods	arCOG00130	G	-	MFS family permease	arCOG02761	S	-	Uncharacterized protein, DUF302 family
arCOG02228	arCOG02228	I	GtrA	GtrA-like flippase	143.1	2	60		No conserved neighborhoods	arCOG04273	E	HisC	Histidinol-phosphate/aromatic aminotransferase or cobyric acid decarboxylase
arCOG07733	arCOG07733	S	-	Uncharacterized membrane protein	111.49	14	59		a viral protein	arCOG07733	S	-	Uncharacterized membrane protein
arCOG08331	arCOG08331	S	-	Uncharacterized protein	112.57	2	54		in operon with arCOG06034 (DUF3501 family)	arCOG01465	V	-	ABC-type multidrug transport system, permease component
arCOG07282	arCOG07282	S	-	Uncharacterized membrane protein	116.44	35	48		a viral protein	arCOG08511	S	-	Uncharacterized membrane protein
arCOG06947	arCOG06947	S	-	Zn finger protein	90.36	49	44		a viral protein	arCOG07282	S	-	Uncharacterized membrane protein
arCOG07716	arCOG07716	S	-	SWIM Zn-finger	103.97	4	40		No conserved neighborhoods	arCOG07717	K	-	Transcriptional regulator, xre family
arCOG07717	arCOG07717	K	-	Transcriptional regulator, xre family	110.94	1	36		a viral protein	arCOG07901	K	-	Predicted transcriptional regulator, contains HTH domain	arCOG07716	S	-	SWIM Zn-finger
arCOG10132	arCOG10132	V	-	Predicted antitoxin	78.5	7	34	ADE.17	Next to Doc toxin	arCOG06831	V	Doc	Prophage maintenance system killer protein
arCOG08463	arCOG08463	S	-	Uncharacterized conserved coiled-coil protein	91.61	2	31		No conserved neighborhoods	arCOG07187	S	-	Uncharacterized protein
arCOG09859	arCOG09859	S	-	Uncharacterized protein	82.84	4	31		likely a viral/plasmid protein	arCOG08378	V	-	CopG/RHH family DNA binding protein
arCOG09907	arCOG09907	S	-	Uncharacterized protein	81.23	9	30		likely a viral protein	arCOG08511	S	-	Uncharacterized membrane protein
arCOG00115	arCOG00115	L	-	DNA modification methylase	221.45	6	29		Large proteins, disregarded	arCOG06431	V	-	Predicted restriction endonuclease
arCOG07934	arCOG07934	S	-	Uncharacterized protein	52.41	1	29	New	Often next to RelE toxin	arCOG00724	K	-	Transcriptional regulator, PadR family
arCOG08349	arCOG08349	S	-	Uncharacterized protein	144.42	2	26		in one operon arCOG09713 (ATPase_MarR-HTH)	arCOG09713	K	-	Transcriptional regulator, contains ATP-binding and MarR family HTH domains
arCOG07930	arCOG07930	S	-	Zinc finger C2H2-type	92.59	42	22		No conserved neighborhoods	arCOG05127	S	-	Uncharacterized protein
arCOG08377	arCOG08377	S	-	Uncharacterized protein	98.43	1	21		No conserved neighborhoods	arCOG07185	V	-	MazE/AbrB family anitoxin
arCOG08572	arCOG08572	X	-	Sulfolobus virus associated uncharacterized membrane protein	99.6	39	20		a viral protein	arCOG06947	S	-	Zn finger protein
arCOG08091	arCOG08091	S	-	Uncharacterized protein	88.72	3	18	New	in one operon with arCOG07288 (unknown); present in other archaea; this is likely antitoxin	arCOG07288	S	-	Uncharacterized protein
arCOG08379	arCOG08379	L	-	Predicted endonuclease of PD-DExK superfamily	113.61	16	18		a viral protein	arCOG09713	K	-	Transcriptional regulator, contains ATP-binding and MarR family HTH domains
arCOG08564	arCOG08564	X	-	Sulfolobus virus associated uncharacterized protein	150.81	50	16		a viral protein	arCOG07960	X	-	Viral packaging ATPase, AAA+ superfamily (typical for Fuselloviridae)
arCOG08569	arCOG08569	X	-	Virus associated protein, V1 family	98.94	57	16		a viral protein	arCOG09949	K	ArsR	Transcriptional regulator containing HTH domain, ArsR family
arCOG08586	arCOG08586	X	-	Virus associated protein, contains HTH domain	65.19	20	16		a viral protein	arCOG08464	S	-	Uncharacterized protein
arCOG09874	arCOG09874	S	-	Uncharacterized protein	72.06	6	16		maybe just a virus/plasmid protein unclear, neighbor of arCOG07185, shown on Kira's slide	arCOG09859	S	-	Uncharacterized protein
arCOG08570	arCOG08570	X	-	Virus associated protein	156.36	50	14		a viral protein	arCOG09949	K	ArsR	Transcriptional regulator containing HTH domain, ArsR family
arCOG07901	arCOG07901	K	-	Predicted transcriptional regulator, contains HTH domain	95.46	1	13		a viral protein	arCOG07901	K	-	Predicted transcriptional regulator, contains HTH domain
arCOG08567	arCOG08567	X	-	Virus associated protein	82	50	13		a viral protein	arCOG08566	X	-	Virus associated protein
arCOG09949	arCOG09949	K	ArsR	Transcriptional regulator containing HTH domain, ArsR family	106.77	49	13		a viral protein	arCOG08569	X	-	Virus associated protein, V1 family	arCOG08570	X	-	Virus associated protein
arCOG12056	arCOG12056	S	-	Uncharacterized protein	95.17	8	12		Winged helix DNA-binding domain, couid be a plasmid gene	arCOG08468	S	-	Uncharacterized protein
arCOG08568	arCOG08568	X	-	Virus associated protein, V3 family	91.36	49	11		a viral protein	arCOG08569	X	-	Virus associated protein, V1 family
arCOG08468	arCOG08468	S	-	Uncharacterized protein	93.2	3	10		could be a plasmid gene	arCOG12056	S	-	Uncharacterized protein
arCOG08571	arCOG08571	X	-	Sulfolobus virus associated uncharacterized membrane protein	79.9	47	10		a viral protein	arCOG08570	X	-	Virus associated protein	arCOG07848	X	-	Virus associated protein
arCOG08566	arCOG08566	X	-	Virus associated protein	92.12	49	8		a viral protein	arCOG08567	X	-	Virus associated protein
arCOG09858	arCOG09858	S	-	Uncharacterized protein	74	2	8		a viral protein	arCOG08376	S	-	Uncharacterized protein
virNoAnnotCls.20	noAnnotCls.22	S	-	Uncharacterized protein	72.12	10	8		a viral protein	noAnnotCls.22	S	-	Uncharacterized protein
virNoAnnotCls.659	noAnnotCls.22	S	-	Uncharacterized protein	72.12	1	8		a viral protein	noAnnotCls.22	S	-	Uncharacterized protein
virNoAnnotCls.68	noAnnotCls.22	S	-	Uncharacterized protein	72.12	5	8		a viral protein	noAnnotCls.22	S	-	Uncharacterized protein
arCOG08376	arCOG08376	S	-	Uncharacterized protein	131.57	2	7		could be a plasmid gene	arCOG09858	S	-	Uncharacterized protein
virNoAnnotCls.256	noAnnotCls.32	S	-	Uncharacterized protein	98	2	7		No conserved neighborhoods	arCOG07296	S	-	Uncharacterized protein
virNoAnnotCls.152	noAnnotCls.13	S	-	Uncharacterized protein	118.43	3	7		a viral protein	noAnnotCls.36	S	-	Uncharacterized protein	noAnnotCls.84
virNoAnnotCls.287	noAnnotCls.13	S	-	Uncharacterized protein	118.43	2	7		a viral protein	noAnnotCls.36	S	-	Uncharacterized protein	noAnnotCls.84
virNoAnnotCls.50	noAnnotCls.13	S	-	Uncharacterized protein	118.43	7	7		a viral protein	noAnnotCls.36	S	-	Uncharacterized protein	noAnnotCls.84
virNoAnnotCls.55	noAnnotCls.13	S	-	Uncharacterized protein	118.43	6	7		a viral protein	noAnnotCls.36	S	-	Uncharacterized protein	noAnnotCls.84
virNoAnnotCls.554	noAnnotCls.13	S	-	Uncharacterized protein	118.43	1	7		a viral protein	noAnnotCls.36	S	-	Uncharacterized protein	noAnnotCls.84
virNoAnnotCls.645	noAnnotCls.13	S	-	Uncharacterized protein	118.43	1	7		a viral protein	noAnnotCls.36	S	-	Uncharacterized protein	noAnnotCls.84
virNoAnnotCls.776	noAnnotCls.13	S	-	Uncharacterized protein	118.43	1	7		a viral protein	noAnnotCls.36	S	-	Uncharacterized protein	noAnnotCls.84
virNoAnnotCls.935	noAnnotCls.13	S	-	Uncharacterized protein	118.43	1	7		a viral protein	noAnnotCls.36	S	-	Uncharacterized protein	noAnnotCls.84
virNoAnnotCls.946	noAnnotCls.13	S	-	Uncharacterized protein	118.43	1	7		a viral protein	noAnnotCls.36	S	-	Uncharacterized protein	noAnnotCls.84
arCOG09855	arCOG09855	S	-	Uncharacterized protein	126.67	1	6		could be a plasmid gene, next to arCOG09856 (Uncharacterized), but the same is true for viral loci	arCOG09856	S	-	Uncharacterized protein
arCOG09999	arCOG09999	K	MarR	Transcriptional regulator, MarR family	131.4	12	5		a viral protein	noAnnotCls.3	S	-	Uncharacterized protein
arCOG12055	arCOG12055	V	-	RHH/CopG DNA binding protein	53	2	5		a viral protein	noAnnotCls.25	S	-	Uncharacterized protein
virNoAnnotCls.101	noAnnotCls.5	S	-	Uncharacterized protein	96	4	5		a viral protein	noAnnotCls.5	S	-	Uncharacterized protein
virNoAnnotCls.121	noAnnotCls.5	S	-	Uncharacterized protein	96	4	5		a viral protein	noAnnotCls.5	S	-	Uncharacterized protein
virNoAnnotCls.157	noAnnotCls.5	S	-	Uncharacterized protein	96	3	5		a viral protein	noAnnotCls.5	S	-	Uncharacterized protein
virNoAnnotCls.503	noAnnotCls.5	S	-	Uncharacterized protein	96	1	5		a viral protein	noAnnotCls.5	S	-	Uncharacterized protein
virNoAnnotCls.713	noAnnotCls.5	S	-	Uncharacterized protein	96	1	5		a viral protein	noAnnotCls.5	S	-	Uncharacterized protein
virNoAnnotCls.938	noAnnotCls.5	S	-	Uncharacterized protein	96	1	5		a viral protein	noAnnotCls.5	S	-	Uncharacterized protein
virNoAnnotCls.98	noAnnotCls.5	S	-	Uncharacterized protein	96	4	5		a viral protein	noAnnotCls.5	S	-	Uncharacterized protein
arCOG07098	arCOG07098	V	-	CopG/RHH family DNA binding protein	52.25	3	4		No conserved neighborhoods	arCOG04548	C	-	Ferredoxin
arCOG08616	arCOG08616	V	-	Ribbon-helix-helix protein, copG family	63.25	25	4		a viral protein	arCOG03845	K	aCcr1	RHH domain containing DNA-binding protein, regulator of cell cycle
arCOG14967	arCOG14967	X	-	Viral protein	103.25	7	4		a viral protein	arCOG08511	S	-	Uncharacterized membrane protein
virNoAnnotCls.534	noAnnotCls.42	S	-	Uncharacterized protein	113	1	4		No conserved neighborhoods	arCOG04430	R	-	HD superfamily phosphohydrolase
virNoAnnotCls.18	noAnnotCls.46	S	-	Uncharacterized protein	68.75	10	4		a viral protein	arCOG08567	X	-	Virus associated protein
virNoAnnotCls.423	noAnnotCls.75	S	-	Uncharacterized protein	110.5	1	4		a viral protein	noAnnotCls.74	#N/A	#N/A	#N/A
virNoAnnotCls.193	noAnnotCls.25	S	-	Uncharacterized protein	92.25	3	4		a viral protein	arCOG12055	V	-	RHH/CopG DNA binding protein
virNoAnnotCls.49	noAnnotCls.25	S	-	Uncharacterized protein	92.25	7	4		a viral protein	arCOG12055	V	-	RHH/CopG DNA binding protein
virNoAnnotCls.65	noAnnotCls.25	S	-	Uncharacterized protein	92.25	5	4		a viral protein	arCOG12055	V	-	RHH/CopG DNA binding protein
virNoAnnotCls.982	noAnnotCls.25	S	-	Uncharacterized protein	92.25	1	4		a viral protein	arCOG12055	V	-	RHH/CopG DNA binding protein
arCOG06987	arCOG06987	V	-	CopG/RHH family DNA binding protein	86	1	3		a viral protein	noAnnotCls.11	S	-	Uncharacterized protein
virNoAnnotCls.9	noAnnotCls.14	S	-	Uncharacterized protein	54.67	14	3		a viral protein	arCOG08616	V	-	Ribbon-helix-helix protein, copG family
virNoAnnotCls.306	noAnnotCls.53	S	-	Uncharacterized protein	56.67	2	3		a viral protein	arCOG09856	S	-	Uncharacterized protein
virNoAnnotCls.767	noAnnotCls.64	S	-	Uncharacterized protein	100	1	3		a viral protein	arCOG07733	S	-	Uncharacterized membrane protein
virNoAnnotCls.11	noAnnotCls.20	S	-	Uncharacterized protein	70.67	13	3		a viral protein	arCOG03765	K	-	CopG family transcriptional regulator
virNoAnnotCls.58	noAnnotCls.20	S	-	Uncharacterized protein	70.67	6	3		a viral protein	arCOG03765	K	-	CopG family transcriptional regulator
virNoAnnotCls.1	noAnnotCls.26	S	-	Uncharacterized protein	61	21	3		a viral protein	noAnnotCls.62	S	-	Uncharacterized protein
virNoAnnotCls.696	noAnnotCls.26	S	-	Uncharacterized protein	61	1	3		a viral protein	noAnnotCls.62	S	-	Uncharacterized protein
virNoAnnotCls.313	noAnnotCls.30	S	-	Uncharacterized protein	94.67	2	3		a viral protein	arCOG08564	X	-	Sulfolobus virus associated uncharacterized protein
virNoAnnotCls.52	noAnnotCls.30	S	-	Uncharacterized protein	94.67	6	3		a viral protein	arCOG08564	X	-	Sulfolobus virus associated uncharacterized protein
virNoAnnotCls.10	noAnnotCls.76	S	-	Uncharacterized protein	94.33	13	3		a viral protein	noAnnotCls.4	S	-	Uncharacterized protein
virNoAnnotCls.929	noAnnotCls.76	S	-	Uncharacterized protein	94.33	1	3		a viral protein	noAnnotCls.4	S	-	Uncharacterized protein
arCOG09950	arCOG09950	S	-	Uncharacterized protein	103.5	33	2		a viral protein	arCOG03845	K	aCcr1	RHH domain containing DNA-binding protein, regulator of cell cycle
arCOG09951	arCOG09951	S	-	Uncharacterized protein	61.5	3	2		a viral protein	noAnnotCls.3	S	-	Uncharacterized protein
arCOG13072	arCOG13072	S	-	Uncharacterized protein	68.5	18	2		a viral protein	arCOG14967	X	-	Viral protein
arCOG15206	arCOG15206	S	-	Uncharacterized protein	51.5	6	2		a viral protein	arCOG09859	S	-	Uncharacterized protein
virNoAnnotCls.188	noAnnotCls.18	S	-	Uncharacterized protein	142	3	2		a viral protein	-	S	-	Uncharacterized protein
virNoAnnotCls.77	noAnnotCls.3	S	-	Uncharacterized protein	146.5	5	2		a viral protein	-	S	-	Uncharacterized protein
virNoAnnotCls.715	noAnnotCls.31	S	-	Uncharacterized protein	98.5	1	2		a viral protein	-	S	-	Uncharacterized protein
virNoAnnotCls.155	noAnnotCls.34	S	-	Uncharacterized protein	83	3	2		a viral protein	-	S	-	Uncharacterized protein
virNoAnnotCls.248	noAnnotCls.35	S	-	Uncharacterized protein	51	2	2		a viral protein	-	S	-	Uncharacterized protein
virNoAnnotCls.99	noAnnotCls.43	S	-	Uncharacterized protein	48.5	4	2		a viral protein	-	S	-	Uncharacterized protein
virNoAnnotCls.90	noAnnotCls.6	S	-	Uncharacterized protein	99.5	4	2		a viral protein	-	S	-	Uncharacterized protein
virNoAnnotCls.388	noAnnotCls.8	S	-	Uncharacterized protein	77	2	2		a viral protein	-	S	-	Uncharacterized protein
virNoAnnotCls.189	noAnnotCls.41	S	-	Uncharacterized protein	58.5	3	2		a viral protein	-	S	-	Uncharacterized protein
virNoAnnotCls.36	noAnnotCls.41	S	-	Uncharacterized protein	58.5	8	2		a viral protein	-	S	-	Uncharacterized protein

## Sheet: Loci
1	===	SSO_RS00010	4	GCF_000007005.1	NC_002754.1					S	-	Uncharacterized protein
2	SSO_RS00010	249..857	+	GCF_000007005.1	NC_002754.1	WP_009989652.1	202	+	arCOG00790	V	Cas4	CRISPR-associated protein Cas4, RecB family exonuclease		AAL27717.1	9.27e-11
3	SSO_RS00015	889..2091	+	GCF_000007005.1	NC_002754.1	WP_009989649.1	400		arCOG00020	H	ThiD	Hydroxymethylpyrimidine/phosphomethylpyrimidine kinase
4	SSO_RS00020	2088..2969	+	GCF_000007005.1	NC_002754.1	WP_009989648.1	293		arCOG00014	G	RbsK	Sugar kinase, ribokinase family
5	SSO_RS00025	3057..3743	+	GCF_000007005.1	NC_002754.1	WP_009989647.1	228		arCOG00500	R	ElaC	Metal-dependent hydrolase of the beta-lactamase superfamily
6	===	SSO_RS00240	7	GCF_000007005.1	NC_002754.1					S	-	Uncharacterized protein
7	SSO_RS15835	41625..41819	+	GCF_000007005.1	NC_002754.1	WP_014511479.1	64		arCOG07327	S	-	Uncharacterized membrane protein
8	SSO_RS00230	41790..42533	-	GCF_000007005.1	NC_002754.1	WP_009992790.1	247		arCOG00891	N	TatD	3'->5' ssDNA/RNA exonuclease TatD
9	SSO_RS00235	42565..42729	-	GCF_000007005.1	NC_002754.1	WP_014511480.1	54		arCOG00817	L	Sso7c4	Chromosome binding protein Sso7c4, AbrB family		AFU92039.1	1.3e-05
10	SSO_RS00240	42978..43367	+	GCF_000007005.1	NC_002754.1	WP_009988847.1	129	+	arCOG02242	K	Sta1	Viral transcriptional activator, contains HTH domain		YP_009216766.1	1.1e-35
11	SSO_RS00245	43434..43829	+	GCF_000007005.1	NC_002754.1	WP_009988848.1	131		arCOG00002	K	-	Transcriptional regulator, PadR family
12	SSO_RS00250	43863..44612	+	GCF_000007005.1	NC_002754.1	WP_009988849.1	249		arCOG00242	I	CaiD	Enoyl-CoA hydratase/carnithine racemase
13	SSO_RS00255	44609..45610	-	GCF_000007005.1	NC_002754.1	WP_009988850.1	333		arCOG01463	V	-	ABC-type multidrug transport system, permease component
14	===	SSO_RS00700	7	GCF_000007005.1	NC_002754.1					S	-	Uncharacterized protein
15	SSO_RS00685	119887..120039	-	GCF_000007005.1	NC_002754.1	WP_009990367.1	50		arCOG08378	V	-	CopG/RHH family DNA binding protein
16	SSO_RS00690	120673..120939	-	GCF_000007005.1	NC_002754.1	WP_231918186.1	88		arCOG08459	S	-	Uncharacterized protein
17	SSO_RS00695	121118..121324	-	GCF_000007005.1	NC_002754.1	WP_009990370.1	68		arCOG08464	S	-	Uncharacterized protein
18	SSO_RS00700	121317..122132	-	GCF_000007005.1	NC_002754.1	WP_009990371.1	271	+	arCOG01244	X	-	Integrase/Recombinase, including suicidal integrases		AAQ73251.1	8.82e-51
19	SSO_RS00710	122786..124021	+	GCF_000007005.1	NC_002754.1	WP_010922902.1	411		arCOG00238	P	ArsB	Na+/H+ antiporter NhaD or related arsenite permease
20	SSO_RS00715	124010..124267	-	GCF_000007005.1	NC_002754.1	WP_029552539.1	85		arCOG08309	S	-	Uncharacterized protein
21	SSO_RS00720	124323..124640	+	GCF_000007005.1	NC_002754.1	WP_009990373.1	105		arCOG08307	S	-	Uncharacterized protein
22	===	SSO_RS01555	7	GCF_000007005.1	NC_002754.1					S	-	Uncharacterized protein
23	SSO_RS01540	264045..264707	+	GCF_000007005.1	NC_002754.1	WP_009990602.1	220		arCOG02097	E	AroD	3-dehydroquinate dehydratase
24	SSO_RS01545	264668..264982	-	GCF_000007005.1	NC_002754.1	WP_010922935.1	104		arCOG02853	P	{NirD}	Ferredoxin subunit of nitrite reductase or ring-hydroxylating dioxygenase
25	SSO_RS01550	265248..265541	+	GCF_000007005.1	NC_002754.1	WP_009990604.1	97		arCOG08334	S	-	Uncharacterized protein
26	SSO_RS01555	265543..267195	+	GCF_000007005.1	NC_002754.1	WP_009990605.1	550	+	arCOG00770	L	DinG	Rad3-related DNA helicase		AAQ94373.1	1.25e-36
27	SSO_RS01560	267203..267997	+	GCF_000007005.1	NC_002754.1	WP_009990606.1	264		arCOG04235	O	-	Thioredoxin/glutaredoxin
28	SSO_RS01565	268202..268420	+	GCF_000007005.1	NC_002754.1	WP_009990607.1	72		arCOG02074	P	TusA	TusA-related sulfurtransferase
29	SSO_RS01570	268425..270308	-	GCF_000007005.1	NC_002754.1	WP_241032802.1	627		arCOG07278	P	-	Sulfite exporter TauE/SafE
30	===	SSO_RS01600	7	GCF_000007005.1	NC_002754.1					S	-	Uncharacterized protein
31	SSO_RS01585	272178..272882	+	GCF_000007005.1	NC_002754.1	WP_009990611.1	234		arCOG03216	S	-	Uncharacterized protein, contains DUF4213 and DUF364 domains
32	SSO_RS01590	272869..274050	-	GCF_000007005.1	NC_002754.1	WP_029552548.1	393		arCOG06038	R	-	Uncharacterized protein, contains thioredoxin domain
33	SSO_RS01595	274091..274420	+	GCF_000007005.1	NC_002754.1	WP_014511520.1	109		arCOG00317	S	-	Uncharacterized protein
34	SSO_RS01600	274562..275344	+	GCF_000007005.1	NC_002754.1	WP_009990614.1	260	+	arCOG01883	F	THY1	Thymidylate synthase		AFU91992.1	6.94e-160
35	SSO_RS01605	275424..275813	+	GCF_000007005.1	NC_002754.1	WP_009990615.1	129		arCOG01557	C	NuoA	NADH dehydrogenase subunit A
36	SSO_RS01610	275810..276304	+	GCF_000007005.1	NC_002754.1	WP_009990616.1	164		arCOG01551	C	NuoC	NADH dehydrogenase subunit C
37	SSO_RS01615	276282..277514	+	GCF_000007005.1	NC_002754.1	WP_009990617.1	410		arCOG01548	C	NuoD	NADH dehydrogenase subunit D
38	===	SSO_RS02250	7	GCF_000007005.1	NC_002754.1					S	-	Uncharacterized protein
39	SSO_RS02225	385794..386723	-	GCF_000007005.1	NC_002754.1	WP_009988715.1	309		arCOG01981	K	SUA7	Transcription initiation factor TFIIB, Brf1 subunit/Transcription initiation factor TFIIB		ALG96903.1	7.86e-31
40	SSO_RS02240	387452..388036	+	GCF_000007005.1	NC_002754.1	WP_009988714.1	194		arCOG02271	K	-	Transcriptional regulator, contains HTH domain
41	SSO_RS02245	388033..389013	+	GCF_000007005.1	NC_002754.1	WP_009988713.1	326		arCOG04273	E	HisC	Histidinol-phosphate/aromatic aminotransferase or cobyric acid decarboxylase
42	SSO_RS02250	389010..389447	-	GCF_000007005.1	NC_002754.1	WP_009988712.1	145	+	arCOG02228	I	GtrA	GtrA-like flippase		AIZ11393.1	9.58e-11
43	SSO_RS02255	389485..390195	-	GCF_000007005.1	NC_002754.1	WP_009988710.1	236		arCOG01254	J	AlaX	Ser-tRNA(Ala) deacylase AlaX (editing enzyme)
44	SSO_RS02260	390196..390468	-	GCF_000007005.1	NC_002754.1	WP_009988709.1	90		arCOG08344	S	-	Uncharacterized protein
45	SSO_RS02265	390422..391183	+	GCF_000007005.1	NC_002754.1	WP_009988708.1	253		arCOG00452	D	ESCRTIII	Archaeal division protein CdvB, Snf7/Vps24/ESCRT-III family
46	===	SSO_RS02295	7	GCF_000007005.1	NC_002754.1					S	-	Uncharacterized protein
47	SSO_RS02280	392867..393589	+	GCF_000007005.1	NC_002754.1	WP_009988703.1	240		arCOG04291	R	-	Sugar isomerase related protein
48	SSO_RS02285	393598..394158	+	GCF_000007005.1	NC_002754.1	WP_009988702.1	186		arCOG01947	E	LysE	Lysine efflux protein
49	SSO_RS02290	394148..394873	+	GCF_000007005.1	NC_002754.1	WP_009988701.1	241		arCOG00474	H	FAU1	5-formyltetrahydrofolate cyclo-ligase
50	SSO_RS02295	394844..395194	-	GCF_000007005.1	NC_002754.1	WP_009988699.1	116	+	arCOG02242	K	Sta1	Viral transcriptional activator, contains HTH domain
51	SSO_RS02300	395293..395511	+	GCF_000007005.1	NC_002754.1	WP_012713887.1	72		arCOG08343	K	-	Transcriptional regulator, contains HTH domain
52	SSO_RS02305	395505..396395	-	GCF_000007005.1	NC_002754.1	WP_010922978.1	296		arCOG00585	O	Mrp	Fe-S cluster carrier ATPase, Mrp/ApbC/NBP35 family
53	SSO_RS02310	396396..396959	-	GCF_000007005.1	NC_002754.1	WP_010922979.1	187		arCOG01038	F	Fap7	Broad-specificity NMP kinase
54	===	SSO_RS02585	12	GCF_000007005.1	NC_002754.1					S	-	Uncharacterized protein
55	SSO_RS17245	442549..442728	-	GCF_000007005.1	NC_002754.1	WP_173645075.1	59		arCOG07847	S	-	Uncharacterized protein
56	SSO_RS02570	445862..446953	+	GCF_000007005.1	NC_002754.1	WP_010923018.1	363		arCOG03902	X	-	IS4 transposase
57	SSO_RS02580	447894..448607	-	GCF_000007005.1	NC_002754.1	WP_197653733.1	237		arCOG07848	X	-	Virus associated protein		AAQ73273.1	2.01e-92
58	SSO_RS02585	448668..448982	-	GCF_000007005.1	NC_002754.1	WP_010923022.1	104	+	arCOG07733	S	-	Uncharacterized membrane protein
59	SSO_RS02590	449346..449660	-	GCF_000007005.1	NC_002754.1	WP_009988379.1	104	+	arCOG07733	S	-	Uncharacterized membrane protein
60	SSO_RS02595	449741..449968	-	GCF_000007005.1	NC_002754.1	WP_014511549.1	75	+	arCOG09907	S	-	Uncharacterized protein		ACZ35814.1	1.23e-06
61	SSO_RS02600	450009..450920	-	GCF_000007005.1	NC_002754.1	WP_010923023.1	303		arCOG08511	S	-	Uncharacterized membrane protein		AAQ73271.1	9.52e-14
62	SSO_RS02605	450970..451329	-	GCF_000007005.1	NC_002754.1	WP_009988374.1	119	+	arCOG07282	S	-	Uncharacterized membrane protein		AAQ94385.1	1.11e-11
63	SSO_RS15940	451340..451603	-	GCF_000007005.1	NC_002754.1	WP_231918311.1	87	+	arCOG06947	S	-	Zn finger protein		AAQ73270.1	6.07e-43
64	SSO_RS02610	451758..452717	+	GCF_000007005.1	NC_002754.1	WP_048054176.1	319		arCOG07925	X	-	Transposase ISC1234
65	SSO_RS02645	456133..456918	+	GCF_000007005.1	NC_002754.1	WP_009991050.1	261		arCOG05981	S	-	Uncharacterized protein
66	SSO_RS02650	456960..458195	+	GCF_000007005.1	NC_002754.1	WP_173645076.1	411		arCOG00496	G	Pgk	3-phosphoglycerate kinase
67	===	SSO_RS17325	7	GCF_000007005.1	NC_002754.1					S	-	Uncharacterized protein
68	SSO_RS02790	481138..482103	-	GCF_000007005.1	NC_002754.1	WP_010923029.1	321		arCOG03902	X	-	IS4 transposase
69	SSO_RS02795	482455..483393	+	GCF_000007005.1	NC_002754.1	WP_009991052.1	312		arCOG01568	M	MscS	Small-conductance mechanosensitive channel
70	SSO_RS02800	484290..484790	-	GCF_000007005.1	NC_002754.1	WP_009991056.1	166		arCOG04733	J	Tsr3	Ribosome biogenesis protein Tsr3, contains Fer4-like metal-binding domain ortholog of eukaryotic RNase L inhibitor RLI N-terminal domain
71	SSO_RS17325	485686..485799	+	GCF_000007005.1	NC_002754.1	WP_009991058.1	37	+	arCOG07277	X	-	SSV associated protein, ORF D-335		ACZ35794.1	9.38e-09
72	SSO_RS02815	486104..488752	+	GCF_000007005.1	NC_002754.1	WP_009991059.1	882		arCOG15272	L	PolB1	DNA polymerase PolB1
73	SSO_RS02820	488848..489288	-	GCF_000007005.1	NC_002754.1	WP_009991060.1	146		arCOG04251	S	-	Uncharacterized protein
74	SSO_RS02825	489285..489770	-	GCF_000007005.1	NC_002754.1	WP_009991062.1	161		arCOG01631	O	-	Protein lysine SAM-dependent methyltransferase
75	===	SSO_RS02915	7	GCF_000007005.1	NC_002754.1					S	-	Uncharacterized protein
76	SSO_RS02900	502607..503623	+	GCF_000007005.1	NC_002754.1	WP_010923033.1	338		arCOG04075	H	SNZ1	Pyridoxine biosynthesis enzyme
77	SSO_RS02905	503620..504222	+	GCF_000007005.1	NC_002754.1	WP_009991085.1	200		arCOG00034	H	PDX2	Predicted glutamine amidotransferase involved in pyridoxine biosynthesis
78	SSO_RS02910	504287..505792	+	GCF_000007005.1	NC_002754.1	WP_048054179.1	501		arCOG04116	L	PinA	ATPase of PilT family involved in Holliday junction resolution
79	SSO_RS02915	505789..506220	-	GCF_000007005.1	NC_002754.1	WP_009991087.1	143	+	arCOG00919	L	-	Holliday junction resolvase, archaeal type		AFV51246.1	2e-06
80	SSO_RS02920	506253..507260	-	GCF_000007005.1	NC_002754.1	WP_009991091.1	335		arCOG04465	E	IlvC	Ketol-acid reductoisomerase
81	SSO_RS02925	507232..507624	-	GCF_000007005.1	NC_002754.1	WP_009991093.1	130		arCOG05991	E	-	ACT domain
82	SSO_RS02930	507602..509320	-	GCF_000007005.1	NC_002754.1	WP_009991094.1	572		arCOG01998	E	IlvB	Acetolactate synthase large subunit or other thiamine pyrophosphate-requiring enzyme
83	===	SSO_RS16005	7	GCF_000007005.1	NC_002754.1					S	-	Uncharacterized protein
84	SSO_RS03795	642880..643587	+	GCF_000007005.1	NC_002754.1	WP_009991339.1	235		arCOG00980	O	SlpA	FKBP-type peptidyl-prolyl cis-trans isomerase 2
85	SSO_RS03800	643584..644639	-	GCF_000007005.1	NC_002754.1	WP_009991342.1	351		arCOG00982	C	GldA	Glycerol dehydrogenase or related enzyme
86	SSO_RS03805	644713..646629	+	GCF_000007005.1	NC_002754.1	WP_009991343.1	638		arCOG00543	J	FttA	Transcription termination factor, consists of metallo-beta-lactamase domain and an RNA-binding KH domain
87	SSO_RS16005	646857..647078	-	GCF_000007005.1	NC_002754.1	WP_009991345.1	73	+	arCOG07277	X	-	SSV associated protein, ORF D-335		ACZ35794.1	1.6e-24
88	SSO_RS03815	647431..647658	+	GCF_000007005.1	NC_002754.1	WP_009991348.1	75		arCOG08305	V	-	CopG/RHH family DNA binding protein
89	SSO_RS03820	647904..648125	-	GCF_000007005.1	NC_002754.1	WP_231918203.1	73		arCOG01247	L	XerD	Site-specific recombinase XerD
90	SSO_RS03830	648346..648834	-	GCF_000007005.1	NC_002754.1	WP_009991350.1	162		arCOG05948	S	-	Uncharacterized protein
91	===	SSO_RS03950	9	GCF_000007005.1	NC_002754.1					S	-	Uncharacterized protein
92	SSO_RS03930	663613..664182	+	GCF_000007005.1	NC_002754.1	WP_010923072.1	189		arCOG01891	F	Tmk	Thymidylate kinase
93	SSO_RS03935	664160..664516	-	GCF_000007005.1	NC_002754.1	WP_010923073.1	118		arCOG00578	R	-	Uncharacterized Zn-finger containing protein
94	SSO_RS03940	664567..664836	+	GCF_000007005.1	NC_002754.1	WP_010923074.1	89		arCOG04308	S	-	Uncharacterized protein
95	SSO_RS03950	665401..666081	+	GCF_000007005.1	NC_002754.1	WP_010923075.1	226	+	arCOG01244	X	-	Integrase/Recombinase, including suicidal integrases		AAQ73251.1	8.36e-52
96	SSO_RS03955	666288..666602	-	GCF_000007005.1	NC_002754.1	WP_048054182.1	104		arCOG08428	S	-	Uncharacterized protein
97	SSO_RS03960	666652..667137	-	GCF_000007005.1	NC_002754.1	WP_048054183.1	161	+	arCOG05320	R	-	Predicted membrane-bound metal-dependent hydrolase		ALG97016.1	1.48e-22
98	SSO_RS03965	667978..668595	+	GCF_000007005.1	NC_002754.1	WP_048054295.1	205		arCOG02273	K	-	Transcriptional regulator, contains HTH domain
99	SSO_RS03970	668738..670138	+	GCF_000007005.1	NC_002754.1	WP_010923079.1	466		arCOG03651	E	PotE	Amino acid transporter
100	SSO_RS03975	670236..670454	+	GCF_000007005.1	NC_002754.1	WP_048054184.1	72		arCOG00340	C	GlcD	FAD/FMN-containing dehydrogenase fused to Heterodisulfide reductase, subunit B
101	===	SSO_RS04095	8	GCF_000007005.1	NC_002754.1					S	-	Uncharacterized protein
102	SSO_RS04070	686082..686345	-	GCF_000007005.1	NC_002754.1	WP_048054192.1	87		arCOG14482	S	-	Uncharacterized protein		AZI75883.1	1.24e-09
103	SSO_RS04085	689156..689386	-	GCF_000007005.1	NC_002754.1	WP_048054193.1	76		arCOG00823	V	AbrB	AbrB family transcriptional regulator
104	SSO_RS04090	689456..689974	-	GCF_000007005.1	NC_002754.1	WP_010923098.1	172		arCOG03712	V	-	HEPN domain containing protein, PaREP1/PaREP8 family
105	SSO_RS04095	690131..690535	-	GCF_000007005.1	NC_002754.1	WP_010923099.1	134	+	noAnnotCls.18	S	-	Uncharacterized protein		AON96452.1	9.77e-76
106	SSO_RS04100	690870..691121	-	GCF_000007005.1	NC_002754.1	WP_048054194.1	83	+	noAnnotCls.34	S	-	Uncharacterized protein		AON96450.1	3.19e-48
107	SSO_RS04110	691470..692135	+	GCF_000007005.1	NC_002754.1	WP_010923101.1	221		arCOG07227	P	-	Sulfurtransferase TusA
108	SSO_RS04115	693360..694151	-	GCF_000007005.1	NC_002754.1	WP_010923102.1	263		arCOG01385	M	-	Glycosyl transferase family 2
109	SSO_RS04125	695686..696612	+	GCF_000007005.1	NC_002754.1	WP_048054195.1	308		arCOG01369	M	WcaG	Nucleoside-diphosphate-sugar epimerase		AXQ00147.1	1.91e-07
110	===	SSO_RS17385	7	GCF_000007005.1	NC_002754.1					S	-	Uncharacterized protein
111	SSO_RS04305	732180..732614	+	GCF_000007005.1	NC_002754.1	WP_052265482.1	144		arCOG08574	L	-	Viral/Archaeal nuclease		AQQ16831.1	3.75e-41
112	SSO_RS04315	733203..735080	-	GCF_000007005.1	NC_002754.1	WP_010923143.1	625		arCOG00487	J	ArgS	Arginyl-tRNA synthetase
113	SSO_RS04320	735135..735338	+	GCF_000007005.1	NC_002754.1	WP_010923144.1	67		arCOG05983	S	-	Uncharacterized protein
114	SSO_RS17385	735325..735717	+	GCF_000007005.1	NC_002754.1	WP_009992280.1	130	+	arCOG06043	S	-	Uncharacterized protein		QGA87218.1	1.32e-37
115	SSO_RS04330	735703..736008	-	GCF_000007005.1	NC_002754.1	WP_009992281.1	101		arCOG03879	K	-	Predicted transcriptional regulator, contains HTH domain
116	SSO_RS04335	736262..736633	+	GCF_000007005.1	NC_002754.1	WP_009992282.1	123		arCOG00569	S	-	Uncharacterized protein
117	SSO_RS04340	736622..738301	-	GCF_000007005.1	NC_002754.1	WP_009992283.1	559		arCOG01257	O	GroEL	Chaperonin GroEL, HSP60 family
118	===	SSO_RS04945	7	GCF_000007005.1	NC_002754.1					S	-	Uncharacterized protein
119	SSO_RS04925	846237..847502	+	GCF_000007005.1	NC_002754.1	WP_009989252.1	421		arCOG00666	M	GCD1	N-acetylglucosamine-1-phosphate uridyltransferase
120	SSO_RS04930	847516..849384	+	GCF_000007005.1	NC_002754.1	WP_009989251.1	622		arCOG03285	G	SGA1	Glycosyl hydrolase family 15
121	SSO_RS04940	851273..852463	+	GCF_000007005.1	NC_002754.1	WP_010923162.1	396		arCOG00130	G	-	MFS family permease
122	SSO_RS04945	852495..852767	+	GCF_000007005.1	NC_002754.1	WP_241032803.1	90	+	arCOG00001	K	-	Transcriptional regulator, PadR family
123	SSO_RS04950	852826..853197	-	GCF_000007005.1	NC_002754.1	WP_009989247.1	123		arCOG02761	S	-	Uncharacterized protein, DUF302 family
124	SSO_RS04955	853239..854066	-	GCF_000007005.1	NC_002754.1	WP_009989246.1	275		arCOG01482	H	NadC	Nicotinate-nucleotide pyrophosphorylase
125	SSO_RS04960	854063..855481	-	GCF_000007005.1	NC_002754.1	WP_009989244.1	472		arCOG00572	H	NadB	Aspartate oxidase
126	===	SSO_RS05325	7	GCF_000007005.1	NC_002754.1					S	-	Uncharacterized protein
127	SSO_RS05295	924309..924665	+	GCF_000007005.1	NC_002754.1	WP_009989883.1	118		arCOG00223	K	ModE	N-terminal domain of molybdenum-binding protein
128	SSO_RS05300	924674..925195	-	GCF_000007005.1	NC_002754.1	WP_009989880.1	173		arCOG00769	F	YajL	Protein/nucleotide deglycase, PfpI/YajL/DJ-1 family (repair of methylglyoxal-glycated proteins and nucleic acids)
129	SSO_RS05305	925904..927847	+	GCF_000007005.1	NC_002754.1	WP_010923185.1	647		arCOG00009	E	PotE	Amino acid transporter
130	SSO_RS05325	930672..931217	-	GCF_000007005.1	NC_002754.1	WP_048054203.1	181	+	arCOG03164	X	-	Site-specific integrase-resolvase		ACB37296.1	4.26e-09
131	SSO_RS05335	932640..933317	+	GCF_000007005.1	NC_002754.1	WP_010923189.1	225		arCOG02869	Q	FrnE	Predicted dithiol-disulfide isomerase involved in polyketide biosynthesis
132	SSO_RS05340	933329..933703	+	GCF_000007005.1	NC_002754.1	WP_009989576.1	124		arCOG00606	R	-	CBS domain
133	SSO_RS05345	933756..934313	+	GCF_000007005.1	NC_002754.1	WP_029552519.1	185		arCOG05973	H	UbiE	Ubiquinone/menaquinone biosynthesis C-methylase UbiE
134	===	SSO_RS05455	16	GCF_000007005.1	NC_002754.1					S	-	Uncharacterized protein
135	SSO_RS05435	952762..953226	+	GCF_000007005.1	NC_002754.1	WP_014511619.1	154		arCOG03772	L	-	Predicted DNA binding protein, Pae2254 family
136	SSO_RS05440	953234..953530	-	GCF_000007005.1	NC_002754.1	WP_009989731.1	98			S	-	Uncharacterized protein
137	SSO_RS05445	953584..953883	+	GCF_000007005.1	NC_002754.1	WP_009989732.1	99		arCOG07849	J	-	Ribosome associated protein L45A
138	SSO_RS05455	954091..954474	-	GCF_000007005.1	NC_002754.1	WP_009989734.1	127	+	arCOG02242	K	Sta1	Viral transcriptional activator, contains HTH domain		YP_009216766.1	1.02e-17
139	SSO_RS05465	955002..956138	+	GCF_000007005.1	NC_002754.1	WP_009989736.1	378		arCOG00130	G	-	MFS family permease
140	SSO_RS05470	956119..956445	-	GCF_000007005.1	NC_002754.1	WP_009989737.1	108		arCOG07291	S	-	Uncharacterized protein
141	SSO_RS05475	956435..956857	-	GCF_000007005.1	NC_002754.1	WP_009989738.1	140		arCOG01303	E	GcvH	Glycine cleavage system H protein (lipoate-binding)
142	SSO_RS05480	956910..957404	+	GCF_000007005.1	NC_002754.1	WP_009989739.1	164		arCOG05919	R	Gph	HAD superfamily hydrolase
143	SSO_RS05485	957439..957804	+	GCF_000007005.1	NC_002754.1	WP_029552522.1	121		arCOG05918	S	-	Uncharacterized protein
144	SSO_RS05490	957883..958260	+	GCF_000007005.1	NC_002754.1	WP_010923198.1	125	+	arCOG02242	K	Sta1	Viral transcriptional activator, contains HTH domain		YP_009216766.1	7.53e-25
145	SSO_RS16905	958272..958439	-	GCF_000007005.1	NC_002754.1	WP_014511620.1	55		arCOG04507	P	ZntA	TRASH/YHS-like protein, metallochaperone
146	SSO_RS05495	958487..958753	+	GCF_000007005.1	NC_002754.1	WP_009989742.1	88		arCOG02072	P	TusA	TusA-related sulfurtransferase
147	SSO_RS05500	958736..959071	-	GCF_000007005.1	NC_002754.1	WP_009989743.1	111	+	arCOG02242	K	Sta1	Viral transcriptional activator, contains HTH domain
148	SSO_RS05505	959104..959568	-	GCF_000007005.1	NC_002754.1	WP_009989744.1	154		arCOG04227	R	-	Predicted CoA-binding protein
149	SSO_RS05510	959676..960710	+	GCF_000007005.1	NC_002754.1	WP_009989745.1	344		arCOG01939	H	LplA	Lipoate-protein ligase A
150	SSO_RS05515	960707..961612	+	GCF_000007005.1	NC_002754.1	WP_009989746.1	301		arCOG05825	R	-	Radical SAM superfamily enzyme
151	===	SSO_RS05785	11	GCF_000007005.1	NC_002754.1					S	-	Uncharacterized protein
152	SSO_RS05770	1014320..1015573	-	GCF_000007005.1	NC_002754.1	WP_009991567.1	417		arCOG03654	E	PotE	Amino acid transporter
153	SSO_RS05775	1015610..1016533	-	GCF_000007005.1	NC_002754.1	WP_009991565.1	307		arCOG02881	P	ECM27	Ca2+/Na+ antiporter
154	SSO_RS05780	1016722..1018521	+	GCF_000007005.1	NC_002754.1	WP_009991564.1	599		arCOG03671	E	-	Thermopsin-like protease
155	SSO_RS05785	1018510..1018917	-	GCF_000007005.1	NC_002754.1	WP_009991563.1	135	+	arCOG00919	L	-	Holliday junction resolvase, archaeal type		AFV51246.1	5.86e-16
156	SSO_RS05790	1018989..1020059	+	GCF_000007005.1	NC_002754.1	WP_009991561.1	356		arCOG04333	E	-	Aspartate/tyrosine/aromatic aminotransferase
157	SSO_RS05800	1021402..1021932	-	GCF_000007005.1	NC_002754.1	WP_009991664.1	176		arCOG02702	Q	-	SAM-dependent methyltransferase
158	SSO_RS05805	1022010..1022279	-	GCF_000007005.1	NC_002754.1	WP_010923222.1	89		arCOG02689	G	-	MFS family permease
159	SSO_RS05820	1023932..1024519	+	GCF_000007005.1	NC_002754.1	WP_010923232.1	195	+	arCOG03164	X	-	Site-specific integrase-resolvase		ACB37296.1	1.72e-19
160	SSO_RS05825	1024488..1025756	+	GCF_000007005.1	NC_002754.1	WP_010923233.1	422		arCOG00679	X	-	Transposable element, IS605 OrfB family, contains RNAse H fold nuclease and Zn finger domains		AFU92029.1	4.57e-15
161	SSO_RS05830	1025670..1026743	-	GCF_000007005.1	NC_002754.1	WP_009988681.1	357		arCOG02689	G	-	MFS family permease
162	SSO_RS05835	1027341..1027898	+	GCF_000007005.1	NC_002754.1	WP_009988682.1	185		arCOG01943	Q	PncA	Amidase related to nicotinamidase
163	===	SSO_RS05995	7	GCF_000007005.1	NC_002754.1					S	-	Uncharacterized protein
164	SSO_RS05980	1053475..1054089	+	GCF_000007005.1	NC_002754.1	WP_010923252.1	204		arCOG02860	P	CynT	Carbonic anhydrase
165	SSO_RS05985	1054107..1054868	-	GCF_000007005.1	NC_002754.1	WP_010923253.1	253		arCOG10013	S	-	Uncharacterized protein
166	SSO_RS05990	1055184..1056452	-	GCF_000007005.1	NC_002754.1	WP_010923254.1	422		arCOG00679	X	-	Transposable element, IS605 OrfB family, contains RNAse H fold nuclease and Zn finger domains		AFU92029.1	2.72e-16
167	SSO_RS05995	1056421..1057008	-	GCF_000007005.1	NC_002754.1	WP_010923255.1	195	+	arCOG03164	X	-	Site-specific integrase-resolvase		ACB37296.1	1.33e-19
168	SSO_RS06000	1057452..1058930	+	GCF_000007005.1	NC_002754.1	WP_010923256.1	492		arCOG01252	C	PutA	Lactaldehyde dehydrogenase, Succinate semialdehyde dehydrogenase, a-ketoglutarate semialdehyde dehydrogenase or other NAD-dependent aldehyde dehydrogenase
169	SSO_RS06005	1058964..1059650	-	GCF_000007005.1	NC_002754.1	WP_010923257.1	228		arCOG02274	K	-	Transcriptional regulator, contains HTH domain
170	SSO_RS06010	1059887..1060972	+	GCF_000007005.1	NC_002754.1	WP_048054205.1	361		arCOG01455	R	AdhP	Zn-dependent alcohol dehydrogenase
171	===	SSO_RS06540	7	GCF_000007005.1	NC_002754.1					S	-	Uncharacterized protein
172	SSO_RS16960	1167979..1168146	+	GCF_000007005.1	NC_002754.1	WP_164671528.1	55		arCOG11080	S	-	Uncharacterized protein
173	SSO_RS06530	1168340..1169653	-	GCF_000007005.1	NC_002754.1	WP_010923328.1	437		arCOG00583	C	AceA	Isocitrate lyase
174	SSO_RS06535	1170115..1172595	-	GCF_000007005.1	NC_002754.1	WP_010923329.1	826		arCOG05498	C	AceB	Malate synthase
175	SSO_RS06540	1173070..1173648	+	GCF_000007005.1	NC_002754.1	WP_010923330.1	192	+	arCOG03164	X	-	Site-specific integrase-resolvase		ACB37296.1	7.29e-19
176	SSO_RS06545	1173626..1174897	+	GCF_000007005.1	NC_002754.1	WP_010923331.1	423		arCOG00679	X	-	Transposable element, IS605 OrfB family, contains RNAse H fold nuclease and Zn finger domains		AFU92029.1	9.94e-16
177	SSO_RS06550	1175015..1176085	+	GCF_000007005.1	NC_002754.1	WP_010923332.1	356		arCOG02691	G	-	MFS family permease
178	SSO_RS06560	1177035..1178246	+	GCF_000007005.1	NC_002754.1	WP_010923334.1	403		arCOG00684	X	-	Transposable element, IS605 OrfB family, contains RNAse H fold nuclease and Zn finger domains		ALG97022.1	2.4e-31
179	===	SSO_RS06605	7	GCF_000007005.1	NC_002754.1					S	-	Uncharacterized protein
180	SSO_RS06580	1180710..1181360	+	GCF_000007005.1	NC_002754.1	WP_048054212.1	216		arCOG01422	R	-	RecB-like nuclease fused to coiled-coil domain
181	SSO_RS06585	1181782..1182555	-	GCF_000007005.1	NC_002754.1	WP_010923338.1	257		arCOG00511	R	-	Metal-dependent hydrolase of the beta-lactamase superfamily II
182	SSO_RS06595	1183991..1184653	+	GCF_000007005.1	NC_002754.1	WP_010923339.1	220		arCOG07296	S	-	Uncharacterized membrane protein
183	SSO_RS06605	1186104..1186691	-	GCF_000007005.1	NC_002754.1	WP_010923342.1	195	+	arCOG03164	X	-	Site-specific integrase-resolvase		ACB37296.1	2.54e-20
184	SSO_RS06610	1187005..1187811	+	GCF_000007005.1	NC_002754.1	WP_010923343.1	268		arCOG04204	R	-	N-terminal nucleophile hydrolase superfamily protein
185	SSO_RS06615	1187882..1189561	+	GCF_000007005.1	NC_002754.1	WP_010923344.1	559		arCOG00144	G	-	MFS family permease
186	SSO_RS06620	1189545..1189979	+	GCF_000007005.1	NC_002754.1	WP_010923345.1	144		arCOG03181	K	MarR	Transcriptional regulator, MarR family
187	===	SSO_RS07210	7	GCF_000007005.1	NC_002754.1					S	-	Uncharacterized protein
188	SSO_RS07190	1331704..1332129	-	GCF_000007005.1	NC_002754.1	WP_009993099.1	141		arCOG01192	V	-	HEPN domain containing protein
189	SSO_RS07195	1332122..1332589	-	GCF_000007005.1	NC_002754.1	WP_009993100.1	155		arCOG01203	V	-	Minimal nucleotidyltransferase
190	SSO_RS17015	1334297..1334473	-	GCF_000007005.1	NC_002754.1	WP_009992702.1	58			S	-	Uncharacterized protein
191	SSO_RS07210	1334725..1335126	+	GCF_000007005.1	NC_002754.1	WP_009992706.1	133	+	arCOG02759	X	RAYT	REP element-mobilizing transposase RayT		ALG97021.1	4.1e-22
192	SSO_RS07215	1335113..1336363	+	GCF_000007005.1	NC_002754.1	WP_009992707.1	416		arCOG00683	X	-	Transposable element, IS605 OrfB family, contains RNAse H fold nuclease and Zn finger domains		AON96453.1	4.43e-89
193	SSO_RS07220	1336464..1336907	-	GCF_000007005.1	NC_002754.1	WP_010923418.1	147		arCOG09948	X	-	Transposon ISC1212 related ORF
194	SSO_RS07225	1336991..1337419	-	GCF_000007005.1	NC_002754.1	WP_010923419.1	142		arCOG09928	X	-	Transposon ISC1212 related ORF
195	===	SSO_RS07580	7	GCF_000007005.1	NC_002754.1					S	-	Uncharacterized protein
196	SSO_RS07540	1402589..1403113	-	GCF_000007005.1	NC_002754.1	WP_009992856.1	174		arCOG12763	K	-	Transcriptional regulator, contains HTH domain		AON96442.1	3.34e-16
197	SSO_RS07570	1406046..1406915	+	GCF_000007005.1	NC_002754.1	WP_009988658.1	289		arCOG00247	I	MmsB	3-hydroxyisobutyrate dehydrogenase or related beta-hydroxyacid dehydrogenase
198	SSO_RS17055	1409174..1409323	-	GCF_000007005.1	NC_002754.1	WP_014511671.1	49		arCOG05706	E	DAP2	Dipeptidyl aminopeptidase/acylaminoacyl-peptidase
199	SSO_RS07580	1409604..1410179	-	GCF_000007005.1	NC_002754.1	WP_010923471.1	191	+	arCOG03164	X	-	Site-specific integrase-resolvase		ACB37296.1	1.6e-19
200	SSO_RS07585	1410329..1411699	-	GCF_000007005.1	NC_002754.1	WP_009989987.1	456		arCOG01068	C	Lpd	Pyruvate/2-oxoglutarate dehydrogenase complex, dihydrolipoamide dehydrogenase (E3) component or related enzyme
201	SSO_RS07590	1412210..1413394	+	GCF_000007005.1	NC_002754.1	WP_009989989.1	394		arCOG00945	R	AslB	Radical SAM superfamily enzyme
202	SSO_RS07595	1413394..1414080	+	GCF_000007005.1	NC_002754.1	WP_009989991.1	228		arCOG00504	R	-	Metal-dependent hydrolase of the beta-lactamase superfamily II
203	===	SSO_RS16305	7	GCF_000007005.1	NC_002754.1					S	-	Uncharacterized protein
204	SSO_RS07790	1454484..1454690	-	GCF_000007005.1	NC_002754.1	WP_010923509.1	68		arCOG07237	V	-	PIN domain
205	SSO_RS07795	1454687..1455124	-	GCF_000007005.1	NC_002754.1	WP_010923510.1	145		arCOG03749	O	-	Membrane protein of VKOR family involved in disulfide bond formation
206	SSO_RS07800	1455422..1455709	+	GCF_000007005.1	NC_002754.1	WP_010923511.1	95			S	-	Uncharacterized protein		AAQ94386.1	2.31e-59
207	SSO_RS16305	1456151..1456303	+	GCF_000007005.1	NC_002754.1	WP_231918259.1	50	+	arCOG06947	S	-	Zn finger protein		AAQ73270.1	1.09e-24
208	SSO_RS07805	1456310..1456645	+	GCF_000007005.1	NC_002754.1	WP_012713056.1	111		arCOG08406	S	-	Uncharacterized membrane protein
209	SSO_RS07810	1457989..1458435	-	GCF_000007005.1	NC_002754.1	WP_010923514.1	148			S	-	Uncharacterized protein		AAQ94386.1	4.31e-23
210	SSO_RS07815	1458558..1459364	-	GCF_000007005.1	NC_002754.1	WP_010923515.1	268		arCOG03768	S	-	Uncharacterized membrane protein, DUF973 family
211	===	SSO_RS08050	7	GCF_000007005.1	NC_002754.1					S	-	Uncharacterized protein
212	SSO_RS08035	1510060..1510713	+	GCF_000007005.1	NC_002754.1	WP_009991009.1	217		arCOG03431	R	-	SWIM zinc finger containing protein
213	SSO_RS08040	1511957..1512196	+	GCF_000007005.1	NC_002754.1	WP_009989998.1	79		arCOG00816	V	AbrB	AbrB family transcriptional regulator
214	SSO_RS08045	1512162..1512542	+	GCF_000007005.1	NC_002754.1	WP_010923552.1	126		arCOG02730	V	-	PIN domain containing protein
215	SSO_RS08050	1512757..1513338	+	GCF_000007005.1	NC_002754.1	WP_010923553.1	193	+	arCOG03164	X	-	Site-specific integrase-resolvase		ACB37296.1	2.16e-19
216	SSO_RS08055	1513316..1514584	+	GCF_000007005.1	NC_002754.1	WP_010923554.1	422		arCOG00679	X	-	Transposable element, IS605 OrfB family, contains RNAse H fold nuclease and Zn finger domains		AME30060.1	0
217	SSO_RS16335	1514659..1514949	+	GCF_000007005.1	NC_002754.1	WP_009990096.1	96		arCOG02754	X	-	Transposase, IS5 family
218	SSO_RS08065	1515235..1516986	-	GCF_000007005.1	NC_002754.1	WP_009990097.1	583		arCOG01512	E	HyuB	N-methylhydantoinase B/acetone carboxylase, alpha subunit
219	===	SSO_RS08500	7	GCF_000007005.1	NC_002754.1					S	-	Uncharacterized protein
220	SSO_RS08485	1594043..1595182	+	GCF_000007005.1	NC_002754.1	WP_009989064.1	379		arCOG03203	O	-	Collagenase family protease
221	SSO_RS08490	1595237..1595479	-	GCF_000007005.1	NC_002754.1	WP_009989065.1	80		arCOG02062	P	TusA	TusA-related sulfurtransferase
222	SSO_RS17535	1595709..1595933	-	GCF_000007005.1	NC_002754.1	WP_014511699.1	74		arCOG09862	X	-	Transposon ISC1043 related ORF
223	SSO_RS08500	1595911..1596495	-	GCF_000007005.1	NC_002754.1	WP_009989066.1	194	+	arCOG03164	X	-	Site-specific integrase-resolvase		ACB37296.1	3.29e-21
224	SSO_RS08505	1596569..1597291	-	GCF_000007005.1	NC_002754.1	WP_009989071.1	240		arCOG06025	S	-	Uncharacterized membrane protein
225	SSO_RS08510	1597288..1598331	-	GCF_000007005.1	NC_002754.1	WP_009989072.1	347		arCOG05707	S	-	Uncharacterized membrane protein
226	SSO_RS08515	1598378..1598818	-	GCF_000007005.1	NC_002754.1	WP_009989074.1	146		arCOG05367	S	-	Hemerythrin HHE cation binding domain containing protein
227	===	SSO_RS08850	7	GCF_000007005.1	NC_002754.1					S	-	Uncharacterized protein
228	SSO_RS08835	1656295..1656723	-	GCF_000007005.1	NC_002754.1	WP_010923613.1	142		arCOG09928	X	-	Transposon ISC1212 related ORF
229	SSO_RS08840	1657250..1657837	-	GCF_000007005.1	NC_002754.1	WP_010923614.1	195		arCOG09710	S	-	Uncharacterized membrane protein
230	SSO_RS08845	1658048..1659307	-	GCF_000007005.1	NC_002754.1	WP_010923615.1	419		arCOG00679	X	-	Transposable element, IS605 OrfB family, contains RNAse H fold nuclease and Zn finger domains		AME30060.1	0
231	SSO_RS08850	1659285..1659863	-	GCF_000007005.1	NC_002754.1	WP_010923616.1	192	+	arCOG03164	X	-	Site-specific integrase-resolvase		ACB37296.1	1.16e-19
232	SSO_RS08855	1660009..1660527	+	GCF_000007005.1	NC_002754.1	WP_009992461.1	172		arCOG07310	S	-	Uncharacterized protein
233	SSO_RS08870	1662175..1662567	+	GCF_000007005.1	NC_002754.1	WP_009992713.1	130		arCOG01191	V	-	HEPN domain containing protein
234	SSO_RS08875	1662548..1662928	+	GCF_000007005.1	NC_002754.1	WP_009992714.1	126		arCOG01204	V	-	Minimal nucleotidyltransferase
235	===	SSO_RS09165	10	GCF_000007005.1	NC_002754.1					S	-	Uncharacterized protein
236	SSO_RS09145	1710446..1711084	-	GCF_000007005.1	NC_002754.1	WP_009992764.1	212		arCOG02291	R	-	HAD superfamily hydrolase
237	SSO_RS16455	1711162..1712175	-	GCF_000007005.1	NC_002754.1	WP_010923639.1	337		arCOG09910	X	-	Transposase
238	SSO_RS09160	1712368..1712940	+	GCF_000007005.1	NC_002754.1	WP_009992763.1	190		arCOG02703	Q	-	SAM-dependent methyltransferase
239	SSO_RS09165	1713563..1714087	-	GCF_000007005.1	NC_002754.1	WP_009992018.1	174	+	arCOG05320	R	-	Predicted membrane-bound metal-dependent hydrolase		ALG97016.1	2.99e-21
240	SSO_RS09170	1714093..1714314	-	GCF_000007005.1	NC_002754.1	WP_009992019.1	73		arCOG09871	S	-	SWIM Zn-finger
241	SSO_RS09175	1714477..1714662	+	GCF_000007005.1	NC_002754.1	WP_014511720.1	61		arCOG08432	S	-	Uncharacterized protein
242	SSO_RS09180	1714872..1715066	+	GCF_000007005.1	NC_002754.1	WP_009992021.1	64	+	arCOG05888	L	-	Chromosomal protein Sac7d/Sso7d, leucine zipper		AME30091.1	7.35e-26
243	SSO_RS09185	1715787..1717454	-	GCF_000007005.1	NC_002754.1	WP_009992022.1	555		arCOG00615	C	NemA	NADH:flavin oxidoreductase, Old Yellow Enzyme family
244	SSO_RS17550	1717572..1718372	-	GCF_000007005.1	NC_002754.1	WP_009992023.1	266		arCOG01401	Q	-	SAM-dependent methyltransferase		AME30049.1	2.57e-09
245	SSO_RS09195	1718631..1719143	-	GCF_000007005.1	NC_002754.1	WP_009992024.1	170		arCOG07718	S	-	Uncharacterized protein
246	===	SSO_RS09285	7	GCF_000007005.1	NC_002754.1					S	-	Uncharacterized protein
247	SSO_RS09265	1731989..1732762	-	GCF_000007005.1	NC_002754.1	WP_009989007.1	257		arCOG01730	Q	-	Aromatic ring-opening dioxygenase, catalytic LigB subunit related enzyme
248	SSO_RS09270	1733373..1733786	-	GCF_000007005.1	NC_002754.1	WP_009992973.1	137		arCOG00727	V	-	PIN domain containing protein, often a toxin of type II toxin-antitoxin systems
249	SSO_RS09275	1733773..1734009	-	GCF_000007005.1	NC_002754.1	WP_029552629.1	78		arCOG02217	V	-	RHH/CopG DNA binding protein
250	SSO_RS09285	1734675..1735316	+	GCF_000007005.1	NC_002754.1	WP_010923649.1	213	+	arCOG03164	X	-	Site-specific integrase-resolvase		ACB37296.1	3.54e-07
251	SSO_RS09290	1735288..1736514	+	GCF_000007005.1	NC_002754.1	WP_010923650.1	408		arCOG00679	X	-	Transposable element, IS605 OrfB family, contains RNAse H fold nuclease and Zn finger domains		AFU92029.1	1.24e-64
252	SSO_RS09300	1737369..1738631	-	GCF_000007005.1	NC_002754.1	WP_009990344.1	420		arCOG03166	V	-	AAA+ superfamily ATPase fused to HTH and RecB nuclease domains
253	SSO_RS17105	1739746..1739916	+	GCF_000007005.1	NC_002754.1	WP_009990339.1	56		arCOG08411	X	-	ISC1395 transposon related ORF
254	===	SSO_RS09870	10	GCF_000007005.1	NC_002754.1					S	-	Uncharacterized protein
255	SSO_RS09855	1837373..1837645	+	GCF_000007005.1	NC_002754.1	WP_012713331.1	90		arCOG08075	M	RfaG	Glycosyl transferase group 1
256	SSO_RS09860	1837866..1838174	+	GCF_000007005.1	NC_002754.1	WP_010923732.1	102		arCOG01401	Q	-	SAM-dependent methyltransferase
257	SSO_RS09865	1838292..1839959	+	GCF_000007005.1	NC_002754.1	WP_010923733.1	555		arCOG00615	C	NemA	NADH:flavin oxidoreductase, Old Yellow Enzyme family
258	SSO_RS09870	1840170..1840364	-	GCF_000007005.1	NC_002754.1	WP_009992021.1	64	+	arCOG05888	L	-	Chromosomal protein Sac7d/Sso7d, leucine zipper		AME30091.1	7.35e-26
259	SSO_RS09875	1840574..1840759	-	GCF_000007005.1	NC_002754.1	WP_012952491.1	61		arCOG08432	S	-	Uncharacterized protein
260	SSO_RS09880	1840922..1841140	+	GCF_000007005.1	NC_002754.1	WP_012717621.1	72		arCOG09871	S	-	SWIM Zn-finger
261	SSO_RS09885	1841137..1841667	+	GCF_000007005.1	NC_002754.1	WP_010923734.1	176	+	arCOG05320	R	-	Predicted membrane-bound metal-dependent hydrolase		ALG97016.1	9.27e-22
262	SSO_RS09890	1841761..1842330	-	GCF_000007005.1	NC_002754.1	WP_010923735.1	189		arCOG02703	Q	-	SAM-dependent methyltransferase
263	SSO_RS09895	1842409..1843047	+	GCF_000007005.1	NC_002754.1	WP_010923736.1	212		arCOG02291	R	-	HAD superfamily hydrolase
264	SSO_RS09905	1843882..1845474	+	GCF_000007005.1	NC_002754.1	WP_010923738.1	530		arCOG00185	O	GsiA	ABC-type glutathione transport system ATPase component, contains duplicated ATPase domain
265	===	SSO_RS10315	7	GCF_000007005.1	NC_002754.1					S	-	Uncharacterized protein
266	SSO_RS10300	1936374..1937183	+	GCF_000007005.1	NC_002754.1	WP_009990142.1	269		arCOG01931	G	LigW	5-carboxyvanillate decarboxylase LigW (lignin degradation), amidohydro_2 domain
267	SSO_RS10305	1937245..1938825	-	GCF_000007005.1	NC_002754.1	WP_009990144.1	526		arCOG01316	E	PutP	Na+/proline symporter
268	SSO_RS10310	1938830..1939021	-	GCF_000007005.1	NC_002754.1	WP_009990145.1	63		arCOG03694	S	-	Uncharacterized membrane protein
269	SSO_RS10315	1939146..1939457	-	GCF_000007005.1	NC_002754.1	WP_009990146.1	103	+	arCOG00732	K	MarR	Transcriptional regulator, MarR family
270	SSO_RS10320	1939450..1940055	-	GCF_000007005.1	NC_002754.1	WP_009990147.1	201		arCOG05963	R	-	Membrane component of uncharacterized ABC transporter
271	SSO_RS10325	1940056..1940829	-	GCF_000007005.1	NC_002754.1	WP_009990148.1	257		arCOG05372	P	ZnuC	ABC-type Mn/Zn transport system, ATPase component
272	SSO_RS10330	1940928..1941752	+	GCF_000007005.1	NC_002754.1	WP_009990150.1	274		arCOG05371	R	-	Putative permease of uncharacterized ABC transporter
273	===	SSO_RS11690	7	GCF_000007005.1	NC_002754.1					S	-	Uncharacterized protein
274	SSO_RS11675	2187886..2189076	+	GCF_000007005.1	NC_002754.1	WP_009989432.1	396		arCOG01462	C	NatB	ABC-type Na+ efflux pump, permease component
275	SSO_RS11680	2189109..2189342	+	GCF_000007005.1	NC_002754.1	WP_009989431.1	77		arCOG01117	K	-	Lrp/AsnC family C-terminal domain
276	SSO_RS11685	2189569..2189883	-	GCF_000007005.1	NC_002754.1	WP_009989430.1	104		arCOG04165	K	-	Transcriptional regulator, contains N-terminal RHH domain
277	SSO_RS11690	2190033..2190209	+	GCF_000007005.1	NC_002754.1	WP_009989429.1	58	+	arCOG03845	K	aCcr1	RHH domain containing DNA-binding protein, regulator of cell cycle		AAS89075.1	8.81e-24
278	SSO_RS11695	2190206..2190841	-	GCF_000007005.1	NC_002754.1	WP_009989427.1	211		arCOG00497	R	-	Zn-dependent hydrolase of the beta-lactamase fold
279	SSO_RS11700	2190850..2191968	-	GCF_000007005.1	NC_002754.1	WP_080514939.1	372		arCOG02092	E	LeuA	Isopropylmalate/homocitrate/citramalate synthase
280	SSO_RS11705	2192042..2192671	-	GCF_000007005.1	NC_002754.1	WP_029552513.1	209		arCOG04303	H	FolK	6-hydroxymethyl-7,8-dihydropterin pyrophosphokinase MptE (tetrahydrofolate and tetrahydromethanopterin biosynthesis)
281	===	SSO_RS12010	8	GCF_000007005.1	NC_002754.1					S	-	Uncharacterized protein
282	SSO_RS11995	2241175..2242422	-	GCF_000007005.1	NC_002754.1	WP_012715491.1	415		arCOG01698	E	LeuC	Homoaconitate hydratase/3-isopropylmalate dehydratase large subunit family protein
283	SSO_RS12000	2242506..2243807	-	GCF_000007005.1	NC_002754.1	WP_010923877.1	433		arCOG02840	L	PhrB	Deoxyribodipyrimidine photolyase
284	SSO_RS12005	2243888..2245726	+	GCF_000007005.1	NC_002754.1	WP_010923878.1	612		arCOG03285	G	SGA1	Glycosyl hydrolase family 15
285	SSO_RS12010	2245817..2246212	+	GCF_000007005.1	NC_002754.1	WP_010923879.1	131	+	arCOG02242	K	Sta1	Viral transcriptional activator, contains HTH domain
286	SSO_RS12015	2246229..2246516	-	GCF_000007005.1	NC_002754.1	WP_010923880.1	95	+	arCOG01055	K	Sso10a	HTH domain containing protein possibly involved in chromatine organization, Sso10a family		AIZ11391.1	4.42e-17
287	SSO_RS12020	2246664..2247398	+	GCF_000007005.1	NC_002754.1	WP_010923881.1	244		arCOG07293	D	Soj	ATPase involved in chromosome partitioning, ParA family
288	SSO_RS12025	2247525..2247719	+	GCF_000007005.1	NC_002754.1	WP_048054259.1	64		arCOG03694	S	-	Uncharacterized membrane protein
289	SSO_RS12030	2247725..2249242	+	GCF_000007005.1	NC_002754.1	WP_010923882.1	505		arCOG01316	E	PutP	Na+/proline symporter
290	===	SSO_RS12375	7	GCF_000007005.1	NC_002754.1					S	-	Uncharacterized protein
291	SSO_RS12360	2315793..2318141	+	GCF_000007005.1	NC_002754.1	WP_010923916.1	782		arCOG07325	S	-	Uncharacterized membrane protein
292	SSO_RS12365	2318146..2319645	+	GCF_000007005.1	NC_002754.1	WP_009990115.1	499		arCOG03464	E	PotE	Amino acid transporter		CAQ58454.1	5.38e-08
293	SSO_RS12370	2319642..2319944	-	GCF_000007005.1	NC_002754.1	WP_010923918.1	100		arCOG08532	S	-	Uncharacterized protein
294	SSO_RS12375	2320236..2320430	+	GCF_000007005.1	NC_002754.1	WP_009990119.1	64	+	arCOG05888	L	-	Chromosomal protein Sac7d/Sso7d, leucine zipper		AME30091.1	2.59e-26
295	SSO_RS12380	2320573..2324499	+	GCF_000007005.1	NC_002754.1	WP_009990123.1	1308		arCOG03665	O	-	Subtilase family protease
296	SSO_RS12385	2324504..2326336	+	GCF_000007005.1	NC_002754.1	WP_009990124.1	610		arCOG05967	M	-	Peptide N-acetyl-beta-D-glucosaminyl asparaginase amidase A
297	SSO_RS12390	2326298..2327317	-	GCF_000007005.1	NC_002754.1	WP_009990125.1	339		arCOG01932	G	LigW	5-carboxyvanillate decarboxylase LigW (lignin degradation), amidohydro_2 domain
298	===	SSO_RS12840	7	GCF_000007005.1	NC_002754.1					S	-	Uncharacterized protein
299	SSO_RS12825	2404133..2404567	+	GCF_000007005.1	NC_002754.1	WP_009988550.1	144		arCOG01097	C	-	Rubrerythrin
300	SSO_RS12830	2404567..2405754	+	GCF_000007005.1	NC_002754.1	WP_009988551.1	395		arCOG00343	C	GlpC	Fe-S oxidoreductase subunit
301	SSO_RS12835	2405747..2406313	+	GCF_000007005.1	NC_002754.1	WP_009988552.1	188		arCOG06034	S	-	Uncharacterized protein, DUF3501 family
302	SSO_RS12840	2406460..2406882	+	GCF_000007005.1	NC_002754.1	WP_009988553.1	140	+	arCOG08331	S	-	Uncharacterized protein		AAL27738.1	6.35e-22
303	SSO_RS12845	2406950..2407753	-	GCF_000007005.1	NC_002754.1	WP_009988555.1	267		arCOG01465	V	-	ABC-type multidrug transport system, permease component
304	SSO_RS12850	2407744..2408673	-	GCF_000007005.1	NC_002754.1	WP_009988557.1	309		arCOG00196	V	CcmA	ABC-type multidrug transport system, ATPase component
305	SSO_RS12855	2408848..2409285	+	GCF_000007005.1	NC_002754.1	WP_009988558.1	145		arCOG05996	S	-	Uncharacterized protein		ARM37804.1	1.36e-05
306	===	SSO_RS13330	7	GCF_000007005.1	NC_002754.1					S	-	Uncharacterized protein
307	SSO_RS13315	2502319..2503128	+	GCF_000007005.1	NC_002754.1	WP_009990265.1	269		arCOG03861	S	-	Uncharacterized protein
308	SSO_RS13320	2503123..2504163	-	GCF_000007005.1	NC_002754.1	WP_009990264.1	346		arCOG05908	P	-	Ferritin-like domain
309	SSO_RS13325	2504398..2505747	-	GCF_000007005.1	NC_002754.1	WP_009990261.1	449		arCOG03738	R	-	P-loop ATPase superfamily protein
310	SSO_RS13330	2505750..2506250	-	GCF_000007005.1	NC_002754.1	WP_009990260.1	166	+	arCOG03737	K	-	Transcriptional regulator of GntR family		AON96442.1	1.12e-19
311	SSO_RS13335	2506488..2507654	-	GCF_000007005.1	NC_002754.1	WP_009990259.1	388		arCOG07330	S	-	Uncharacterized protein
312	SSO_RS13340	2507711..2508253	-	GCF_000007005.1	NC_002754.1	WP_009990258.1	180		arCOG07209	S	-	Uncharacterized protein
313	SSO_RS13345	2508253..2510007	-	GCF_000007005.1	NC_002754.1	WP_009990257.1	584		arCOG03286	G	SGA1	Glycosyl hydrolase family 15
314	===	SSO_RS13730	7	GCF_000007005.1	NC_002754.1					S	-	Uncharacterized protein
315	SSO_RS13715	2583645..2586584	-	GCF_000007005.1	NC_002754.1	WP_009989018.1	979		arCOG01294	R	HcaD	NAD(FAD)-dependent dehydrogenase
316	SSO_RS13720	2586859..2587335	-	GCF_000007005.1	NC_002754.1	WP_009989016.1	158		arCOG07332	S	-	Uncharacterized membrane protein
317	SSO_RS13725	2587322..2587951	-	GCF_000007005.1	NC_002754.1	WP_009989015.1	209		arCOG00266	C	YedY	Periplasmic DMSO/TMAO reductase YedYZ, molybdopterin-dependent catalytic subunit; Sulfite oxidase
318	SSO_RS13730	2588751..2589065	+	GCF_000007005.1	NC_002754.1	WP_029552563.1	104	+	arCOG01055	K	Sso10a	HTH domain containing protein possibly involved in chromatine organization, Sso10a family		AIZ11391.1	7.39e-07
319	SSO_RS13735	2589077..2589493	-	GCF_000007005.1	NC_002754.1	WP_010923986.1	138		arCOG07265	R	-	START superfamily hydrophobic ligand binding protein
320	SSO_RS13740	2589587..2590462	-	GCF_000007005.1	NC_002754.1	WP_009990890.1	291		arCOG01573	M	MscS	Small-conductance mechanosensitive channel
321	SSO_RS13745	2590634..2592262	-	GCF_000007005.1	NC_002754.1	WP_009990889.1	542		arCOG08510	S	-	Uncharacterized membrane protein
322	===	SSO_RS14285	7	GCF_000007005.1	NC_002754.1					S	-	Uncharacterized protein
323	SSO_RS14270	2684976..2685683	+	GCF_000007005.1	NC_002754.1	WP_009989869.1	235		arCOG00504	R	-	Metal-dependent hydrolase of the beta-lactamase superfamily II
324	SSO_RS14275	2686213..2687079	-	GCF_000007005.1	NC_002754.1	WP_009992607.1	288		arCOG00235	Q	MhpD	2-keto-4-pentenoate hydratase/2-oxohepta-3-ene-1,7-dioic acid hydratase (catechol pathway)
325	SSO_RS14280	2687185..2689239	+	GCF_000007005.1	NC_002754.1	WP_010924045.1	684		arCOG01167	C	CoxL	Aerobic-type carbon monoxide dehydrogenase, large subunit CoxL/CutL homolog
326	SSO_RS14285	2689556..2690140	+	GCF_000007005.1	NC_002754.1	WP_010924046.1	194	+	arCOG03164	X	-	Site-specific integrase-resolvase		ACB37296.1	7.76e-19
327	SSO_RS14290	2690118..2691392	+	GCF_000007005.1	NC_002754.1	WP_010924047.1	424		arCOG00679	X	-	Transposable element, IS605 OrfB family, contains RNAse H fold nuclease and Zn finger domains		AFU92029.1	1.05e-14
328	SSO_RS14295	2691718..2692443	+	GCF_000007005.1	NC_002754.1	WP_010924048.1	241		arCOG01422	R	-	RecB-like nuclease fused to coiled-coil domain
329	SSO_RS14310	2693997..2695070	-	GCF_000007005.1	NC_002754.1	WP_010924049.1	357		arCOG09935	X	-	Transposon ISC1229 related ORF
330	===	SSO_RS14500	7	GCF_000007005.1	NC_002754.1					S	-	Uncharacterized protein
331	SSO_RS14485	2726051..2727271	-	GCF_000007005.1	NC_002754.1	WP_009992583.1	406		arCOG01417	M	RfaG	Glycosyltransferase
332	SSO_RS14490	2727468..2727986	+	GCF_000007005.1	NC_002754.1	WP_009992584.1	172		arCOG06012	S	-	Uncharacterized membrane protein
333	SSO_RS14495	2728217..2729182	-	GCF_000007005.1	NC_002754.1	WP_010923283.1	321		arCOG03902	X	-	IS4 transposase
334	SSO_RS14500	2729405..2729707	-	GCF_000007005.1	NC_002754.1	WP_010924084.1	100	+	arCOG01055	K	Sso10a	HTH domain containing protein possibly involved in chromatine organization, Sso10a family		AIZ11391.1	8.62e-06
335	SSO_RS14505	2730188..2730796	-	GCF_000007005.1	NC_002754.1	WP_009992638.1	202		arCOG05974	S	-	Uncharacterized protein
336	SSO_RS14510	2730848..2731819	+	GCF_000007005.1	NC_002754.1	WP_009992639.1	323		arCOG01032	I	ERG8	Phosphomevalonate kinase
337	SSO_RS14515	2731824..2732801	-	GCF_000007005.1	NC_002754.1	WP_009992640.1	325		arCOG02937	I	MVD1	Mevalonate pyrophosphate decarboxylase
338	===	SSO_RS15295	7	GCF_000007005.1	NC_002754.1					S	-	Uncharacterized protein
339	SSO_RS15280	2903721..2904686	+	GCF_000007005.1	NC_002754.1	WP_010923476.1	321		arCOG03902	X	-	IS4 transposase
340	SSO_RS15285	2905141..2905404	+	GCF_000007005.1	NC_002754.1	WP_009991894.1	87		arCOG06096	S	-	Uncharacterized membrane protein
341	SSO_RS15290	2905605..2906876	-	GCF_000007005.1	NC_002754.1	WP_010924148.1	423		arCOG00679	X	-	Transposable element, IS605 OrfB family, contains RNAse H fold nuclease and Zn finger domains		AFU92029.1	2.29e-14
342	SSO_RS15295	2906854..2907432	-	GCF_000007005.1	NC_002754.1	WP_010924149.1	192	+	arCOG03164	X	-	Site-specific integrase-resolvase		ACB37296.1	4.47e-18
343	SSO_RS15300	2907619..2908212	+	GCF_000007005.1	NC_002754.1	WP_009989963.1	197		arCOG00510	R	WrbA	Multimeric flavodoxin WrbA
344	SSO_RS15305	2908209..2908952	-	GCF_000007005.1	NC_002754.1	WP_009989964.1	247		arCOG01939	H	LplA	Lipoate-protein ligase A
345	SSO_RS15310	2908988..2909233	+	GCF_000007005.1	NC_002754.1	WP_009989966.1	81		arCOG02700	C	AceF	Pyruvate/2-oxoglutarate dehydrogenase complex, dihydrolipoamide acyltransferase (E2) component (C-terminal fragment)
346	===	SSO_RS15375	7	GCF_000007005.1	NC_002754.1					S	-	Uncharacterized protein
347	SSO_RS15360	2916831..2917574	-	GCF_000007005.1	NC_002754.1	WP_029552531.1	247		arCOG01469	V	-	ABC-type multidrug transport system, permease component
348	SSO_RS15365	2917555..2918382	-	GCF_000007005.1	NC_002754.1	WP_009989979.1	275		arCOG00196	V	CcmA	ABC-type multidrug transport system, ATPase component
349	SSO_RS15370	2918395..2918769	+	GCF_000007005.1	NC_002754.1	WP_009989980.1	124		arCOG00761	J	TsaA	tRNA (Thr-GGU) A37 N-methylase
350	SSO_RS15375	2918803..2919381	+	GCF_000007005.1	NC_002754.1	WP_010924154.1	192	+	arCOG03164	X	-	Site-specific integrase-resolvase		ACB37296.1	4.19e-19
351	SSO_RS15380	2919359..2920627	+	GCF_000007005.1	NC_002754.1	WP_010924155.1	422		arCOG00679	X	-	Transposable element, IS605 OrfB family, contains RNAse H fold nuclease and Zn finger domains		AFU92029.1	1.31e-14
352	SSO_RS15385	2920754..2921149	+	GCF_000007005.1	NC_002754.1	WP_009991720.1	131		arCOG00631	R	-	CBS domain
353	SSO_RS15390	2921283..2922686	+	GCF_000007005.1	NC_002754.1	WP_009991718.1	467		arCOG06001	R	-	Extracellular solute-binding protein with Ig-fold domain
354	===	SSO_RS15685	7	GCF_000007005.1	NC_002754.1					S	-	Uncharacterized protein
355	SSO_RS15670	2982208..2984340	+	GCF_000007005.1	NC_002754.1	WP_009989671.1	710		arCOG01167	C	CoxL	Aerobic-type carbon monoxide dehydrogenase, large subunit CoxL/CutL homolog
356	SSO_RS15675	2984344..2984802	+	GCF_000007005.1	NC_002754.1	WP_009989670.1	152		arCOG00985	J	Tma20	Predicted RNA-binding protein, contains PUA domain
357	SSO_RS15680	2984795..2985496	+	GCF_000007005.1	NC_002754.1	WP_009989669.1	233		arCOG00895	M	-	Glycosyl transferase family 2		AIZ11394.1	1.52e-98
358	SSO_RS15685	2985474..2985797	-	GCF_000007005.1	NC_002754.1	WP_009989667.1	107	+	arCOG05961	L	Sul12a	Chromosomal DNA binding protein, contains wHTH domain		CAQ58453.1	2.18e-14
359	SSO_RS15690	2985858..2986814	+	GCF_000007005.1	NC_002754.1	WP_010924174.1	318		arCOG01035	E	ProC	Alanine dehydrogenase/(1)-pyrroline-2-carboxylate reductase ProC
360	SSO_RS15695	2986787..2987929	+	GCF_000007005.1	NC_002754.1	WP_009989665.1	380		arCOG00492	K	ARO8	Transcriptional regulators containing a DNA-binding HTH domain and an aminotransferase domain (MocR family)
361	SSO_RS15700	2987926..2988291	-	GCF_000007005.1	NC_002754.1	WP_009989664.1	121		arCOG03721	V	-	HEPN domain containing protein, PaREP1/PaREP8 family
362	===	STK_RS00045	7	GCF_000011205.1	NC_003106.2					S	-	Uncharacterized protein
363	STK_RS15485	3247..3399	-	GCF_000011205.1	NC_003106.2	WP_010977930.1	50		arCOG01191	V	-	HEPN domain containing protein
364	STK_RS00035	3744..5483	+	GCF_000011205.1	NC_003106.2	WP_010977931.1	579		arCOG01647	E	-	Serine protease of the peptidase family S9A
365	STK_RS00040	5970..8819	-	GCF_000011205.1	NC_003106.2	WP_010977932.1	949		arCOG00555	R	-	Helicase of YprA family
366	STK_RS00045	9819..10118	-	GCF_000011205.1	NC_003106.2	WP_052846849.1	99	+	arCOG07930	S	-	Zinc finger C2H2-type		AZG03649.1	6.8e-05
367	STK_RS00050	10108..10650	-	GCF_000011205.1	NC_003106.2	WP_010977935.1	180		arCOG01440	V	Cas6	CRISPR-Cas system related protein, RAMP superfamily Cas6 group
368	STK_RS00055	10825..11469	-	GCF_000011205.1	NC_003106.2	WP_010977936.1	214		arCOG10011	S	-	Uncharacterized protein
369	STK_RS00060	12306..12716	+	GCF_000011205.1	NC_003106.2	WP_232616500.1	136		arCOG07256	V	csm2gr11	CRISPR/Cas system CSM-associated protein Csm2, small subunit
370	===	STK_RS00250	7	GCF_000011205.1	NC_003106.2					S	-	Uncharacterized protein
371	STK_RS00240	57094..57552	-	GCF_000011205.1	NC_003106.2	WP_010977977.1	152		arCOG01852	O	PaaD	Metal-sulfur cluster biosynthetic enzyme
372	STK_RS00245	57914..58957	-	GCF_000011205.1	NC_003106.2	WP_010977978.1	347		arCOG00683	X	-	Transposable element, IS605 OrfB family, contains RNAse H fold nuclease and Zn finger domains		AON96453.1	3.86e-59
373	STK_RS15515	58899..59225	-	GCF_000011205.1	NC_003106.2	WP_010977979.1	108		arCOG00683	X	-	Transposable element, IS605 OrfB family, contains RNAse H fold nuclease and Zn finger domains		AON96453.1	1.42e-21
374	STK_RS00250	59212..59622	-	GCF_000011205.1	NC_003106.2	WP_010977980.1	136	+	arCOG02759	X	RAYT	REP element-mobilizing transposase RayT		ALG97021.1	2.47e-22
375	STK_RS00255	59664..60548	-	GCF_000011205.1	NC_003106.2	WP_232616503.1	294		arCOG01930	G	LigW	5-carboxyvanillate decarboxylase LigW (lignin degradation), amidohydro_2 domain
376	STK_RS00260	61168..61845	-	GCF_000011205.1	NC_003106.2	WP_052846135.1	225		arCOG01167	C	CoxL	Aerobic-type carbon monoxide dehydrogenase, large subunit CoxL/CutL homolog
377	STK_RS00265	61878..62843	-	GCF_000011205.1	NC_003106.2	WP_052846137.1	321		arCOG02138	X	-	Transposase
378	===	STK_RS00845	7	GCF_000011205.1	NC_003106.2					S	-	Uncharacterized protein
379	STK_RS15115	183108..183299	+	GCF_000011205.1	NC_003106.2	WP_198429722.1	63			S	-	Uncharacterized protein
380	STK_RS00830	183616..183843	+	GCF_000011205.1	NC_003106.2	WP_052846176.1	75			S	-	Uncharacterized protein
381	STK_RS00835	183806..184789	+	GCF_000011205.1	NC_003106.2	WP_084742610.1	327		arCOG00143	G	-	MFS family permease
382	STK_RS00845	185575..186093	+	GCF_000011205.1	NC_003106.2	WP_010978097.1	172	+	arCOG03423	K	MarR	Transcriptional regulator, MarR family
383	STK_RS00850	186084..186356	-	GCF_000011205.1	NC_003106.2	WP_052846177.1	90		arCOG09897	V	-	MazE/AbrB family anitoxin
384	STK_RS00855	186419..186700	+	GCF_000011205.1	NC_003106.2	WP_052846178.1	93		arCOG09898	K	-	Transcriptional regulator, contains wHTH domain
385	STK_RS00860	187664..188350	-	GCF_000011205.1	NC_003106.2	WP_010978098.1	228		arCOG09712	S	-	Uncharacterized protein
386	===	STK_RS00905	7	GCF_000011205.1	NC_003106.2					S	-	Uncharacterized protein
387	STK_RS00890	191317..191631	-	GCF_000011205.1	NC_003106.2	WP_010978102.1	104		arCOG04548	C	-	Ferredoxin
388	STK_RS00895	191694..192272	+	GCF_000011205.1	NC_003106.2	WP_010978103.1	192		arCOG02271	K	-	Transcriptional regulator, contains HTH domain
389	STK_RS00900	192269..193240	+	GCF_000011205.1	NC_003106.2	WP_010978104.1	323		arCOG04273	E	HisC	Histidinol-phosphate/aromatic aminotransferase or cobyric acid decarboxylase
390	STK_RS00905	193264..193698	+	GCF_000011205.1	NC_003106.2	WP_010978105.1	144	+	arCOG02228	I	GtrA	GtrA-like flippase		CDF81342.1	5.01e-44
391	STK_RS00910	193704..194405	-	GCF_000011205.1	NC_003106.2	WP_052846184.1	233		arCOG01254	J	AlaX	Ser-tRNA(Ala) deacylase AlaX (editing enzyme)
392	STK_RS00915	194421..194678	-	GCF_000011205.1	NC_003106.2	WP_052846186.1	85		arCOG08344	S	-	Uncharacterized protein
393	STK_RS00920	194770..195393	+	GCF_000011205.1	NC_003106.2	WP_052846860.1	207		arCOG00452	D	ESCRTIII	Archaeal division protein CdvB, Snf7/Vps24/ESCRT-III family
394	===	STK_RS00945	7	GCF_000011205.1	NC_003106.2					S	-	Uncharacterized protein
395	STK_RS00930	196554..196994	-	GCF_000011205.1	NC_003106.2	WP_232616505.1	146		arCOG03358	K	-	Protein containing HTH domain of resolvase family
396	STK_RS00935	197361..197927	+	GCF_000011205.1	NC_003106.2	WP_010978110.1	188		arCOG01947	E	LysE	Lysine efflux protein
397	STK_RS00940	197911..198630	+	GCF_000011205.1	NC_003106.2	WP_010978111.1	239		arCOG00474	H	FAU1	5-formyltetrahydrofolate cyclo-ligase
398	STK_RS00945	198601..198951	-	GCF_000011205.1	NC_003106.2	WP_010978112.1	116	+	arCOG02242	K	Sta1	Viral transcriptional activator, contains HTH domain
399	STK_RS00950	199059..199277	+	GCF_000011205.1	NC_003106.2	WP_052846188.1	72		arCOG08343	K	-	Transcriptional regulator, contains HTH domain
400	STK_RS00955	199264..200157	-	GCF_000011205.1	NC_003106.2	WP_052846190.1	297		arCOG00585	O	Mrp	Fe-S cluster carrier ATPase, Mrp/ApbC/NBP35 family
401	STK_RS00960	200150..200716	-	GCF_000011205.1	NC_003106.2	WP_010978114.1	188		arCOG01038	F	Fap7	Broad-specificity NMP kinase
402	===	STK_RS01380	12	GCF_000011205.1	NC_003106.2					S	-	Uncharacterized protein
403	STK_RS01355	265422..266009	-	GCF_000011205.1	NC_003106.2	WP_010978191.1	195		arCOG05362	S	-	Uncharacterized protein
404	STK_RS01375	267434..267982	-	GCF_000011205.1	NC_003106.2	WP_010978194.1	182		arCOG07935	D	Spo0J	Chromosome segregation protein Spo0J, contains HTH and ParB-like NTPase domains
405	STK_RS15535	268031..268270	-	GCF_000011205.1	NC_003106.2	WP_010978195.1	79		arCOG07935	D	Spo0J	Chromosome segregation protein Spo0J, contains HTH and ParB-like NTPase domains		AON96480.1	2.96e-08
406	STK_RS01380	268270..268530	-	GCF_000011205.1	NC_003106.2	WP_010978196.1	86	+	arCOG01055	K	Sso10a	HTH domain containing protein possibly involved in chromatine organization, Sso10a family
407	STK_RS01385	268650..268943	+	GCF_000011205.1	NC_003106.2	WP_010978198.1	97	+	arCOG03423	K	MarR	Transcriptional regulator, MarR family
408	STK_RS01390	268936..269223	+	GCF_000011205.1	NC_003106.2	WP_010978199.1	95		arCOG01665	V	RelE	Cytotoxic translational repressor of toxin-antitoxin stability system
409	STK_RS01395	269452..269775	+	GCF_000011205.1	NC_003106.2	WP_010978200.1	107	+	arCOG07716	S	-	SWIM Zn-finger		AFV51230.1	2.62e-08
410	STK_RS01405	270775..271149	-	GCF_000011205.1	NC_003106.2	WP_010978202.1	124		arCOG08348	S	-	Uncharacterized protein
411	STK_RS01410	271192..271698	+	GCF_000011205.1	NC_003106.2	WP_010978203.1	168	+	arCOG05320	R	-	Predicted membrane-bound metal-dependent hydrolase		ALG97016.1	2.16e-18
412	STK_RS01415	271977..272204	-	GCF_000011205.1	NC_003106.2	WP_052846232.1	75		arCOG08305	V	-	CopG/RHH family DNA binding protein
413	STK_RS01430	274352..275590	-	GCF_000011205.1	NC_003106.2	WP_010978206.1	412		arCOG01704	H	Dfp	Phosphopantothenoylcysteine synthetase/decarboxylase
414	STK_RS01435	275629..276132	+	GCF_000011205.1	NC_003106.2	WP_010978207.1	167		arCOG00833	R	RimI	Acetyltransferase (GNAT) family
415	===	STK_RS01780	7	GCF_000011205.1	NC_003106.2					S	-	Uncharacterized protein
416	STK_RS01765	331165..333753	-	GCF_000011205.1	NC_003106.2	WP_010978270.1	862		arCOG08578	X	-	RepA plasmid replication protein
417	STK_RS01770	333914..334189	-	GCF_000011205.1	NC_003106.2	WP_010978272.1	91		arCOG07187	S	-	Uncharacterized protein
418	STK_RS01775	334407..335234	+	GCF_000011205.1	NC_003106.2	WP_010978273.1	275			S	-	Uncharacterized protein
419	STK_RS01780	335293..335595	-	GCF_000011205.1	NC_003106.2	WP_010978274.1	100	+	arCOG07277	X	-	SSV associated protein, ORF D-335		ACZ35794.1	1.97e-26
420	STK_RS01785	336172..337983	+	GCF_000011205.1	NC_003106.2	WP_010978275.1	603		arCOG00187	J	ABCE1	Translation initiation abd ribosone recycling factor ABCE1/RLI1, contains Fe-S and AAA+ ATPase domains
421	STK_RS01790	338016..339170	+	GCF_000011205.1	NC_003106.2	WP_052846263.1	384		arCOG04180	G	-	Bifunctional fructose-1,6-bisphosphate aldolase/phosphatase FBPA/FBPase
422	STK_RS01795	339213..339449	+	GCF_000011205.1	NC_003106.2	WP_052846873.1	78		arCOG01885	J	RPS17A	Ribosomal protein S17E
423	===	STK_RS03055	7	GCF_000011205.1	NC_003106.2					S	-	Uncharacterized protein
424	STK_RS03040	530899..532074	+	GCF_000011205.1	NC_003106.2	WP_010978513.1	391		arCOG01462	C	NatB	ABC-type Na+ efflux pump, permease component
425	STK_RS03045	532107..532334	+	GCF_000011205.1	NC_003106.2	WP_010978514.1	75		arCOG01117	K	-	Lrp/AsnC family C-terminal domain
426	STK_RS03050	532467..532772	-	GCF_000011205.1	NC_003106.2	WP_052846359.1	101		arCOG04165	K	-	Transcriptional regulator, contains N-terminal RHH domain
427	STK_RS03055	532918..533094	+	GCF_000011205.1	NC_003106.2	WP_010978515.1	58	+	arCOG03845	K	aCcr1	RHH domain containing DNA-binding protein, regulator of cell cycle		AAS89075.1	4.01e-26
428	STK_RS03060	533084..533704	-	GCF_000011205.1	NC_003106.2	WP_010978516.1	206		arCOG00497	R	-	Zn-dependent hydrolase of the beta-lactamase fold
429	STK_RS03065	533701..534861	-	GCF_000011205.1	NC_003106.2	WP_010978517.1	386		arCOG02092	E	LeuA	Isopropylmalate/homocitrate/citramalate synthase
430	STK_RS03070	534882..535427	-	GCF_000011205.1	NC_003106.2	WP_010978518.1	181		arCOG04303	H	FolK	6-hydroxymethyl-7,8-dihydropterin pyrophosphokinase MptE (tetrahydrofolate and tetrahydromethanopterin biosynthesis)
431	===	STK_RS03605	7	GCF_000011205.1	NC_003106.2					S	-	Uncharacterized protein
432	STK_RS03590	621183..622118	-	GCF_000011205.1	NC_003106.2	WP_010978618.1	311		arCOG05922	S	-	Uncharacterized protein
433	STK_RS03595	622168..623367	+	GCF_000011205.1	NC_003106.2	WP_010978619.1	399		arCOG01953	P	KefB	Potassium-efflux system protein KefB
434	STK_RS03600	623439..625193	+	GCF_000011205.1	NC_003106.2	WP_052846383.1	584		arCOG01491	C	FdhA	Anaerobic dehydrogenase
435	STK_RS03605	625288..625482	+	GCF_000011205.1	NC_003106.2	WP_010978621.1	64	+	arCOG05888	L	-	Chromosomal protein Sac7d/Sso7d, leucine zipper		AME30091.1	2.44e-30
436	STK_RS03610	625484..626992	-	GCF_000011205.1	NC_003106.2	WP_010978622.1	502		arCOG06005	E	-	Predicted metalloprotease, contains C-terminal PDZ domain
437	STK_RS03615	627174..627644	+	GCF_000011205.1	NC_003106.2	WP_010978623.1	156		arCOG03721	V	-	HEPN domain containing protein, PaREP1/PaREP8 family
438	STK_RS03620	628144..628347	-	GCF_000011205.1	NC_003106.2	WP_052846384.1	67		arCOG08554	S	-	Uncharacterized protein
439	===	STK_RS03695	7	GCF_000011205.1	NC_003106.2					S	-	Uncharacterized protein
440	STK_RS03680	639330..640172	-	GCF_000011205.1	NC_003106.2	WP_010978637.1	280		arCOG00503	R	-	Metal-dependent hydrolase of the beta-lactamase superfamily II
441	STK_RS03685	640203..640874	-	GCF_000011205.1	NC_003106.2	WP_010978638.1	223		arCOG02004	Q	-	Maleate cis-trans isomerase
442	STK_RS03690	640912..641613	+	GCF_000011205.1	NC_003106.2	WP_010978639.1	233		arCOG10266	S	-	Uncharacterized protein
443	STK_RS03695	641828..642133	+	GCF_000011205.1	NC_003106.2	WP_010978640.1	101	+	arCOG01055	K	Sso10a	HTH domain containing protein possibly involved in chromatine organization, Sso10a family		AIZ11391.1	9.24e-35
444	STK_RS03700	642181..642759	+	GCF_000011205.1	NC_003106.2	WP_010978641.1	192		arCOG01929	O	XdhC	Molybdoenzyme maturation factor PaoD (Mo cofactor insertion), XdhC/CoxF family
445	STK_RS03705	642751..643245	-	GCF_000011205.1	NC_003106.2	WP_010978642.1	164		arCOG08023	R	-	PRC-barrel family protein, contains two Zn-ribbon domains
446	STK_RS03710	643486..645042	+	GCF_000011205.1	NC_003106.2	WP_010978643.1	518		arCOG04397	P	AmtB	Ammonia permease
447	===	STK_RS03795	7	GCF_000011205.1	NC_003106.2					S	-	Uncharacterized protein
448	STK_RS03780	657984..659552	+	GCF_000011205.1	NC_003106.2	WP_010978659.1	522		arCOG01238	C	CyoB/DoxB	Heme/copper-type cytochrome/quinol oxidase, subunit 1
449	STK_RS03785	660005..660586	+	GCF_000011205.1	NC_003106.2	WP_232616516.1	193		arCOG14835	S	-	Uncharacterized protein
450	STK_RS03790	660718..662022	-	GCF_000011205.1	NC_003106.2	WP_010978661.1	434		arCOG00683	X	-	Transposable element, IS605 OrfB family, contains RNAse H fold nuclease and Zn finger domains		AON96453.1	5.17e-90
451	STK_RS03795	662009..662419	-	GCF_000011205.1	NC_003106.2	WP_010978663.1	136	+	arCOG02759	X	RAYT	REP element-mobilizing transposase RayT		ALG97021.1	1.39e-20
452	STK_RS03800	662916..663749	+	GCF_000011205.1	NC_003106.2	WP_010978664.1	277		arCOG07199	S	-	Uncharacterized protein
453	STK_RS03805	663788..664087	+	GCF_000011205.1	NC_003106.2	WP_052846389.1	99		arCOG14425	S	-	Uncharacterized protein
454	STK_RS03810	664084..664647	-	GCF_000011205.1	NC_003106.2	WP_010978666.1	187		arCOG02860	P	CynT	Carbonic anhydrase
455	===	STK_RS04160	8	GCF_000011205.1	NC_003106.2					S	-	Uncharacterized protein
456	STK_RS04145	727873..728172	-	GCF_000011205.1	NC_003106.2	WP_010978737.1	99		arCOG01200	V	-	Minimal nucleotidyltransferase
457	STK_RS04150	728207..728587	+	GCF_000011205.1	NC_003106.2	WP_052846402.1	126		arCOG01191	V	-	HEPN domain containing protein
458	STK_RS04155	728680..729465	-	GCF_000011205.1	NC_003106.2	WP_010978739.1	261		arCOG03844	R	-	TlpA/TrxA-like family protein
459	STK_RS04160	729519..729848	+	GCF_000011205.1	NC_003106.2	WP_010978740.1	109	+	arCOG06043	S	-	Uncharacterized protein		QGA87218.1	9.01e-30
460	STK_RS04165	729828..730199	-	GCF_000011205.1	NC_003106.2	WP_010978741.1	123	+	arCOG02242	K	Sta1	Viral transcriptional activator, contains HTH domain		YP_009216766.1	4.35e-16
461	STK_RS04170	730684..731061	+	GCF_000011205.1	NC_003106.2	WP_010978742.1	125		arCOG01191	V	-	HEPN domain containing protein
462	STK_RS04175	731037..731360	+	GCF_000011205.1	NC_003106.2	WP_010978743.1	107		arCOG01205	V	-	Minimal nucleotidyltransferase
463	STK_RS04180	731770..733362	-	GCF_000011205.1	NC_003106.2	WP_010978744.1	530		arCOG01998	E	IlvB	Acetolactate synthase large subunit or other thiamine pyrophosphate-requiring enzyme
464	===	STK_RS04265	13	GCF_000011205.1	NC_003106.2					S	-	Uncharacterized protein
465	STK_RS04250	743830..746712	+	GCF_000011205.1	NC_003106.2	WP_010978758.1	960		arCOG07313	R	-	ATPase, uncharacterized
466	STK_RS04255	746714..747340	+	GCF_000011205.1	NC_003106.2	WP_198429738.1	208		arCOG08073	S	-	Uncharacterized protein
467	STK_RS04260	747337..748323	+	GCF_000011205.1	NC_003106.2	WP_010978760.1	328		arCOG07312	L	-	NurA 5'-3' nuclease
468	STK_RS04265	748313..748642	-	GCF_000011205.1	NC_003106.2	WP_010978761.1	109	+	arCOG01055	K	Sso10a	HTH domain containing protein possibly involved in chromatine organization, Sso10a family		AIZ11391.1	7.99e-07
469	STK_RS04270	748734..749066	+	GCF_000011205.1	NC_003106.2	WP_010978762.1	110		arCOG07207	S	-	Uncharacterized protein
470	STK_RS04275	749037..749558	-	GCF_000011205.1	NC_003106.2	WP_010978763.1	173		arCOG07208	S	-	Uncharacterized protein
471	STK_RS04280	749583..750356	-	GCF_000011205.1	NC_003106.2	WP_010978764.1	257		arCOG07293	D	Soj	ATPase involved in chromosome partitioning, ParA family
472	STK_RS04285	750522..751286	+	GCF_000011205.1	NC_003106.2	WP_010978765.1	254		arCOG00600	R	-	CBS domain
473	STK_RS04290	751263..752045	-	GCF_000011205.1	NC_003106.2	WP_010978766.1	260		arCOG01730	Q	-	Aromatic ring-opening dioxygenase, catalytic LigB subunit related enzyme
474	STK_RS04295	752220..752564	+	GCF_000011205.1	NC_003106.2	WP_052846407.1	114	+	arCOG00001	K	-	Transcriptional regulator, PadR family
475	STK_RS04300	752547..753701	-	GCF_000011205.1	NC_003106.2	WP_010978768.1	384		arCOG05412	G	BglB	Beta-glucosidase/6-phospho-beta-glucosidase/beta-galactosidase
476	STK_RS04305	753698..754093	-	GCF_000011205.1	NC_003106.2	WP_010978769.1	131		arCOG05400	S	-	Protein containing potental lipid transfer domain, START superfamily
477	STK_RS04310	754086..754610	-	GCF_000011205.1	NC_003106.2	WP_010978770.1	174		arCOG02702	Q	-	SAM-dependent methyltransferase
478	===	STK_RS04660	7	GCF_000011205.1	NC_003106.2					S	-	Uncharacterized protein
479	STK_RS04645	813417..813914	+	GCF_000011205.1	NC_003106.2	WP_052846425.1	165		arCOG03772	L	-	Predicted DNA binding protein, Pae2254 family
480	STK_RS04650	813943..814878	+	GCF_000011205.1	NC_003106.2	WP_010978831.1	311		arCOG01331	O	HtpX	Zn-dependent protease with chaperone function
481	STK_RS04655	814875..815162	-	GCF_000011205.1	NC_003106.2	WP_052846426.1	95			S	-	Uncharacterized protein
482	STK_RS04660	815198..815569	-	GCF_000011205.1	NC_003106.2	WP_010978832.1	123	+	arCOG02242	K	Sta1	Viral transcriptional activator, contains HTH domain		YP_009216766.1	5.86e-20
483	STK_RS04665	815638..816306	-	GCF_000011205.1	NC_003106.2	WP_198429742.1	222		arCOG05482	T	KaiC	KaiC family ATPase implicated in signal transduction
484	STK_RS04670	816489..816710	+	GCF_000011205.1	NC_003106.2	WP_010978834.1	73		arCOG00815	V	AbrB	AbrB family transcriptional regulator
485	STK_RS04675	816691..817092	+	GCF_000011205.1	NC_003106.2	WP_010978835.1	133		arCOG02730	V	-	PIN domain containing protein
486	===	STK_RS15560	7	GCF_000011205.1	NC_003106.2					S	-	Uncharacterized protein
487	STK_RS04725	825136..825357	+	GCF_000011205.1	NC_003106.2	WP_198429744.1	73		arCOG03755	S	-	paREP6 family protein
488	STK_RS04730	825344..825868	+	GCF_000011205.1	NC_003106.2	WP_232616518.1	174		arCOG05545	V	-	PIN domain containing protein
489	STK_RS04735	825852..826082	+	GCF_000011205.1	NC_003106.2	WP_052846429.1	76		arCOG03755	S	-	paREP6 family protein
490	STK_RS15560	826482..827090	+	GCF_000011205.1	NC_003106.2	WP_010978845.1	202	+	arCOG03737	K	-	Transcriptional regulator of GntR family		AON96442.1	7.53e-13
491	STK_RS04745	827099..828433	+	GCF_000011205.1	NC_003106.2	WP_010978846.1	444		arCOG03738	R	-	P-loop ATPase superfamily protein
492	STK_RS04750	828487..828894	+	GCF_000011205.1	NC_003106.2	WP_052846430.1	135		arCOG07333	S	-	Uncharacterized membrane protein		CAH69436.1	2.62e-07
493	STK_RS04755	829523..830800	-	GCF_000011205.1	NC_003106.2	WP_010978848.1	425		arCOG00009	E	PotE	Amino acid transporter
494	===	STK_RS05055	7	GCF_000011205.1	NC_003106.2					S	-	Uncharacterized protein
495	STK_RS05040	887514..887837	+	GCF_000011205.1	NC_003106.2	WP_084742628.1	107		arCOG03721	V	-	HEPN domain containing protein, PaREP1/PaREP8 family
496	STK_RS05045	888071..889501	+	GCF_000011205.1	NC_003106.2	WP_010978906.1	476		arCOG02685	G	-	MFS family permease
497	STK_RS05050	889529..890293	-	GCF_000011205.1	NC_003106.2	WP_010978907.1	254		arCOG01917	S	-	Zn-ribbon domain containing protein
498	STK_RS05055	890377..890877	+	GCF_000011205.1	NC_003106.2	WP_010978908.1	166	+	arCOG03737	K	-	Transcriptional regulator of GntR family		AON96442.1	8.01e-20
499	STK_RS05060	890882..892240	+	GCF_000011205.1	NC_003106.2	WP_010978909.1	452		arCOG03738	R	-	P-loop ATPase superfamily protein
500	STK_RS05065	892226..892645	-	GCF_000011205.1	NC_003106.2	WP_010978910.1	139		arCOG06952	S	-	Uncharacterized protein
501	STK_RS05070	892645..893721	-	GCF_000011205.1	NC_003106.2	WP_010978911.1	358		arCOG01707	I	CaiA	Acyl-CoA dehydrogenase
502	===	STK_RS05280	13	GCF_000011205.1	NC_003106.2					S	-	Uncharacterized protein
503	STK_RS05265	927946..930654	-	GCF_000011205.1	NC_003106.2	WP_010978952.1	902		arCOG08578	X	-	RepA plasmid replication protein
504	STK_RS05270	930647..930859	-	GCF_000011205.1	NC_003106.2	WP_052846927.1	70		arCOG08587	S	-	Uncharacterized protein
505	STK_RS05275	930911..931090	-	GCF_000011205.1	NC_003106.2	WP_010978955.1	59		arCOG08378	V	-	CopG/RHH family DNA binding protein
506	STK_RS05280	931120..931362	-	GCF_000011205.1	NC_003106.2	WP_052846444.1	80	+	arCOG09859	S	-	Uncharacterized protein		ALG97053.1	9.68e-05
507	STK_RS05285	931362..931574	-	GCF_000011205.1	NC_003106.2	WP_052846445.1	70	+	arCOG09874	S	-	Uncharacterized protein		ALG96973.1	1.42e-10
508	STK_RS05290	931571..931888	-	GCF_000011205.1	NC_003106.2	WP_010978956.1	105	+	arCOG08377	S	-	Uncharacterized protein
509	STK_RS05295	931976..932158	+	GCF_000011205.1	NC_003106.2	WP_010978957.1	60		arCOG07185	V	-	MazE/AbrB family anitoxin
510	STK_RS05300	932216..932593	-	GCF_000011205.1	NC_003106.2	WP_010978958.1	125		arCOG08577	S	-	Uncharacterized protein
511	STK_RS05305	932631..932954	+	GCF_000011205.1	NC_003106.2	WP_010978959.1	107	+	arCOG06947	S	-	Zn finger protein		AAQ73270.1	7.3e-16
512	STK_RS05310	933186..934088	-	GCF_000011205.1	NC_003106.2	WP_232616523.1	300	+	arCOG01244	X	-	Integrase/Recombinase, including suicidal integrases		AAQ73251.1	9.31e-07
513	STK_RS05315	934713..935729	+	GCF_000011205.1	NC_003106.2	WP_052846928.1	338		arCOG01434	H	0	Cysteate synthase
514	STK_RS05325	936315..937355	+	GCF_000011205.1	NC_003106.2	WP_010978962.1	346		arCOG07210	S	-	Uncharacterized membrane protein
515	STK_RS05330	937341..938156	-	GCF_000011205.1	NC_003106.2	WP_232616545.1	271		arCOG01339	C	SucD	Succinyl-CoA synthetase, alpha subunit
516	===	STK_RS14780	8	GCF_000011205.1	NC_003106.2					S	-	Uncharacterized protein
517	STK_RS05355	942550..943020	+	GCF_000011205.1	NC_003106.2	WP_010978968.1	156		arCOG02724	L	Ada	Methylated DNA-protein cysteine methyltransferase
518	STK_RS05360	943087..943773	+	GCF_000011205.1	NC_003106.2	WP_010978969.1	228		arCOG00663	M	GCD1	Nucleoside-diphosphate-sugar pyrophosphorylase involved in lipopolysaccharide biosynthesis/translation initiation factor 2B, gamma/epsilon subunit		AZI75981.1	2.62e-106
519	STK_RS05365	943760..943954	-	GCF_000011205.1	NC_003106.2	WP_069168187.1	64		arCOG08381	S	-	Uncharacterized protein
520	STK_RS14780	944148..944234	-	GCF_000011205.1	NC_003106.2	WP_232616546.1	28	+	arCOG07277	X	-	SSV associated protein, ORF D-335		ACZ35794.1	1.27e-06
521	STK_RS15605	944490..944648	-	GCF_000011205.1	NC_003106.2	WP_010978970.1	52	+	arCOG08569	X	-	Virus associated protein, V1 family		AAQ73277.1	6.51e-16
522	STK_RS05375	945624..946922	+	GCF_000011205.1	NC_003106.2	WP_010978971.1	432		arCOG03673	E	-	Thermopsin-like protease
523	STK_RS05385	948262..949434	+	GCF_000011205.1	NC_003106.2	WP_010978973.1	390		arCOG01065	R	HcaD	NAD(FAD)-dependent dehydrogenase
524	STK_RS05390	949424..949954	-	GCF_000011205.1	NC_003106.2	WP_010978974.1	176		arCOG07209	S	-	Uncharacterized protein
525	===	STK_RS05435	9	GCF_000011205.1	NC_003106.2					S	-	Uncharacterized protein
526	STK_RS05420	955335..956315	-	GCF_000011205.1	NC_003106.2	WP_052846449.1	326		arCOG02937	I	MVD1	Mevalonate pyrophosphate decarboxylase
527	STK_RS05425	956305..957249	-	GCF_000011205.1	NC_003106.2	WP_010978980.1	314		arCOG01032	I	ERG8	Phosphomevalonate kinase
528	STK_RS05430	957288..957905	+	GCF_000011205.1	NC_003106.2	WP_052846450.1	205		arCOG05974	S	-	Uncharacterized protein
529	STK_RS05435	957940..958224	+	GCF_000011205.1	NC_003106.2	WP_010978982.1	94	+	arCOG01055	K	Sso10a	HTH domain containing protein possibly involved in chromatine organization, Sso10a family		AIZ11391.1	2.82e-10
530	STK_RS05440	958439..958780	+	GCF_000011205.1	NC_003106.2	WP_052846451.1	113			S	-	Uncharacterized protein
531	STK_RS05445	958772..959095	-	GCF_000011205.1	NC_003106.2	WP_010978983.1	107	+	arCOG02242	K	Sta1	Viral transcriptional activator, contains HTH domain
532	STK_RS05450	959166..959534	+	GCF_000011205.1	NC_003106.2	WP_010978984.1	122		arCOG00463	L	-	Uri superfamily endonuclease
533	STK_RS05455	959474..959965	-	GCF_000011205.1	NC_003106.2	WP_198429752.1	163		arCOG07280	S	-	Uncharacterized protein
534	STK_RS05460	960103..960852	-	GCF_000011205.1	NC_003106.2	WP_010978986.1	249		arCOG03038	R	-	TPR repeats containing protein
535	===	STK_RS05800	18	GCF_000011205.1	NC_003106.2					S	-	Uncharacterized protein
536	STK_RS05785	1027176..1028330	-	GCF_000011205.1	NC_003106.2	WP_010979050.1	384			S	-	Uncharacterized protein
537	STK_RS05790	1028368..1029621	-	GCF_000011205.1	NC_003106.2	WP_069168189.1	417		arCOG03436	V	Csx1	CARF domain containing protein, contains HTH and HEPN domains
538	STK_RS05795	1029691..1030266	+	GCF_000011205.1	NC_003106.2	WP_010979052.1	191		arCOG01129	H	TenA	Thiaminase
539	STK_RS05800	1030606..1031055	-	GCF_000011205.1	NC_003106.2	WP_010979054.1	149	+	arCOG02242	K	Sta1	Viral transcriptional activator, contains HTH domain
540	STK_RS05810	1032285..1032689	+	GCF_000011205.1	NC_003106.2	WP_010979056.1	134		arCOG01137	I	FadM	Acyl-CoA thioesterase FadM
541	STK_RS05815	1032819..1033520	-	GCF_000011205.1	NC_003106.2	WP_010979057.1	233		arCOG00585	O	Mrp	Fe-S cluster carrier ATPase, Mrp/ApbC/NBP35 family
542	STK_RS05820	1033495..1033923	-	GCF_000011205.1	NC_003106.2	WP_052846935.1	142		arCOG04426	R	HybF	Zn finger protein HypA/HybF (possibly regulating hydrogenase expression)
543	STK_RS05825	1033959..1034570	-	GCF_000011205.1	NC_003106.2	WP_010979059.1	203		arCOG11041	S	-	Uncharacterized protein
544	STK_RS05830	1034980..1035390	+	GCF_000011205.1	NC_003106.2	WP_010979060.1	136	+	arCOG02759	X	RAYT	REP element-mobilizing transposase RayT		ALG97021.1	1.08e-21
545	STK_RS15630	1035377..1035703	+	GCF_000011205.1	NC_003106.2	WP_010979061.1	108		arCOG00683	X	-	Transposable element, IS605 OrfB family, contains RNAse H fold nuclease and Zn finger domains		AON96453.1	2.41e-21
546	STK_RS05835	1035645..1036688	+	GCF_000011205.1	NC_003106.2	WP_010979062.1	347		arCOG00683	X	-	Transposable element, IS605 OrfB family, contains RNAse H fold nuclease and Zn finger domains		AON96453.1	4.72e-59
547	STK_RS05840	1037016..1038143	-	GCF_000011205.1	NC_003106.2	WP_010979063.1	375		arCOG00130	G	-	MFS family permease
548	STK_RS05845	1038546..1039640	-	GCF_000011205.1	NC_003106.2	WP_010979064.1	364		arCOG05341	G	-	MFS family permease
549	STK_RS05850	1039758..1040435	-	GCF_000011205.1	NC_003106.2	WP_010979065.1	225		arCOG04115	R	SfsA	DNA-binding protein, stimulates sugar fermentation
550	STK_RS05855	1040590..1041138	+	GCF_000011205.1	NC_003106.2	WP_084742643.1	182	+	arCOG03164	X	-	Site-specific integrase-resolvase		ACB37296.1	1.53e-13
551	STK_RS05860	1041116..1042402	+	GCF_000011205.1	NC_003106.2	WP_010979067.1	428		arCOG00679	X	-	Transposable element, IS605 OrfB family, contains RNAse H fold nuclease and Zn finger domains		AME30060.1	0
552	STK_RS05865	1042793..1043599	-	GCF_000011205.1	NC_003106.2	WP_052846468.1	268		arCOG01933	G	LigW	5-carboxyvanillate decarboxylase LigW (lignin degradation), amidohydro_2 domain
553	STK_RS05870	1044008..1045807	+	GCF_000011205.1	NC_003106.2	WP_052846469.1	599		arCOG05865	C	PepCK	Phosphoenolpyruvate carboxykinase, GTP-dependent
554	===	STK_RS05895	7	GCF_000011205.1	NC_003106.2					S	-	Uncharacterized protein
555	STK_RS15640	1047106..1047450	-	GCF_000011205.1	NC_003106.2	WP_010979072.1	114			S	-	Uncharacterized protein
556	STK_RS05885	1047554..1048087	+	GCF_000011205.1	NC_003106.2	WP_010979073.1	177		arCOG07269	S	-	Uncharacterized protein
557	STK_RS05890	1048114..1048992	+	GCF_000011205.1	NC_003106.2	WP_010979074.1	292		arCOG04083	E	-	Zn-dependent dipeptidase, microsomal dipeptidase homolog
558	STK_RS05895	1049244..1049567	-	GCF_000011205.1	NC_003106.2	WP_052846470.1	107	+	arCOG00732	K	MarR	Transcriptional regulator, MarR family
559	STK_RS05900	1049557..1050135	-	GCF_000011205.1	NC_003106.2	WP_010979076.1	192		arCOG05963	R	-	Membrane component of uncharacterized ABC transporter
560	STK_RS05905	1050148..1050939	-	GCF_000011205.1	NC_003106.2	WP_010979077.1	263		arCOG05372	P	ZnuC	ABC-type Mn/Zn transport system, ATPase component
561	STK_RS05910	1051039..1051869	+	GCF_000011205.1	NC_003106.2	WP_010979078.1	276		arCOG05371	R	-	Putative permease of uncharacterized ABC transporter
562	===	STK_RS06050	11	GCF_000011205.1	NC_003106.2					S	-	Uncharacterized protein
563	STK_RS06035	1071154..1072167	-	GCF_000011205.1	NC_003106.2	WP_010979102.1	337		arCOG01424	R	-	RecB-nuclease fused to coiled-coil domain		YP_009216732.1	1.69e-07
564	STK_RS06040	1072380..1072853	+	GCF_000011205.1	NC_003106.2	WP_010979103.1	157		arCOG03708	V	-	HEPN domain containing protein, PaREP1/PaREP8 family
565	STK_RS06045	1072950..1074275	-	GCF_000011205.1	NC_003106.2	WP_010979105.1	441		arCOG00679	X	-	Transposable element, IS605 OrfB family, contains RNAse H fold nuclease and Zn finger domains		AFU92029.1	1.26e-27
566	STK_RS06050	1074247..1074864	-	GCF_000011205.1	NC_003106.2	WP_010979106.1	205	+	arCOG03164	X	-	Site-specific integrase-resolvase		AME30061.1	2.12e-47
567	STK_RS06055	1075670..1076152	+	GCF_000011205.1	NC_003106.2	WP_010979107.1	160		arCOG03722	V	-	HEPN domain containing protein, PaREP1/PaREP8 family
568	STK_RS06060	1076379..1077227	-	GCF_000011205.1	NC_003106.2	WP_010979108.1	282		arCOG00464	L	AlkA	3-methyladenine DNA glycosylase/8-oxoguanine DNA glycosylase
569	STK_RS06065	1077220..1077678	-	GCF_000011205.1	NC_003106.2	WP_010979109.1	152		arCOG00264	C	YedY	Periplasmic DMSO/TMAO reductase YedYZ, molybdopterin-dependent catalytic subunit
570	STK_RS06070	1078050..1078460	+	GCF_000011205.1	NC_003106.2	WP_010979110.1	136	+	arCOG02759	X	RAYT	REP element-mobilizing transposase RayT		ALG97021.1	2.46e-21
571	STK_RS06080	1080077..1082632	+	GCF_000011205.1	NC_003106.2	WP_010979112.1	851		arCOG02841	V	MdlB	ABC-type multidrug transport system, ATPase and permease component
572	STK_RS06090	1083414..1083737	+	GCF_000011205.1	NC_003106.2	WP_010979113.1	107		arCOG01197	V	-	Minimal nucleotidyltransferase
573	STK_RS06095	1084436..1084672	+	GCF_000011205.1	NC_003106.2	WP_010979114.1	78		arCOG00824	V	AbrB	AbrB family transcriptional regulator
574	===	STK_RS06350	7	GCF_000011205.1	NC_003106.2					S	-	Uncharacterized protein
575	STK_RS15660	1140132..1140284	-	GCF_000011205.1	NC_003106.2	WP_232616531.1	50		arCOG03239	R	-	ATPase, predicted component of phage defense system
576	STK_RS06340	1140878..1141084	-	GCF_000011205.1	NC_003106.2	WP_198429763.1	68			S	-	Uncharacterized protein
577	STK_RS06345	1141086..1142315	-	GCF_000011205.1	NC_003106.2	WP_010979161.1	409		arCOG03233	R	-	Predicted ATPase
578	STK_RS06350	1142854..1143054	+	GCF_000011205.1	NC_003106.2	WP_052846491.1	66	+	arCOG10132	V	-	Predicted antitoxin		ALG97010.1	8.81e-25
579	STK_RS06355	1143056..1143514	-	GCF_000011205.1	NC_003106.2	WP_010979162.1	152		arCOG06831	V	Doc	Prophage maintenance system killer protein
580	STK_RS06360	1144517..1145575	+	GCF_000011205.1	NC_003106.2	WP_010979163.1	352		arCOG00368	L	SbcC	ATPase involved in DNA repair, SbcC
581	STK_RS06365	1145576..1145836	+	GCF_000011205.1	NC_003106.2	WP_052846492.1	86			S	-	Uncharacterized protein
582	===	STK_RS06420	7	GCF_000011205.1	NC_003106.2					S	-	Uncharacterized protein
583	STK_RS06395	1152382..1153590	+	GCF_000011205.1	NC_003106.2	WP_010979169.1	402		arCOG05713	V	-	McrBC 5-methylcytosine restriction system component
584	STK_RS06400	1153684..1155735	+	GCF_000011205.1	NC_003106.2	WP_010979170.1	683		arCOG03779	V	McrB	GTPase subunit of restriction endonuclease
585	STK_RS06415	1157071..1157448	-	GCF_000011205.1	NC_003106.2	WP_010979174.1	125		arCOG07718	S	-	Uncharacterized protein
586	STK_RS06420	1157624..1158034	+	GCF_000011205.1	NC_003106.2	WP_010979175.1	136	+	arCOG02759	X	RAYT	REP element-mobilizing transposase RayT		ALG97021.1	3.29e-20
587	STK_RS06425	1158021..1159325	+	GCF_000011205.1	NC_003106.2	WP_010979177.1	434		arCOG00683	X	-	Transposable element, IS605 OrfB family, contains RNAse H fold nuclease and Zn finger domains		AON96453.1	7.15e-87
588	STK_RS06430	1160107..1160715	+	GCF_000011205.1	NC_003106.2	WP_052846494.1	202		arCOG01446	VK	Csa3	CRISPR-Cas associated transcriptional regulator, contains CARF and HTH domain
589	STK_RS06435	1161081..1161617	+	GCF_000011205.1	NC_003106.2	WP_010979179.1	178		arCOG06019	V	-	Minimal nucleotide transferase MNT, antitoxin of HEPN-MNT system
590	===	STK_RS14580	7	GCF_000011205.1	NC_003106.2					S	-	Uncharacterized protein
591	STK_RS06610	1198164..1199582	+	GCF_000011205.1	NC_003106.2	WP_010979215.1	472		arCOG00572	H	NadB	Aspartate oxidase
592	STK_RS06615	1199571..1200509	-	GCF_000011205.1	NC_003106.2	WP_052846504.1	312		arCOG04459	H	NadA	Quinolinate synthase
593	STK_RS06620	1200573..1201403	-	GCF_000011205.1	NC_003106.2	WP_010979217.1	276		arCOG01482	H	NadC	Nicotinate-nucleotide pyrophosphorylase
594	STK_RS14580	1201581..1201727	-	GCF_000011205.1	NC_003106.2	WP_084742691.1	48	+	arCOG03846	V	-	CopG/MetJ, RHH domain containing DNA-binding protein, often an antitoxin in Type II toxin-antitoxin systems		AAS89075.1	1.77e-06
595	STK_RS06630	1201798..1202952	-	GCF_000011205.1	NC_003106.2	WP_010979218.1	384		arCOG01715	O	SufB	Cysteine desulfurase activator SufB
596	STK_RS06635	1202953..1204392	-	GCF_000011205.1	NC_003106.2	WP_010979219.1	479		arCOG01715	O	SufB	Cysteine desulfurase activator SufB
597	STK_RS06640	1204483..1205220	-	GCF_000011205.1	NC_003106.2	WP_052846505.1	245		arCOG04236	O	SufC	Cysteine desulfurase activator ATPase
598	===	STK_RS06930	7	GCF_000011205.1	NC_003106.2					S	-	Uncharacterized protein
599	STK_RS06915	1252683..1254362	+	GCF_000011205.1	NC_003106.2	WP_052846517.1	559		arCOG01257	O	GroEL	Chaperonin GroEL, HSP60 family
600	STK_RS06920	1254372..1254716	-	GCF_000011205.1	NC_003106.2	WP_052846518.1	114		arCOG00569	S	-	Uncharacterized protein
601	STK_RS06925	1254841..1255146	+	GCF_000011205.1	NC_003106.2	WP_010979274.1	101		arCOG03879	K	-	Predicted transcriptional regulator, contains HTH domain
602	STK_RS06930	1255138..1255464	-	GCF_000011205.1	NC_003106.2	WP_010979275.1	108	+	arCOG06043	S	-	Uncharacterized protein		QGA87218.1	4.57e-33
603	STK_RS06935	1255505..1255702	-	GCF_000011205.1	NC_003106.2	WP_010979276.1	65		arCOG05983	S	-	Uncharacterized protein
604	STK_RS06940	1255757..1257628	+	GCF_000011205.1	NC_003106.2	WP_010979277.1	623		arCOG00487	J	ArgS	Arginyl-tRNA synthetase
605	STK_RS06950	1257903..1260398	+	GCF_000011205.1	NC_003106.2	WP_010979278.1	831		arCOG03713	F	NrdA	Ribonucleotide reductase associated ATP-cone domain
606	===	STK_RS15245	18	GCF_000011205.1	NC_003106.2					S	-	Uncharacterized protein
607	STK_RS07240	1311028..1311264	-	GCF_000011205.1	NC_003106.2	WP_010979330.1	78		arCOG07309	V	PlrA	Plasmid regulatory DNA-binding protein
608	STK_RS07245	1311480..1312535	-	GCF_000011205.1	NC_003106.2	WP_010979331.1	351			S	-	Uncharacterized protein
609	STK_RS07250	1312528..1313130	-	GCF_000011205.1	NC_003106.2	WP_010979332.1	200		arCOG09445	S	-	Uncharacterized protein
610	STK_RS15245	1313409..1313561	+	GCF_000011205.1	NC_003106.2	WP_009073331.1	50	+	arCOG07934	V	-	MazE/AbrB family anitoxin	207	ARQ96370.1	2.44e-13
611	STK_RS07255	1313692..1315314	-	GCF_000011205.1	NC_003106.2	WP_010979334.1	540	+	arCOG00770	L	DinG	Rad3-related DNA helicase		AAQ94373.1	1.53e-21
612	STK_RS07260	1315290..1316576	-	GCF_000011205.1	NC_003106.2	WP_010979335.1	428		arCOG07935	D	Spo0J	Chromosome segregation protein Spo0J, contains HTH and ParB-like NTPase domains		AON96480.1	4.05e-19
613	STK_RS07265	1316584..1316871	-	GCF_000011205.1	NC_003106.2	WP_010979337.1	95		arCOG08306	K	-	Predicted transcriptional regulator, contains HTH domain
614	STK_RS07270	1316970..1317263	+	GCF_000011205.1	NC_003106.2	WP_010979338.1	97	+	arCOG03423	K	MarR	Transcriptional regulator, MarR family
615	STK_RS07275	1317307..1317492	+	GCF_000011205.1	NC_003106.2	WP_232616535.1	61	+	arCOG10132	V	-	Predicted antitoxin		ALG97010.1	1.03e-13
616	STK_RS07280	1317464..1317895	-	GCF_000011205.1	NC_003106.2	WP_052846531.1	143		arCOG06831	V	Doc	Prophage maintenance system killer protein
617	STK_RS07285	1318024..1318344	+	GCF_000011205.1	NC_003106.2	WP_010979339.1	106	+	arCOG07716	S	-	SWIM Zn-finger		AFV51230.1	1.29e-10
618	STK_RS07290	1318350..1318529	+	GCF_000011205.1	NC_003106.2	WP_052846532.1	59		arCOG09993	S	-	Uncharacterized protein
619	STK_RS15250	1318522..1318695	+	GCF_000011205.1	NC_003106.2	WP_010979341.1	57		arCOG07847	S	-	Uncharacterized protein
620	STK_RS07295	1318706..1318963	+	GCF_000011205.1	NC_003106.2	WP_010979342.1	85			S	-	Uncharacterized protein
621	STK_RS07300	1319243..1319749	-	GCF_000011205.1	NC_003106.2	WP_010979343.1	168	+	arCOG05320	R	-	Predicted membrane-bound metal-dependent hydrolase		ALG97016.1	2.21e-19
622	STK_RS07305	1319759..1320004	-	GCF_000011205.1	NC_003106.2	WP_232616536.1	81		arCOG07936	K	-	Transcriptional regulator, contains HTH domain
623	STK_RS07310	1320004..1320195	-	GCF_000011205.1	NC_003106.2	WP_052846533.1	63		arCOG08347	S	-	Uncharacterized membrane protein
624	STK_RS07315	1320192..1320482	-	GCF_000011205.1	NC_003106.2	WP_052846534.1	96		arCOG03851	S	-	Uncharacterized protein
625	===	STK_RS07355	10	GCF_000011205.1	NC_003106.2					S	-	Uncharacterized protein
626	STK_RS14870	1327412..1327669	-	GCF_000011205.1	NC_003106.2	WP_010979350.1	85			S	-	Uncharacterized protein
627	STK_RS07345	1327680..1327862	-	GCF_000011205.1	NC_003106.2	WP_010979351.1	60		arCOG07847	S	-	Uncharacterized protein
628	STK_RS07350	1327855..1328034	-	GCF_000011205.1	NC_003106.2	WP_052846536.1	59		arCOG09993	S	-	Uncharacterized protein
629	STK_RS07355	1328037..1328360	-	GCF_000011205.1	NC_003106.2	WP_010979352.1	107	+	arCOG07716	S	-	SWIM Zn-finger		AFV51230.1	2.79e-06
630	STK_RS07360	1328519..1328716	+	GCF_000011205.1	NC_003106.2	WP_052846537.1	65	+	arCOG10132	V	-	Predicted antitoxin		ALG97010.1	1.33e-20
631	STK_RS07365	1328734..1329219	-	GCF_000011205.1	NC_003106.2	WP_052846538.1	161		arCOG06831	V	Doc	Prophage maintenance system killer protein
632	STK_RS07370	1329222..1329497	-	GCF_000011205.1	NC_003106.2	WP_010979353.1	91	+	arCOG03423	K	MarR	Transcriptional regulator, MarR family
633	STK_RS07375	1329589..1329873	+	GCF_000011205.1	NC_003106.2	WP_010979354.1	94		arCOG05900	K	-	Predicted transcriptional regulator
634	STK_RS07380	1329991..1331274	+	GCF_000011205.1	NC_003106.2	WP_010979355.1	427		arCOG07935	D	Spo0J	Chromosome segregation protein Spo0J, contains HTH and ParB-like NTPase domains		AON96480.1	2.07e-13
635	STK_RS07385	1331271..1332221	+	GCF_000011205.1	NC_003106.2	WP_010979356.1	316		arCOG00586	D	Soj	ATPase involved in chromosome partitioning, ParA family
636	===	STK_RS07445	7	GCF_000011205.1	NC_003106.2					S	-	Uncharacterized protein
637	STK_RS07430	1340276..1340728	-	GCF_000011205.1	NC_003106.2	WP_010979365.1	150		arCOG08472	S	-	Uncharacterized protein
638	STK_RS07435	1341549..1342550	-	GCF_000011205.1	NC_003106.2	WP_052846541.1	333		arCOG00881	K	SSL2	DNA or RNA helicase of superfamily II
639	STK_RS07440	1342958..1343311	-	GCF_000011205.1	NC_003106.2	WP_052846542.1	117		arCOG09856	S	-	Uncharacterized protein
640	STK_RS07445	1343295..1343729	-	GCF_000011205.1	NC_003106.2	WP_052846543.1	144	+	arCOG09855	S	-	Uncharacterized protein		YP_009219929.1	1.51e-27
641	STK_RS07450	1343835..1344191	-	GCF_000011205.1	NC_003106.2	WP_052846950.1	118		arCOG10022	S	-	Uncharacterized protein
642	STK_RS07455	1344672..1345367	+	GCF_000011205.1	NC_003106.2	WP_010979371.1	231		arCOG09969	S	-	Uncharacterized protein
643	STK_RS07460	1345504..1346523	+	GCF_000011205.1	NC_003106.2	WP_010979372.1	339		arCOG08191	J	RsmD	16S rRNA G966 N2-methylase RsmD
644	===	STK_RS07485	19	GCF_000011205.1	NC_003106.2					S	-	Uncharacterized protein
645	STK_RS07470	1348812..1349471	-	GCF_000011205.1	NC_003106.2	WP_010979374.1	219		arCOG08585	S	-	Uncharacterized protein		ALG97003.1	1.9e-97
646	STK_RS07475	1349485..1350051	-	GCF_000011205.1	NC_003106.2	WP_010979375.1	188		arCOG08466	S	-	Uncharacterized protein		ALG96901.1	9.87e-19
647	STK_RS07480	1350192..1350473	-	GCF_000011205.1	NC_003106.2	WP_052846545.1	93		arCOG08780	K	-	Predicted transcriptional regulator, contains HTH domain
648	STK_RS07485	1350594..1350872	+	GCF_000011205.1	NC_003106.2	WP_232616453.1	92	+	arCOG03423	K	MarR	Transcriptional regulator, MarR family
649	STK_RS15260	1350869..1351039	-	GCF_000011205.1	NC_003106.2	WP_198429657.1	56		arCOG08559	S	-	Uncharacterized protein
650	STK_RS07490	1351094..1351534	-	GCF_000011205.1	NC_003106.2	WP_010979378.1	146		arCOG07284	S	-	Uncharacterized protein
651	STK_RS07495	1351494..1351691	-	GCF_000011205.1	NC_003106.2	WP_052846547.1	65		arCOG09991	S	-	Uncharacterized protein
652	STK_RS07500	1351781..1352113	+	GCF_000011205.1	NC_003106.2	WP_010979379.1	110	+	arCOG07717	K	-	Transcriptional regulator, xre family		YP_009216759.1	2.86e-05
653	STK_RS07505	1352113..1352367	+	GCF_000011205.1	NC_003106.2	WP_052846548.1	84			S	-	Uncharacterized protein
654	STK_RS07510	1352360..1352554	+	GCF_000011205.1	NC_003106.2	WP_052846549.1	64			S	-	Uncharacterized protein
655	STK_RS07515	1352547..1352864	+	GCF_000011205.1	NC_003106.2	WP_010979381.1	105		arCOG08465	S	-	Uncharacterized protein
656	STK_RS07520	1352866..1353153	+	GCF_000011205.1	NC_003106.2	WP_010979382.1	95	+	arCOG07716	S	-	SWIM Zn-finger
657	STK_RS07525	1353224..1353388	+	GCF_000011205.1	NC_003106.2	WP_198429658.1	54		arCOG08464	S	-	Uncharacterized protein
658	STK_RS07530	1353388..1353603	+	GCF_000011205.1	NC_003106.2	WP_052846550.1	71	+	arCOG03846	V	-	CopG/MetJ, RHH domain containing DNA-binding protein, often an antitoxin in Type II toxin-antitoxin systems		AAQ73265.1	8.69e-05
659	STK_RS15265	1353600..1353740	+	GCF_000011205.1	NC_003106.2	WP_198429659.1	46		arCOG13089	S	-	Uncharacterized protein
660	STK_RS07535	1353727..1354023	+	GCF_000011205.1	NC_003106.2	WP_010979385.1	98	+	arCOG08463	S	-	Uncharacterized conserved coiled-coil protein		ALG96999.1	7.42e-15
661	STK_RS07540	1354020..1354328	+	GCF_000011205.1	NC_003106.2	WP_010979386.1	102		arCOG07187	S	-	Uncharacterized protein
662	STK_RS07545	1354317..1355558	-	GCF_000011205.1	NC_003106.2	WP_010979387.1	413		arCOG01247	L	XerD	Site-specific recombinase XerD
663	STK_RS07555	1355834..1356667	-	GCF_000011205.1	NC_003106.2	WP_010979388.1	277		arCOG07218	S	-	Uncharacterized protein
664	===	STK_RS08090	7	GCF_000011205.1	NC_003106.2					S	-	Uncharacterized protein
665	STK_RS08075	1446232..1447242	+	GCF_000011205.1	NC_003106.2	WP_010979488.1	336		arCOG04075	H	SNZ1	Pyridoxine biosynthesis enzyme
666	STK_RS08080	1447239..1447841	+	GCF_000011205.1	NC_003106.2	WP_010979489.1	200		arCOG00034	H	PDX2	Predicted glutamine amidotransferase involved in pyridoxine biosynthesis
667	STK_RS08085	1447887..1449419	+	GCF_000011205.1	NC_003106.2	WP_010979490.1	510		arCOG04116	L	PinA	ATPase of PilT family involved in Holliday junction resolution
668	STK_RS08090	1449414..1449848	-	GCF_000011205.1	NC_003106.2	WP_052846967.1	144	+	arCOG00919	L	-	Holliday junction resolvase, archaeal type		AFV51246.1	1.19e-05
669	STK_RS08095	1449866..1450864	-	GCF_000011205.1	NC_003106.2	WP_010979492.1	332		arCOG04465	E	IlvC	Ketol-acid reductoisomerase
670	STK_RS08100	1450845..1451240	-	GCF_000011205.1	NC_003106.2	WP_010979493.1	131		arCOG05991	E	-	ACT domain
671	STK_RS08105	1451218..1452936	-	GCF_000011205.1	NC_003106.2	WP_010979494.1	572		arCOG01998	E	IlvB	Acetolactate synthase large subunit or other thiamine pyrophosphate-requiring enzyme
672	===	STK_RS08700	13	GCF_000011205.1	NC_003106.2					S	-	Uncharacterized protein
673	STK_RS08685	1550053..1550571	-	GCF_000011205.1	NC_003106.2	WP_010979606.1	172		arCOG02696	S	-	Uncharacterized protein, DUF1102 family
674	STK_RS08690	1550765..1551076	+	GCF_000011205.1	NC_003106.2	WP_010979607.1	103			S	-	Uncharacterized protein
675	STK_RS08695	1551078..1552379	+	GCF_000011205.1	NC_003106.2	WP_010979608.1	433		arCOG04474	S	-	Uncharacterized membrane protein
676	STK_RS08700	1553671..1554033	+	GCF_000011205.1	NC_003106.2	WP_010979609.1	120	+	arCOG01055	K	Sso10a	HTH domain containing protein possibly involved in chromatine organization, Sso10a family		AIZ11391.1	1.3e-12
677	STK_RS08705	1554023..1554283	+	GCF_000011205.1	NC_003106.2	WP_010979610.1	86	+	arCOG08331	S	-	Uncharacterized protein		AOS58379.1	3.65e-05
678	STK_RS08710	1554708..1555322	+	GCF_000011205.1	NC_003106.2	WP_052846599.1	204			S	-	Uncharacterized protein
679	STK_RS08715	1555884..1556372	-	GCF_000011205.1	NC_003106.2	WP_232616456.1	162		arCOG03707	V	-	HEPN domain containing protein, PaREP1/PaREP8 family
680	STK_RS08720	1556639..1556908	+	GCF_000011205.1	NC_003106.2	WP_052846600.1	89	+	arCOG08091	S	-	Uncharacterized protein		CAC87286.1	8.13e-26
681	STK_RS08725	1556901..1557290	+	GCF_000011205.1	NC_003106.2	WP_010979613.1	129		arCOG07288	S	-	Uncharacterized protein
682	STK_RS08730	1558279..1558593	+	GCF_000011205.1	NC_003106.2	WP_069168199.1	104	+	arCOG01055	K	Sso10a	HTH domain containing protein possibly involved in chromatine organization, Sso10a family		AIZ11391.1	4.5e-14
683	STK_RS08735	1558630..1559193	+	GCF_000011205.1	NC_003106.2	WP_010979616.1	187			S	-	Uncharacterized protein
684	STK_RS08740	1559206..1560777	+	GCF_000011205.1	NC_003106.2	WP_010979617.1	523		arCOG03448	F	FUI1	Cytosine/uracil/thiamine/allantoin permease
685	STK_RS08745	1560774..1562063	-	GCF_000011205.1	NC_003106.2	WP_010979618.1	429		arCOG03682	T	SPS1	Membrane associated serine/threonine protein kinase
686	===	STK_RS08895	7	GCF_000011205.1	NC_003106.2					S	-	Uncharacterized protein
687	STK_RS08880	1584147..1584938	-	GCF_000011205.1	NC_003106.2	WP_010979644.1	263		arCOG03842	R	-	TlpA/TrxA-like family protein
688	STK_RS08885	1585040..1586098	+	GCF_000011205.1	NC_003106.2	WP_010979645.1	352		arCOG07181	R	-	Extracellular solute-binding protein with Ig-fold domain
689	STK_RS08890	1586112..1587566	+	GCF_000011205.1	NC_003106.2	WP_010979646.1	484		arCOG03696	C	NapH	Polyferredoxin
690	STK_RS08895	1587947..1588204	-	GCF_000011205.1	NC_003106.2	WP_010979647.1	85	+	arCOG08331	S	-	Uncharacterized protein
691	STK_RS08900	1588546..1589583	-	GCF_000011205.1	NC_003106.2	WP_010979648.1	345		arCOG05707	S	-	Uncharacterized membrane protein
692	STK_RS08905	1589808..1590422	-	GCF_000011205.1	NC_003106.2	WP_010979649.1	204		arCOG02271	K	-	Transcriptional regulator, contains HTH domain
693	STK_RS08910	1590436..1590783	-	GCF_000011205.1	NC_003106.2	WP_052846979.1	115		arCOG06027	S	-	Uncharacterized protein, DUF488 family
694	===	STK_RS15700	7	GCF_000011205.1	NC_003106.2					S	-	Uncharacterized protein
695	STK_RS08955	1598555..1599160	+	GCF_000011205.1	NC_003106.2	WP_010979657.1	201		arCOG07211	V	SulB	Uncharacterized protein, sulfolobicin component
696	STK_RS08960	1599433..1600215	+	GCF_000011205.1	NC_003106.2	WP_010979658.1	260		arCOG01422	R	-	RecB-like nuclease fused to coiled-coil domain
697	STK_RS15695	1600455..1600793	-	GCF_000011205.1	NC_003106.2	WP_232616562.1	112		arCOG12764	S	-	Uncharacterized membrane protein
698	STK_RS15700	1600766..1601284	-	GCF_000011205.1	NC_003106.2	WP_232616458.1	172	+	arCOG00732	K	MarR	Transcriptional regulator, MarR family
699	STK_RS08970	1601903..1602859	-	GCF_000011205.1	NC_003106.2	WP_010979661.1	318		arCOG03768	S	-	Uncharacterized membrane protein, DUF973 family		AFV51253.1	3.91e-05
700	STK_RS08975	1603273..1603899	-	GCF_000011205.1	NC_003106.2	WP_010979662.1	208		arCOG06010	S	-	Uncharacterized membrane protein
701	STK_RS08980	1603956..1605497	-	GCF_000011205.1	NC_003106.2	WP_010979663.1	513		arCOG03465	E	PotE	Amino acid transporter		ALG96902.1	2.11e-07
702	===	STK_RS14910	19	GCF_000011205.1	NC_003106.2					S	-	Uncharacterized protein
703	STK_RS09570	1716201..1718423	-	GCF_000011205.1	NC_003106.2	WP_010979775.1	740		arCOG02763	P	-	Heavy-metal-associated domain (HMA)
704	STK_RS14595	1718442..1718621	-	GCF_000011205.1	NC_003106.2	WP_198429811.1	59		arCOG04507	P	ZntA	TRASH/YHS-like protein, metallochaperone
705	STK_RS09575	1718728..1719240	+	GCF_000011205.1	NC_003106.2	WP_010979777.1	170		arCOG01585	K	-	DNA-binding transcriptional regulator, Lrp family
706	STK_RS14910	1719325..1719531	-	GCF_000011205.1	NC_003106.2	WP_232616555.1	68	+	arCOG07277	X	-	SSV associated protein, ORF D-335		ACZ35794.1	6.46e-20
707	STK_RS09590	1721859..1722218	-	GCF_000011205.1	NC_003106.2	WP_052846631.1	119		arCOG07589	V	-	PIN domain containing protein
708	STK_RS09595	1722205..1722441	-	GCF_000011205.1	NC_003106.2	WP_052846632.1	78		arCOG08216	V	AbrB	AbrB family transcriptional regulator, antitoxin component of toxin-antitoxin system
709	STK_RS09615	1725186..1725812	+	GCF_000011205.1	NC_003106.2	WP_052846634.1	208			S	-	Uncharacterized protein		ACZ35810.1	1.53e-65
710	STK_RS14915	1726255..1726584	+	GCF_000011205.1	NC_003106.2	WP_010979786.1	109	+	arCOG07282	S	-	Uncharacterized membrane protein		AAQ94385.1	9.99e-48
711	STK_RS14920	1726610..1727155	+	GCF_000011205.1	NC_003106.2	WP_010979787.1	181		arCOG08408	S	-	Uncharacterized protein		AAQ94386.1	1.21e-29
712	STK_RS15710	1727257..1727445	+	GCF_000011205.1	NC_003106.2	WP_232616460.1	62			S	-	Uncharacterized protein		AAQ94386.1	1.87e-25
713	STK_RS09630	1727585..1727929	+	GCF_000011205.1	NC_003106.2	WP_010979788.1	114	+	arCOG07733	S	-	Uncharacterized membrane protein		AAQ94387.1	2.16e-28
714	STK_RS09635	1728227..1728871	+	GCF_000011205.1	NC_003106.2	WP_010979789.1	214			S	-	Uncharacterized protein		ACZ35810.1	1.59e-72
715	STK_RS15715	1728908..1729276	+	GCF_000011205.1	NC_003106.2	WP_010979790.1	122	+	arCOG07733	S	-	Uncharacterized membrane protein		ACZ35811.1	8.97e-08
716	STK_RS09645	1729729..1729917	+	GCF_000011205.1	NC_003106.2	WP_052846636.1	62			S	-	Uncharacterized protein
717	STK_RS09650	1730016..1730243	-	GCF_000011205.1	NC_003106.2	WP_010979792.1	75		arCOG07247	V	-	RHH/copG family antitoxin
718	STK_RS09655	1730401..1730712	+	GCF_000011205.1	NC_003106.2	WP_010979793.1	103	+	arCOG08572	X	-	Sulfolobus virus associated uncharacterized membrane protein		AAQ73268.1	4.31e-26
719	STK_RS09660	1731468..1731800	+	GCF_000011205.1	NC_003106.2	WP_010979794.1	110			S	-	Uncharacterized protein
720	STK_RS09665	1731808..1732647	+	GCF_000011205.1	NC_003106.2	WP_010979795.1	279			S	-	Uncharacterized protein
721	STK_RS09670	1732650..1733456	+	GCF_000011205.1	NC_003106.2	WP_010979796.1	268		arCOG00208	V	CcmA	ABC-type multidrug transport system, ATPase component
722	===	STK_RS10305	7	GCF_000011205.1	NC_003106.2					S	-	Uncharacterized protein
723	STK_RS10285	1857952..1858482	-	GCF_000011205.1	NC_003106.2	WP_010979914.1	176		arCOG02431	F	PpnN	Nucleotide monophosphate nucleosidase PpnN
724	STK_RS10290	1858636..1859328	+	GCF_000011205.1	NC_003106.2	WP_010979915.1	230		arCOG03639	R	-	Predicted glutamine amidotransferase
725	STK_RS10300	1860062..1860340	-	GCF_000011205.1	NC_003106.2	WP_198429816.1	92		arCOG01663	V	RelE	Cytotoxic translational repressor of toxin-antitoxin stability system
726	STK_RS10305	1860430..1860936	-	GCF_000011205.1	NC_003106.2	WP_010979918.1	168	+	arCOG05320	R	-	Predicted membrane-bound metal-dependent hydrolase		ALG97016.1	6.08e-19
727	STK_RS10310	1860968..1861642	-	GCF_000011205.1	NC_003106.2	WP_010979919.1	224		arCOG03692	S	-	Uncharacterized protein, DUF3834 family
728	STK_RS10315	1861733..1862917	+	GCF_000011205.1	NC_003106.2	WP_198429682.1	394		arCOG03660	G	-	MFS family permease
729	STK_RS10320	1862966..1864054	-	GCF_000011205.1	NC_003106.2	WP_052846664.1	362		arCOG00147	G	-	MFS family permease
730	===	STK_RS10390	7	GCF_000011205.1	NC_003106.2					S	-	Uncharacterized protein
731	STK_RS10375	1875828..1877117	-	GCF_000011205.1	NC_003106.2	WP_010979932.1	429		arCOG02741	H	ThiC	Thiamine biosynthesis protein ThiC
732	STK_RS10380	1877227..1878465	+	GCF_000011205.1	NC_003106.2	WP_010979933.1	412		arCOG01068	C	Lpd	Pyruvate/2-oxoglutarate dehydrogenase complex, dihydrolipoamide dehydrogenase (E3) component or related enzyme
733	STK_RS10385	1878452..1879399	-	GCF_000011205.1	NC_003106.2	WP_010979934.1	315		arCOG03016	M	WcaG	Nucleoside-diphosphate-sugar epimerase
734	STK_RS10390	1879441..1879824	-	GCF_000011205.1	NC_003106.2	WP_010979935.1	127	+	arCOG02242	K	Sta1	Viral transcriptional activator, contains HTH domain		YP_009216766.1	2.5e-18
735	STK_RS15375	1880254..1880427	-	GCF_000011205.1	NC_003106.2	WP_232616563.1	57		arCOG08540	S	-	Uncharacterized protein
736	STK_RS10395	1880628..1881404	-	GCF_000011205.1	NC_003106.2	WP_232616472.1	258		arCOG01259	I	FabG	Short-chain alcohol dehydrogenase
737	STK_RS10400	1881624..1882079	+	GCF_000011205.1	NC_003106.2	WP_052846666.1	151		arCOG07208	S	-	Uncharacterized protein
738	===	STK_RS10500	9	GCF_000011205.1	NC_003106.2					S	-	Uncharacterized protein
739	STK_RS10485	1894926..1895984	-	GCF_000011205.1	NC_003106.2	WP_010979955.1	352		arCOG00662	R	-	Biotin synthase-related protein, radical SAM superfamily
740	STK_RS10490	1895985..1896875	-	GCF_000011205.1	NC_003106.2	WP_010979956.1	296		arCOG05825	R	-	Radical SAM superfamily enzyme
741	STK_RS10495	1896872..1897906	-	GCF_000011205.1	NC_003106.2	WP_010979957.1	344		arCOG01939	H	LplA	Lipoate-protein ligase A
742	STK_RS10500	1898084..1898410	+	GCF_000011205.1	NC_003106.2	WP_052846996.1	108	+	arCOG02242	K	Sta1	Viral transcriptional activator, contains HTH domain
743	STK_RS10505	1898396..1898653	-	GCF_000011205.1	NC_003106.2	WP_010979959.1	85		arCOG02072	P	TusA	TusA-related sulfurtransferase
744	STK_RS10510	1898847..1899233	-	GCF_000011205.1	NC_003106.2	WP_052846997.1	128	+	arCOG02242	K	Sta1	Viral transcriptional activator, contains HTH domain		YP_009216766.1	2.84e-23
745	STK_RS10515	1899297..1899653	-	GCF_000011205.1	NC_003106.2	WP_010979962.1	118		arCOG05918	S	-	Uncharacterized protein
746	STK_RS10520	1899691..1900299	+	GCF_000011205.1	NC_003106.2	WP_010979963.1	202		arCOG00039	J	QueC	7-cyano-7-deazaguanine synthase (queuosine biosynthesis)
747	STK_RS10525	1900285..1900767	-	GCF_000011205.1	NC_003106.2	WP_010979964.1	160		arCOG05919	R	Gph	HAD superfamily hydrolase
748	===	STK_RS10580	7	GCF_000011205.1	NC_003106.2					S	-	Uncharacterized protein
749	STK_RS10565	1905075..1906286	+	GCF_000011205.1	NC_003106.2	WP_010979972.1	403		arCOG04531	P	MntH	Mn2+ and Fe2+ transporter of the NRAMP family
750	STK_RS10570	1906270..1907349	-	GCF_000011205.1	NC_003106.2	WP_010979973.1	359		arCOG02960	R	-	Peptidase family M28/Iap family
751	STK_RS10575	1907376..1907633	-	GCF_000011205.1	NC_003106.2	WP_069168155.1	85		arCOG10434	S	-	Uncharacterized membrane protein
752	STK_RS10580	1907787..1908197	+	GCF_000011205.1	NC_003106.2	WP_010979974.1	136	+	arCOG02759	X	RAYT	REP element-mobilizing transposase RayT		ALG97021.1	4.04e-21
753	STK_RS10585	1908184..1909488	+	GCF_000011205.1	NC_003106.2	WP_010979976.1	434		arCOG00683	X	-	Transposable element, IS605 OrfB family, contains RNAse H fold nuclease and Zn finger domains		AON96453.1	3.57e-88
754	STK_RS10590	1909505..1909729	-	GCF_000011205.1	NC_003106.2	WP_052846670.1	74		arCOG05331	R	-	Predicted transporter component, contains two sulfur transport domains
755	STK_RS10595	1909764..1910498	+	GCF_000011205.1	NC_003106.2	WP_010979977.1	244		arCOG08452	X	-	IS1 family transposase, fragment
756	===	STK_RS10765	7	GCF_000011205.1	NC_003106.2					S	-	Uncharacterized protein
757	STK_RS10750	1943281..1943670	-	GCF_000011205.1	NC_003106.2	WP_010980006.1	129		arCOG07298	S	-	Uncharacterized protein
758	STK_RS10755	1943838..1944335	-	GCF_000011205.1	NC_003106.2	WP_052847002.1	165		arCOG12788	S	-	Uncharacterized protein
759	STK_RS10760	1944470..1945795	-	GCF_000011205.1	NC_003106.2	WP_010980008.1	441		arCOG00679	X	-	Transposable element, IS605 OrfB family, contains RNAse H fold nuclease and Zn finger domains		AFU92029.1	1.4e-30
760	STK_RS10765	1945767..1946375	-	GCF_000011205.1	NC_003106.2	WP_010980009.1	202	+	arCOG03164	X	-	Site-specific integrase-resolvase		AME30061.1	3.28e-43
761	STK_RS10770	1946619..1947122	-	GCF_000011205.1	NC_003106.2	WP_010980010.1	167		arCOG07736	V	-	TOPRIM domain containing protein, predicted phage defense system
762	STK_RS10775	1947123..1948187	-	GCF_000011205.1	NC_003106.2	WP_010980011.1	354		arCOG00368	L	SbcC	ATPase involved in DNA repair, SbcC
763	STK_RS15400	1948349..1948486	-	GCF_000011205.1	NC_003106.2	WP_198429688.1	45			S	-	Uncharacterized protein
764	===	STK_RS11355	7	GCF_000011205.1	NC_003106.2					S	-	Uncharacterized protein
765	STK_RS11340	2056558..2057019	+	GCF_000011205.1	NC_003106.2	WP_010980119.1	153		arCOG01631	O	-	Protein lysine SAM-dependent methyltransferase
766	STK_RS11345	2057016..2057684	+	GCF_000011205.1	NC_003106.2	WP_010980120.1	222		arCOG00035	J	Dph6	Diphthamide synthase (EF-2-diphthine--ammonia ligase)
767	STK_RS11350	2057654..2058889	+	GCF_000011205.1	NC_003106.2	WP_010980121.1	411		arCOG00695	F	SsnA	Cytosine deaminase or related metal-dependent hydrolase
768	STK_RS11355	2058868..2059254	-	GCF_000011205.1	NC_003106.2	WP_010980122.1	128	+	arCOG02242	K	Sta1	Viral transcriptional activator, contains HTH domain		YP_009216766.1	1.38e-35
769	STK_RS11360	2059504..2059668	+	GCF_000011205.1	NC_003106.2	WP_010980123.1	54		arCOG00817	L	Sso7c4	Chromosome binding protein Sso7c4, AbrB family		AFU92039.1	3.58e-07
770	STK_RS11365	2059702..2060430	+	GCF_000011205.1	NC_003106.2	WP_010980124.1	242		arCOG00891	N	TatD	3'->5' ssDNA/RNA exonuclease TatD
771	STK_RS11370	2060421..2060621	-	GCF_000011205.1	NC_003106.2	WP_010980125.1	66		arCOG05892	C	-	Terminal oxidase, subunit doxE
772	===	STK_RS11610	7	GCF_000011205.1	NC_003106.2					S	-	Uncharacterized protein
773	STK_RS11595	2101290..2101763	-	GCF_000011205.1	NC_003106.2	WP_010980172.1	157		arCOG00826	K	WecD	Acetyltransferase (GNAT) family
774	STK_RS11600	2101860..2103035	+	GCF_000011205.1	NC_003106.2	WP_052846720.1	391		arCOG00249	I	FadB	3-hydroxyacyl-CoA dehydrogenase, some fused to Enoyl-CoA hydratase
775	STK_RS11605	2103068..2104492	+	GCF_000011205.1	NC_003106.2	WP_010980174.1	474		arCOG02623	C	0	4-Hydroxybutyryl-CoA synthetase (AMP-forming)
776	STK_RS11610	2104525..2104719	-	GCF_000011205.1	NC_003106.2	WP_010978621.1	64	+	arCOG05888	L	-	Chromosomal protein Sac7d/Sso7d, leucine zipper		AME30091.1	2.44e-30
777	STK_RS15425	2105266..2105385	-	GCF_000011205.1	NC_003106.2	WP_232616481.1	39			S	-	Uncharacterized protein
778	STK_RS11620	2105628..2106056	+	GCF_000011205.1	NC_003106.2	WP_052846721.1	142		arCOG01710	I	Sbm	Methylmalonyl-CoA mutase, C-terminal domain/subunit (cobalamin-binding)
779	STK_RS11625	2106046..2106984	+	GCF_000011205.1	NC_003106.2	WP_052846722.1	312		arCOG01226	O	ArgK	GTPase of the G3E family (NOT a periplasmic protein kinase)
780	===	STK_RS12240	7	GCF_000011205.1	NC_003106.2					S	-	Uncharacterized protein
781	STK_RS12225	2220865..2221572	+	GCF_000011205.1	NC_003106.2	WP_010980293.1	235		arCOG03216	S	-	Uncharacterized protein, contains DUF4213 and DUF364 domains
782	STK_RS12230	2221559..2222716	-	GCF_000011205.1	NC_003106.2	WP_010980294.1	385		arCOG06038	R	-	Uncharacterized protein, contains thioredoxin domain
783	STK_RS12235	2222762..2223100	+	GCF_000011205.1	NC_003106.2	WP_010980295.1	112		arCOG00317	S	-	Uncharacterized protein
784	STK_RS12240	2223156..2223929	+	GCF_000011205.1	NC_003106.2	WP_010980296.1	257	+	arCOG01883	F	THY1	Thymidylate synthase		AFU91992.1	3.52e-159
785	STK_RS12245	2224046..2224432	+	GCF_000011205.1	NC_003106.2	WP_010980297.1	128		arCOG01557	C	NuoA	NADH dehydrogenase subunit A
786	STK_RS12250	2224438..2224935	+	GCF_000011205.1	NC_003106.2	WP_052846746.1	165		arCOG01551	C	NuoC	NADH dehydrogenase subunit C
787	STK_RS12255	2224955..2226133	+	GCF_000011205.1	NC_003106.2	WP_010980299.1	392		arCOG01548	C	NuoD	NADH dehydrogenase subunit D
788	===	STK_RS12310	7	GCF_000011205.1	NC_003106.2					S	-	Uncharacterized protein
789	STK_RS12295	2234323..2235429	-	GCF_000011205.1	NC_003106.2	WP_010980307.1	368		arCOG00038	J	ThiI	tRNA S(4)U 4-thiouridine synthase
790	STK_RS12300	2235443..2236054	-	GCF_000011205.1	NC_003106.2	WP_010980308.1	203		arCOG03056	I	PgpB	Membrane-associated phospholipid phosphatase
791	STK_RS12305	2236258..2236827	+	GCF_000011205.1	NC_003106.2	WP_010980309.1	189		arCOG07349	J	RimL	Acetyltransferase, RimL family
792	STK_RS12310	2237214..2237408	+	GCF_000011205.1	NC_003106.2	WP_232616484.1	64	+	arCOG05320	R	-	Predicted membrane-bound metal-dependent hydrolase
793	STK_RS12315	2237456..2237773	+	GCF_000011205.1	NC_003106.2	WP_010980311.1	105		arCOG01663	V	RelE	Cytotoxic translational repressor of toxin-antitoxin stability system
794	STK_RS15445	2237730..2237870	-	GCF_000011205.1	NC_003106.2	WP_198429698.1	46	+	arCOG07934	V	-	MazE/AbrB family anitoxin		ARQ96544.1	8.05e-06
795	STK_RS12320	2238032..2238259	-	GCF_000011205.1	NC_003106.2	WP_052846749.1	75		arCOG08305	V	-	CopG/RHH family DNA binding protein
796	===	STK_RS12610	7	GCF_000011205.1	NC_003106.2					S	-	Uncharacterized protein
797	STK_RS12595	2285847..2286497	+	GCF_000011205.1	NC_003106.2	WP_010980362.1	216		arCOG02097	E	AroD	3-dehydroquinate dehydratase
798	STK_RS12600	2286449..2286751	-	GCF_000011205.1	NC_003106.2	WP_010980363.1	100		arCOG02853	P	{NirD}	Ferredoxin subunit of nitrite reductase or ring-hydroxylating dioxygenase
799	STK_RS12605	2286913..2287200	+	GCF_000011205.1	NC_003106.2	WP_052846761.1	95		arCOG08334	S	-	Uncharacterized protein
800	STK_RS12610	2287204..2288850	+	GCF_000011205.1	NC_003106.2	WP_010980364.1	548	+	arCOG00770	L	DinG	Rad3-related DNA helicase		AAQ94373.1	1.68e-34
801	STK_RS12615	2288847..2289641	+	GCF_000011205.1	NC_003106.2	WP_010980365.1	264		arCOG04235	O	-	Thioredoxin/glutaredoxin
802	STK_RS12620	2289664..2289891	+	GCF_000011205.1	NC_003106.2	WP_010980366.1	75		arCOG02074	P	TusA	TusA-related sulfurtransferase
803	STK_RS12625	2289914..2291737	-	GCF_000011205.1	NC_003106.2	WP_052846762.1	607		arCOG07278	P	-	Sulfite exporter TauE/SafE
804	===	STK_RS12865	11	GCF_000011205.1	NC_003106.2					S	-	Uncharacterized protein
805	STK_RS12850	2331385..2332083	-	GCF_000011205.1	NC_003106.2	WP_010980413.1	232		arCOG00500	R	ElaC	Metal-dependent hydrolase of the beta-lactamase superfamily
806	STK_RS12855	2332171..2333046	-	GCF_000011205.1	NC_003106.2	WP_010980414.1	291		arCOG00014	G	RbsK	Sugar kinase, ribokinase family
807	STK_RS12860	2333043..2334251	-	GCF_000011205.1	NC_003106.2	WP_010980415.1	402		arCOG00020	H	ThiD	Hydroxymethylpyrimidine/phosphomethylpyrimidine kinase
808	STK_RS12865	2334285..2334896	-	GCF_000011205.1	NC_003106.2	WP_052847033.1	203	+	arCOG00790	V	Cas4	CRISPR-associated protein Cas4, RecB family exonuclease		AAL27717.1	1.12e-15
809	STK_RS12870	2334902..2336086	-	GCF_000011205.1	NC_003106.2	WP_010980417.1	394		arCOG01389	M	-	Glycosyl transferase family 2
810	STK_RS12875	2336132..2337268	-	GCF_000011205.1	NC_003106.2	WP_010980418.1	378		arCOG00492	K	ARO8	Transcriptional regulators containing a DNA-binding HTH domain and an aminotransferase domain (MocR family)
811	STK_RS12880	2337253..2338164	-	GCF_000011205.1	NC_003106.2	WP_232616486.1	303		arCOG01035	E	ProC	Alanine dehydrogenase/(1)-pyrroline-2-carboxylate reductase ProC
812	STK_RS12885	2338253..2338567	+	GCF_000011205.1	NC_003106.2	WP_010980420.1	104	+	arCOG05961	L	Sul12a	Chromosomal DNA binding protein, contains wHTH domain		CAQ58453.1	3.01e-12
813	STK_RS12890	2338550..2339233	-	GCF_000011205.1	NC_003106.2	WP_052846775.1	227		arCOG00895	M	-	Glycosyl transferase family 2		AIZ11394.1	1.18e-77
814	STK_RS12895	2339205..2339684	-	GCF_000011205.1	NC_003106.2	WP_010980422.1	159		arCOG00985	J	Tma20	Predicted RNA-binding protein, contains PUA domain
815	STK_RS12900	2339684..2341804	-	GCF_000011205.1	NC_003106.2	WP_010980423.1	706		arCOG01167	C	CoxL	Aerobic-type carbon monoxide dehydrogenase, large subunit CoxL/CutL homolog
816	===	STK_RS13580	7	GCF_000011205.1	NC_003106.2					S	-	Uncharacterized protein
817	STK_RS13565	2465267..2465611	+	GCF_000011205.1	NC_003106.2	WP_010980551.1	114		arCOG05380	S	-	Uncharacterized membrane protein
818	STK_RS13570	2465594..2466454	-	GCF_000011205.1	NC_003106.2	WP_010980552.1	286		arCOG01564	J	SelB	Selenocysteine-specific translation elongation factor or SelB-II domain
819	STK_RS13575	2466917..2467117	+	GCF_000011205.1	NC_003106.2	WP_052846805.1	66			S	-	Uncharacterized protein
820	STK_RS13580	2467157..2467798	+	GCF_000011205.1	NC_003106.2	WP_010980553.1	213	+	arCOG03164	X	-	Site-specific integrase-resolvase		ACB37296.1	1.56e-07
821	STK_RS13585	2467770..2469008	+	GCF_000011205.1	NC_003106.2	WP_010980554.1	412		arCOG00679	X	-	Transposable element, IS605 OrfB family, contains RNAse H fold nuclease and Zn finger domains		AFU92029.1	1.04e-57
822	STK_RS13590	2469060..2470517	+	GCF_000011205.1	NC_003106.2	WP_010980555.1	485		arCOG02482	X	-	Phage tail protein P2-like contains WD40/PQQ-like beta propeller repeats
823	STK_RS13595	2470498..2470959	-	GCF_000011205.1	NC_003106.2	WP_010980556.1	153		arCOG08324	S	-	Uncharacterized membrane protein
824	===	STK_RS13705	7	GCF_000011205.1	NC_003106.2					S	-	Uncharacterized protein
825	STK_RS13690	2500439..2500816	-	GCF_000011205.1	NC_003106.2	WP_052846810.1	125		arCOG01199	V	-	Minimal nucleotidyltransferase
826	STK_RS13695	2500771..2501190	-	GCF_000011205.1	NC_003106.2	WP_010980577.1	139		arCOG01191	V	-	HEPN domain containing protein
827	STK_RS13700	2501516..2502091	-	GCF_000011205.1	NC_003106.2	WP_010980578.1	191		arCOG03117	S	DedA	Uncharacterized membrane-associated protein, DedA family
828	STK_RS13705	2502317..2502925	+	GCF_000011205.1	NC_003106.2	WP_010980579.1	202	+	arCOG03164	X	-	Site-specific integrase-resolvase		AME30061.1	8.34e-43
829	STK_RS15790	2502897..2503478	+	GCF_000011205.1	NC_003106.2	WP_010980580.1	193			S	-	Uncharacterized protein		AFU92029.1	2.32e-19
830	STK_RS15795	2503418..2504179	+	GCF_000011205.1	NC_003106.2	WP_010980581.1	253		arCOG00679	X	-	Transposable element, IS605 OrfB family, contains RNAse H fold nuclease and Zn finger domains
831	STK_RS13720	2504284..2505543	+	GCF_000011205.1	NC_003106.2	WP_010980582.1	419		arCOG01247	L	XerD	Site-specific recombinase XerD
832	===	STK_RS13740	7	GCF_000011205.1	NC_003106.2					S	-	Uncharacterized protein
833	STK_RS13730	2506958..2507323	+	GCF_000011205.1	NC_003106.2	WP_010980584.1	121		arCOG10018	S	-	Uncharacterized protein
834	STK_RS13735	2507348..2507512	-	GCF_000011205.1	NC_003106.2	WP_010980585.1	54		arCOG10019	S	-	Uncharacterized protein
835	STK_RS15035	2507854..2508021	+	GCF_000011205.1	NC_003106.2	WP_010980586.1	55			S	-	Uncharacterized protein
836	STK_RS13740	2508081..2508776	+	GCF_000011205.1	NC_003106.2	WP_010980587.1	231	+	arCOG00790	V	Cas4	CRISPR-associated protein Cas4, RecB family exonuclease		AAL27717.1	1.8e-14
837	STK_RS13745	2508754..2509146	+	GCF_000011205.1	NC_003106.2	WP_010980588.1	130		arCOG10020	S	-	Uncharacterized protein
838	STK_RS13750	2509134..2509445	+	GCF_000011205.1	NC_003106.2	WP_010980589.1	103		arCOG07187	S	-	Uncharacterized protein
839	STK_RS13755	2509449..2510978	+	GCF_000011205.1	NC_003106.2	WP_010980590.1	509		arCOG06786	X	-	Rolling circle replication protein Rep		AIZ11382.1	2.11e-110
840	===	STK_RS13995	7	GCF_000011205.1	NC_003106.2					S	-	Uncharacterized protein
841	STK_RS13980	2560256..2560861	+	GCF_000011205.1	NC_003106.2	WP_010980637.1	201		arCOG02273	K	-	Transcriptional regulator, contains HTH domain
842	STK_RS13985	2561037..2562455	+	GCF_000011205.1	NC_003106.2	WP_052847046.1	472		arCOG03651	E	PotE	Amino acid transporter
843	STK_RS13990	2562574..2563884	-	GCF_000011205.1	NC_003106.2	WP_010980639.1	436		arCOG00683	X	-	Transposable element, IS605 OrfB family, contains RNAse H fold nuclease and Zn finger domains		AON96453.1	2.29e-90
844	STK_RS13995	2563871..2564281	-	GCF_000011205.1	NC_003106.2	WP_010977980.1	136	+	arCOG02759	X	RAYT	REP element-mobilizing transposase RayT		ALG97021.1	2.47e-22
845	STK_RS14000	2564415..2566367	-	GCF_000011205.1	NC_003106.2	WP_052846817.1	650		arCOG06049	G	-	Alpha-galactosidase
846	STK_RS14005	2566578..2567426	-	GCF_000011205.1	NC_003106.2	WP_052846818.1	282		arCOG05370	G	-	Gluconolactonase
847	STK_RS14010	2567749..2568510	-	GCF_000011205.1	NC_003106.2	WP_010980642.1	253		arCOG01259	I	FabG	Short-chain alcohol dehydrogenase
848	===	STK_RS14380	24	GCF_000011205.1	NC_003106.2					S	-	Uncharacterized protein
849	STK_RS14365	2644255..2644602	-	GCF_000011205.1	NC_003106.2	WP_010980710.1	115		arCOG01191	V	-	HEPN domain containing protein
850	STK_RS14370	2645613..2646275	-	GCF_000011205.1	NC_003106.2	WP_010980712.1	220		arCOG02291	R	-	HAD superfamily hydrolase
851	STK_RS14375	2647075..2647674	-	GCF_000011205.1	NC_003106.2	WP_052846835.1	199		arCOG07296	S	-	Uncharacterized membrane protein
852	STK_RS14380	2647762..2648058	-	GCF_000011205.1	NC_003106.2	WP_052846836.1	98	+	noAnnotCls.32	S	-	Uncharacterized protein		ACZ35745.1	1.45e-07
853	STK_RS14385	2649063..2651171	-	GCF_000011205.1	NC_003106.2	WP_010980714.1	702		arCOG02560	R	-	Secreted protein with beta-propeller repeat domain
854	STK_RS15060	2651463..2651576	+	GCF_000011205.1	NC_003106.2	WP_084742685.1	37		arCOG01242	X	XerC	XerD/XerC family integrase
855	STK_RS14390	2651652..2652200	+	GCF_000011205.1	NC_003106.2	WP_052846837.1	182		arCOG07245	S	-	Uncharacterized protein
856	STK_RS14395	2652743..2653183	+	GCF_000011205.1	NC_003106.2	WP_052846838.1	146			S	-	Uncharacterized protein
857	STK_RS14400	2653909..2656125	+	GCF_000011205.1	NC_003106.2	WP_010980717.1	738		arCOG03672	E	-	Thermopsin-like protease
858	STK_RS14410	2657109..2657441	-	GCF_000011205.1	NC_003106.2	WP_069168217.1	110	+	arCOG07282	S	-	Uncharacterized membrane protein		AAQ94385.1	8.12e-12
859	STK_RS14415	2657703..2658011	+	GCF_000011205.1	NC_003106.2	WP_010980719.1	102	+	arCOG07282	S	-	Uncharacterized membrane protein		AAR27925.1	4.8e-07
860	STK_RS14420	2657998..2658516	+	GCF_000011205.1	NC_003106.2	WP_052846840.1	172			S	-	Uncharacterized protein		ACZ35814.1	9.13e-06
861	STK_RS14425	2659115..2659294	+	GCF_000011205.1	NC_003106.2	WP_052846841.1	59			S	-	Uncharacterized protein
862	STK_RS14430	2659565..2659951	+	GCF_000011205.1	NC_003106.2	WP_010980721.1	128			S	-	Uncharacterized protein
863	STK_RS14435	2660125..2660424	+	GCF_000011205.1	NC_003106.2	WP_052846842.1	99	+	noAnnotCls.64	S	-	Uncharacterized protein		ACZ35745.1	4.12e-43
864	STK_RS15470	2660500..2660673	+	GCF_000011205.1	NC_003106.2	WP_198429712.1	57			S	-	Uncharacterized protein
865	STK_RS14440	2661035..2661361	+	GCF_000011205.1	NC_003106.2	WP_010980722.1	108		arCOG08406	S	-	Uncharacterized membrane protein
866	STK_RS14445	2662018..2662215	+	GCF_000011205.1	NC_003106.2	WP_052846843.1	65			S	-	Uncharacterized protein
867	STK_RS14450	2662736..2662993	-	GCF_000011205.1	NC_003106.2	WP_052846844.1	85			S	-	Uncharacterized protein
868	STK_RS15475	2663028..2663183	-	GCF_000011205.1	NC_003106.2	WP_198429713.1	51			S	-	Uncharacterized protein
869	STK_RS14455	2663482..2663826	-	GCF_000011205.1	NC_003106.2	WP_010980723.1	114	+	arCOG07733	S	-	Uncharacterized membrane protein
870	STK_RS14460	2667405..2668049	-	GCF_000011205.1	NC_003106.2	WP_010980725.1	214		arCOG01446	VK	Csa3	CRISPR-Cas associated transcriptional regulator, contains CARF and HTH domain
871	STK_RS14465	2668220..2669059	+	GCF_000011205.1	NC_003106.2	WP_010980726.1	279		arCOG04195	V	-	CRISPR-associated protein, RecB family exonuclease
872	STK_RS14470	2669056..2669970	+	GCF_000011205.1	NC_003106.2	WP_069168166.1	304		arCOG01452	V	Cas1	CRISPR-associated protein Cas1
873	===	SACI_RS00290	7	GCF_000012285.1	NC_007181.1					S	-	Uncharacterized protein
874	SACI_RS00270	45790..46605	+	GCF_000012285.1	NC_007181.1	WP_011276990.1	271		arCOG04328	R	-	Predicted P-loop ATPase/GTPase
875	SACI_RS00275	46630..47589	-	GCF_000012285.1	NC_007181.1	WP_011276991.1	319		arCOG01226	O	ArgK	GTPase of the G3E family (NOT a periplasmic protein kinase)
876	SACI_RS00280	47573..47995	-	GCF_000012285.1	NC_007181.1	WP_011276992.1	140		arCOG01710	I	Sbm	Methylmalonyl-CoA mutase, C-terminal domain/subunit (cobalamin-binding)
877	SACI_RS00290	48401..48601	+	GCF_000012285.1	NC_007181.1	WP_011276993.1	66	+	arCOG05888	L	-	Chromosomal protein Sac7d/Sso7d, leucine zipper		AME30091.1	9.34e-29
878	SACI_RS00295	48720..49055	+	GCF_000012285.1	NC_007181.1	WP_011276994.1	111		arCOG00017	R	-	Predicted transcriptional regulator
879	SACI_RS00305	49408..50886	+	GCF_000012285.1	NC_007181.1	WP_015385348.1	492		arCOG00408	J	LysU	Lysyl-tRNA synthetase (class II)
880	SACI_RS00310	50870..51946	-	GCF_000012285.1	NC_007181.1	WP_011276996.1	358		arCOG04064	O	RseP	Membrane-associated protease RseP, regulator of RpoE activity in bacteria
881	===	SACI_RS00480	7	GCF_000012285.1	NC_007181.1					S	-	Uncharacterized protein
882	SACI_RS00465	75808..75993	+	GCF_000012285.1	NC_007181.1	WP_011277025.1	61		arCOG05892	C	-	Terminal oxidase, subunit doxE
883	SACI_RS00470	76005..76736	-	GCF_000012285.1	NC_007181.1	WP_011277026.1	243		arCOG00891	N	TatD	3'->5' ssDNA/RNA exonuclease TatD
884	SACI_RS00475	76782..76943	-	GCF_000012285.1	NC_007181.1	WP_011277027.1	53		arCOG00817	L	Sso7c4	Chromosome binding protein Sso7c4, AbrB family		AFU92039.1	1.25e-07
885	SACI_RS00480	77181..77561	+	GCF_000012285.1	NC_007181.1	WP_011277028.1	126	+	arCOG02242	K	Sta1	Viral transcriptional activator, contains HTH domain		YP_009216766.1	2.02e-34
886	SACI_RS00485	77583..78254	-	GCF_000012285.1	NC_007181.1	WP_011277029.1	223		arCOG00035	J	Dph6	Diphthamide synthase (EF-2-diphthine--ammonia ligase)
887	SACI_RS00490	78251..78718	-	GCF_000012285.1	NC_007181.1	WP_011277030.1	155		arCOG01631	O	-	Protein lysine SAM-dependent methyltransferase
888	SACI_RS00495	78712..79299	-	GCF_000012285.1	NC_007181.1	WP_011277031.1	195		arCOG01872	H	MobA	Molybdopterin-guanine dinucleotide biosynthesis protein A
889	===	SACI_RS00630	7	GCF_000012285.1	NC_007181.1					S	-	Uncharacterized protein
890	SACI_RS00615	101617..101877	+	GCF_000012285.1	NC_007181.1	WP_011277054.1	86		arCOG02072	P	TusA	TusA-related sulfurtransferase
891	SACI_RS00620	101944..103008	-	GCF_000012285.1	NC_007181.1	WP_015385364.1	354		arCOG05895	S	-	Uncharacterized protein YjgD, DUF1641 family
892	SACI_RS00625	103217..103675	-	GCF_000012285.1	NC_007181.1	WP_011277056.1	152		arCOG07208	S	-	Uncharacterized protein
893	SACI_RS00630	103919..104302	+	GCF_000012285.1	NC_007181.1	WP_176586671.1	127	+	arCOG02242	K	Sta1	Viral transcriptional activator, contains HTH domain		YP_009216766.1	3.99e-21
894	SACI_RS00635	104311..105249	+	GCF_000012285.1	NC_007181.1	WP_011277058.1	312		arCOG03016	M	WcaG	Nucleoside-diphosphate-sugar epimerase
895	SACI_RS00640	105251..106054	-	GCF_000012285.1	NC_007181.1	WP_011277059.1	267		arCOG01619	R	ARA1	Aldo/keto reductase, related to diketogulonate reductase
896	SACI_RS00645	106051..107295	-	GCF_000012285.1	NC_007181.1	WP_011277060.1	414		arCOG01068	C	Lpd	Pyruvate/2-oxoglutarate dehydrogenase complex, dihydrolipoamide dehydrogenase (E3) component or related enzyme
897	===	SACI_RS00925	7	GCF_000012285.1	NC_007181.1					S	-	Uncharacterized protein
898	SACI_RS00910	153665..154324	+	GCF_000012285.1	NC_007181.1	WP_011277109.1	219		arCOG02097	E	AroD	3-dehydroquinate dehydratase
899	SACI_RS00915	154288..154590	-	GCF_000012285.1	NC_007181.1	WP_011277110.1	100		arCOG02853	P	{NirD}	Ferredoxin subunit of nitrite reductase or ring-hydroxylating dioxygenase
900	SACI_RS00920	154751..155041	+	GCF_000012285.1	NC_007181.1	WP_011277111.1	96		arCOG08334	S	-	Uncharacterized protein
901	SACI_RS00925	155041..156696	+	GCF_000012285.1	NC_007181.1	WP_011277112.1	551	+	arCOG00770	L	DinG	Rad3-related DNA helicase		AAQ94373.1	4.18e-30
902	SACI_RS00930	156693..157496	+	GCF_000012285.1	NC_007181.1	WP_011277113.1	267		arCOG04235	O	-	Thioredoxin/glutaredoxin
903	SACI_RS00935	157512..157739	+	GCF_000012285.1	NC_007181.1	WP_011277114.1	75		arCOG02074	P	TusA	TusA-related sulfurtransferase
904	SACI_RS00940	157840..158475	+	GCF_000012285.1	NC_007181.1	WP_011277115.1	211		arCOG04147	P	SodA	Superoxide dismutase
905	===	SACI_RS01075	7	GCF_000012285.1	NC_007181.1					S	-	Uncharacterized protein
906	SACI_RS01060	180060..181058	-	GCF_000012285.1	NC_007181.1	WP_011277139.1	332		arCOG00755	E	DadA	Glycine/D-amino acid oxidase (deaminating)
907	SACI_RS01065	181095..181892	+	GCF_000012285.1	NC_007181.1	WP_011277140.1	265		arCOG01830	R	-	Predicted nucleotidyltransferase
908	SACI_RS01070	181889..182425	+	GCF_000012285.1	NC_007181.1	WP_011277141.1	178		arCOG00214	H	MoaB	Molybdopterin biosynthesis enzyme
909	SACI_RS01075	182422..182907	+	GCF_000012285.1	NC_007181.1	WP_011277142.1	161	+	arCOG05320	R	-	Predicted membrane-bound metal-dependent hydrolase		ALG97016.1	1.28e-27
910	SACI_RS01080	183419..183733	-	GCF_000012285.1	NC_007181.1	WP_015385385.1	104		arCOG03721	V	-	HEPN domain containing protein, PaREP1/PaREP8 family
911	SACI_RS01085	183747..184130	-	GCF_000012285.1	NC_007181.1	WP_011277144.1	127		arCOG03721	V	-	HEPN domain containing protein, PaREP1/PaREP8 family
912	SACI_RS01090	186300..187166	+	GCF_000012285.1	NC_007181.1	WP_011277145.1	288		arCOG04172	EM	DapA	4-hydroxy-tetrahydrodipicolinate synthase/N-acetylneuraminate lyase
913	===	SACI_RS01335	7	GCF_000012285.1	NC_007181.1					S	-	Uncharacterized protein
914	SACI_RS01320	228453..229148	-	GCF_000012285.1	NC_007181.1	WP_011277189.1	231		arCOG00500	R	ElaC	Metal-dependent hydrolase of the beta-lactamase superfamily
915	SACI_RS01325	229242..230108	-	GCF_000012285.1	NC_007181.1	WP_011277190.1	288		arCOG00014	G	RbsK	Sugar kinase, ribokinase family
916	SACI_RS01330	230105..231292	-	GCF_000012285.1	NC_007181.1	WP_015385396.1	395		arCOG00020	H	ThiD	Hydroxymethylpyrimidine/phosphomethylpyrimidine kinase
917	SACI_RS01335	231354..231965	-	GCF_000012285.1	NC_007181.1	WP_011277192.1	203	+	arCOG00790	V	Cas4	CRISPR-associated protein Cas4, RecB family exonuclease		AAL27717.1	7.17e-13
918	SACI_RS01340	231969..233144	-	GCF_000012285.1	NC_007181.1	WP_011277193.1	391		arCOG01389	M	-	Glycosyl transferase family 2
919	SACI_RS01345	233183..233515	+	GCF_000012285.1	NC_007181.1	WP_015385397.1	110		arCOG07177	S	-	Uncharacterized protein
920	SACI_RS01350	233532..234461	+	GCF_000012285.1	NC_007181.1	WP_011277195.1	309		arCOG00969	R	-	Predicted hydrolase (metallo-beta-lactamase superfamily)
921	===	SACI_RS01770	7	GCF_000012285.1	NC_007181.1					S	-	Uncharacterized protein
922	SACI_RS01755	302192..303019	-	GCF_000012285.1	NC_007181.1	WP_011277277.1	275		arCOG03842	R	-	TlpA/TrxA-like family protein
923	SACI_RS01760	303121..304209	+	GCF_000012285.1	NC_007181.1	WP_011277278.1	362		arCOG07181	R	-	Extracellular solute-binding protein with Ig-fold domain
924	SACI_RS01765	304321..305724	-	GCF_000012285.1	NC_007181.1	WP_011277279.1	467		arCOG01717	J	GatA	Asp-tRNAAsn/Glu-tRNAGln amidotransferase A subunit or related amidase
925	SACI_RS01770	305965..306162	-	GCF_000012285.1	NC_007181.1	WP_011277280.1	65	+	arCOG05888	L	-	Chromosomal protein Sac7d/Sso7d, leucine zipper		AME30091.1	1.16e-27
926	SACI_RS01775	306262..308013	-	GCF_000012285.1	NC_007181.1	WP_011277281.1	583		arCOG01491	C	FdhA	Anaerobic dehydrogenase
927	SACI_RS01780	308088..309284	-	GCF_000012285.1	NC_007181.1	WP_011277282.1	398		arCOG01953	P	KefB	Potassium-efflux system protein KefB
928	SACI_RS01785	309342..310304	+	GCF_000012285.1	NC_007181.1	WP_011277283.1	320		arCOG05922	S	-	Uncharacterized protein
929	===	SACI_RS02160	14	GCF_000012285.1	NC_007181.1					S	-	Uncharacterized protein
930	SACI_RS02145	378298..378867	+	GCF_000012285.1	NC_007181.1	WP_011277357.1	189		arCOG01038	F	Fap7	Broad-specificity NMP kinase
931	SACI_RS02150	378880..379767	+	GCF_000012285.1	NC_007181.1	WP_011277358.1	295		arCOG00585	O	Mrp	Fe-S cluster carrier ATPase, Mrp/ApbC/NBP35 family
932	SACI_RS02155	379764..379976	-	GCF_000012285.1	NC_007181.1	WP_015385431.1	70		arCOG08343	K	-	Transcriptional regulator, contains HTH domain
933	SACI_RS02160	380078..380428	+	GCF_000012285.1	NC_007181.1	WP_011277360.1	116	+	arCOG02242	K	Sta1	Viral transcriptional activator, contains HTH domain
934	SACI_RS02165	380399..381118	-	GCF_000012285.1	NC_007181.1	WP_048054420.1	239		arCOG00474	H	FAU1	5-formyltetrahydrofolate cyclo-ligase
935	SACI_RS02170	381108..381671	-	GCF_000012285.1	NC_007181.1	WP_011277362.1	187		arCOG01947	E	LysE	Lysine efflux protein
936	SACI_RS02175	381830..382318	+	GCF_000012285.1	NC_007181.1	WP_011277363.1	162		arCOG03358	K	-	Protein containing HTH domain of resolvase family
937	SACI_RS02180	382309..383454	-	GCF_000012285.1	NC_007181.1	WP_011277364.1	381		arCOG01887	J	TrpS	Tryptophanyl-tRNA synthetase
938	SACI_RS02185	383513..384157	-	GCF_000012285.1	NC_007181.1	WP_011277365.1	214		arCOG00452	D	ESCRTIII	Archaeal division protein CdvB, Snf7/Vps24/ESCRT-III family
939	SACI_RS02190	384233..384937	+	GCF_000012285.1	NC_007181.1	WP_015385432.1	234		arCOG01254	J	AlaX	Ser-tRNA(Ala) deacylase AlaX (editing enzyme)
940	SACI_RS02195	385017..385448	-	GCF_000012285.1	NC_007181.1	WP_011277366.1	143	+	arCOG02228	I	GtrA	GtrA-like flippase		CDF81342.1	1.17e-36
941	SACI_RS02200	385508..386461	-	GCF_000012285.1	NC_007181.1	WP_011277367.1	317		arCOG04273	E	HisC	Histidinol-phosphate/aromatic aminotransferase or cobyric acid decarboxylase
942	SACI_RS02205	386458..387045	-	GCF_000012285.1	NC_007181.1	WP_015385827.1	195		arCOG02271	K	-	Transcriptional regulator, contains HTH domain
943	SACI_RS02210	387109..387423	+	GCF_000012285.1	NC_007181.1	WP_011277369.1	104		arCOG04548	C	-	Ferredoxin
944	===	SACI_RS02300	20	GCF_000012285.1	NC_007181.1					S	-	Uncharacterized protein
945	SACI_RS02285	399028..399954	-	GCF_000012285.1	NC_007181.1	WP_011277382.1	308		arCOG00073	E	CysH/DndC	PAPS reductase related enzyme fused to RNA-binding PUA domain and ferredoxin domain		AME30111.1	1.13e-08
946	SACI_RS02290	399956..400609	-	GCF_000012285.1	NC_007181.1	WP_011277383.1	217		arCOG10008	X	-	Viral/Archaeal nuclease		AAQ73256.1	1.31e-80
947	SACI_RS02295	400738..400947	-	GCF_000012285.1	NC_007181.1	WP_015385435.1	69		arCOG14390	S	-	Uncharacterized protein
948	SACI_RS02300	400929..401078	-	GCF_000012285.1	NC_007181.1	WP_011277384.1	49	+	arCOG03846	V	-	CopG/MetJ, RHH domain containing DNA-binding protein, often an antitoxin in Type II toxin-antitoxin systems		AAQ94380.1	2.86e-05
949	SACI_RS02305	401100..401420	-	GCF_000012285.1	NC_007181.1	WP_015385437.1	106	+	arCOG07716	S	-	SWIM Zn-finger		CDF81344.1	1.49e-05
950	SACI_RS02310	401417..401770	-	GCF_000012285.1	NC_007181.1	WP_011277386.1	117	+	arCOG07717	K	-	Transcriptional regulator, xre family
951	SACI_RS02315	402058..402294	-	GCF_000012285.1	NC_007181.1	WP_230937882.1	78	+	arCOG07901	K	-	Predicted transcriptional regulator, contains HTH domain		YP_009216760.1	2.18e-21
952	SACI_RS02320	402468..402758	+	GCF_000012285.1	NC_007181.1	WP_011277388.1	96	+	arCOG07901	K	-	Predicted transcriptional regulator, contains HTH domain		YP_009216760.1	1.54e-16
953	SACI_RS02325	402755..403321	+	GCF_000012285.1	NC_007181.1	WP_011277389.1	188		arCOG09998	S	-	Uncharacterized protein		AIZ11381.1	5.54e-37
954	SACI_RS02330	403917..404216	+	GCF_000012285.1	NC_007181.1	WP_011277390.1	99	+	arCOG00732	K	MarR	Transcriptional regulator, MarR family		ACZ35786.1	6.2e-08
955	SACI_RS02335	404226..404513	-	GCF_000012285.1	NC_007181.1	WP_011277391.1	95	+	arCOG03423	K	MarR	Transcriptional regulator, MarR family
956	SACI_RS02340	404875..405324	+	GCF_000012285.1	NC_007181.1	WP_015385440.1	149		arCOG07184	S	-	Uncharacterized protein
957	SACI_RS11795	405327..405494	-	GCF_000012285.1	NC_007181.1	WP_011277393.1	55		arCOG07185	V	-	MazE/AbrB family anitoxin
958	SACI_RS02345	405583..405888	+	GCF_000012285.1	NC_007181.1	WP_011277394.1	101	+	arCOG08377	S	-	Uncharacterized protein
959	SACI_RS02350	405920..407224	+	GCF_000012285.1	NC_007181.1	WP_011277395.1	434		arCOG00683	X	-	Transposable element, IS605 OrfB family, contains RNAse H fold nuclease and Zn finger domains		AON96453.1	3.94e-86
960	SACI_RS02355	407221..407430	-	GCF_000012285.1	NC_007181.1	WP_011277396.1	69		arCOG14392	K	-	Transcriptional regultor, MarR family
961	SACI_RS02360	407482..407775	-	GCF_000012285.1	NC_007181.1	WP_011277397.1	97	+	arCOG03423	K	MarR	Transcriptional regulator, MarR family		AAQ94378.1	4.61e-05
962	SACI_RS02370	408515..409345	+	GCF_000012285.1	NC_007181.1	WP_011277399.1	276		arCOG14394	S	-	Uncharacterized protein
963	SACI_RS02375	409591..410127	-	GCF_000012285.1	NC_007181.1	WP_011277400.1	178		arCOG06959	S	-	Uncharacterized protein
964	SACI_RS02380	410152..410490	-	GCF_000012285.1	NC_007181.1	WP_015385441.1	112		arCOG14395	S	-	Uncharacterized protein
965	===	SACI_RS02405	11	GCF_000012285.1	NC_007181.1					S	-	Uncharacterized protein
966	SACI_RS02390	412079..412927	+	GCF_000012285.1	NC_007181.1	WP_011277403.1	282		arCOG07186	V	-	PIN domain
967	SACI_RS02395	413083..413667	-	GCF_000012285.1	NC_007181.1	WP_011277404.1	194		arCOG11544	S	-	Uncharacterized protein
968	SACI_RS02400	413893..414747	-	GCF_000012285.1	NC_007181.1	WP_011277405.1	284		arCOG07718	S	-	Uncharacterized protein
969	SACI_RS02405	414882..415328	-	GCF_000012285.1	NC_007181.1	WP_011277406.1	148	+	arCOG00724	K	-	Transcriptional regulator, PadR family		AIZ11390.1	3.1e-26
970	SACI_RS12020	415473..415625	+	GCF_000012285.1	NC_007181.1	WP_011277407.1	50	+	arCOG07934	V	-	MazE/AbrB family anitoxin		ARQ96370.1	4.18e-08
971	SACI_RS02410	415699..416682	-	GCF_000012285.1	NC_007181.1	WP_011277408.1	327		arCOG07718	S	-	Uncharacterized protein
972	SACI_RS02415	416669..417130	-	GCF_000012285.1	NC_007181.1	WP_011277409.1	153	+	arCOG00724	K	-	Transcriptional regulator, PadR family		AIZ11390.1	3.53e-29
973	SACI_RS12025	417271..417429	+	GCF_000012285.1	NC_007181.1	WP_011277410.1	52	+	arCOG07934	V	-	MazE/AbrB family anitoxin
974	SACI_RS02420	417681..417860	+	GCF_000012285.1	NC_007181.1	WP_011277411.1	59			S	-	Uncharacterized protein		AON96453.1	1.99e-14
975	SACI_RS02425	417900..418895	+	GCF_000012285.1	NC_007181.1	WP_011277412.1	331		arCOG00683	X	-	Transposable element, IS605 OrfB family, contains RNAse H fold nuclease and Zn finger domains		AON96453.1	4.57e-134
976	SACI_RS02435	419324..419875	+	GCF_000012285.1	NC_007181.1	WP_230937879.1	183		arCOG08560	O	HtpX	Zn-dependent protease with chaperone function
977	===	SACI_RS11535	9	GCF_000012285.1	NC_007181.1					S	-	Uncharacterized protein
978	SACI_RS02475	424334..425845	+	GCF_000012285.1	NC_007181.1	WP_230937877.1	503		arCOG04035	U	VirB4	Type IV secretory pathway, VirB4 component
979	SACI_RS11530	425847..426110	+	GCF_000012285.1	NC_007181.1	WP_011277422.1	87		arCOG14398	S	-	Uncharacterized protein
980	SACI_RS02480	426068..426739	-	GCF_000012285.1	NC_007181.1	WP_011277423.1	223		arCOG08346	S	-	Uncharacterized protein
981	SACI_RS11535	426819..427622	-	GCF_000012285.1	NC_007181.1	WP_015385446.1	267	+	arCOG01244	X	-	Integrase/Recombinase, including suicidal integrases		AAQ73251.1	4.11e-99
982	SACI_RS02495	428113..429474	-	GCF_000012285.1	NC_007181.1	WP_011277424.1	453		arCOG03166	V	-	AAA+ superfamily ATPase fused to HTH and RecB nuclease domains
983	SACI_RS02510	431631..431930	-	GCF_000012285.1	NC_007181.1	WP_011277425.1	99	+	arCOG00732	K	MarR	Transcriptional regulator, MarR family
984	SACI_RS02515	431941..432504	-	GCF_000012285.1	NC_007181.1	WP_015385449.1	187		arCOG14401	S	-	Uncharacterized membrane protein
985	SACI_RS02520	432501..433202	-	GCF_000012285.1	NC_007181.1	WP_230937875.1	233		arCOG00298	Q	-	McbC-like oxidoreductase, duplicated domains (non-ribosomal peptide synthetase component)
986	SACI_RS02525	433208..434512	-	GCF_000012285.1	NC_007181.1	WP_011277428.1	434		arCOG02882	J	YcaO	Ribosomal protein S12 methylthiotransferase accessory factor YcaO
987	===	SACI_RS11570	7	GCF_000012285.1	NC_007181.1					S	-	Uncharacterized protein
988	SACI_RS03230	539319..540464	-	GCF_000012285.1	NC_007181.1	WP_011277563.1	381		arCOG07189	S	-	Uncharacterized membrane protein
989	SACI_RS03235	540470..541363	-	GCF_000012285.1	NC_007181.1	WP_011277564.1	297		arCOG07190	S	-	Uncharacterized protein
990	SACI_RS03240	541758..542003	+	GCF_000012285.1	NC_007181.1	WP_015385472.1	81		arCOG06915	X	-	Primase-polymerase (primpol) domain containing protein
991	SACI_RS11570	542365..542577	+	GCF_000012285.1	NC_007181.1	WP_148149029.1	70	+	arCOG07277	X	-	SSV associated protein, ORF D-335		AAR27905.1	5.35e-06
992	SACI_RS03250	542684..542992	-	GCF_000012285.1	NC_007181.1	WP_011277566.1	102		arCOG01758	J	RpsJ	Ribosomal protein S10
993	SACI_RS03255	543018..544325	-	GCF_000012285.1	NC_007181.1	WP_011277567.1	435		arCOG01561	J	TEF1	Translation elongation factor EF-1 alpha, GTPase
994	SACI_RS03260	544383..544970	-	GCF_000012285.1	NC_007181.1	WP_011277568.1	195		arCOG04254	J	RpsG	Ribosomal protein S7
995	===	SACI_RS03535	7	GCF_000012285.1	NC_007181.1					S	-	Uncharacterized protein
996	SACI_RS03520	591228..592064	+	GCF_000012285.1	NC_007181.1	WP_015385486.1	278		arCOG01467	V	-	ABC-type multidrug transport system, permease component
997	SACI_RS03525	592061..592852	+	GCF_000012285.1	NC_007181.1	WP_011277617.1	263		arCOG00194	V	CcmA	ABC-type multidrug transport system, ATPase component
998	SACI_RS03530	592836..593333	+	GCF_000012285.1	NC_007181.1	WP_015385487.1	165		arCOG14418	S	-	Uncharacterized membrane protein
999	SACI_RS03535	593330..593644	+	GCF_000012285.1	NC_007181.1	WP_011277619.1	104	+	arCOG00732	K	MarR	Transcriptional regulator, MarR family
1000	SACI_RS03545	594570..594797	-	GCF_000012285.1	NC_007181.1	WP_024083350.1	75		arCOG08309	S	-	Uncharacterized protein
1001	SACI_RS03550	594856..595146	+	GCF_000012285.1	NC_007181.1	WP_011277621.1	96		arCOG14419	S	-	Uncharacterized protein
1002	SACI_RS03555	595153..596007	+	GCF_000012285.1	NC_007181.1	WP_011277622.1	284		arCOG05933	R	-	Rossmann-fold NAD(P)(+)-binding protein
1003	===	SACI_RS11590	7	GCF_000012285.1	NC_007181.1					S	-	Uncharacterized protein
1004	SACI_RS03855	645240..645635	-	GCF_000012285.1	NC_007181.1	WP_011277677.1	131		arCOG04124	J	-	Trm112 RNA methyltransferase activating protein
1005	SACI_RS03860	645632..646996	-	GCF_000012285.1	NC_007181.1	WP_011277678.1	454		arCOG00767	G	{ManB}	Phosphomannomutase
1006	SACI_RS03865	647232..648290	-	GCF_000012285.1	NC_007181.1	WP_011277679.1	352		arCOG01411	M	RfaG	Glycosyltransferase		CAJ31547.1	5e-05
1007	SACI_RS11590	648645..648803	+	GCF_000012285.1	NC_007181.1	WP_230937970.1	52	+	arCOG07277	X	-	SSV associated protein, ORF D-335		ACZ35794.1	1.78e-07
1008	SACI_RS03875	648880..649443	-	GCF_000012285.1	NC_007181.1	WP_011277680.1	187		arCOG00110	J	RsmC	16S RNA G1207 methylase RsmC
1009	SACI_RS03880	649445..650152	-	GCF_000012285.1	NC_007181.1	WP_015385501.1	235		arCOG00987	J	TruB	Pseudouridine synthase
1010	SACI_RS03885	650217..650408	-	GCF_000012285.1	NC_007181.1	WP_230937969.1	63		arCOG06042	J	TruB	DKCLD domain, TruB/PUA associated
1011	===	SACI_RS04210	7	GCF_000012285.1	NC_007181.1					S	-	Uncharacterized protein
1012	SACI_RS04195	704349..705005	+	GCF_000012285.1	NC_007181.1	WP_015385513.1	218		arCOG05945	P	EcfT	Energy-coupling factor transporter, membrane component
1013	SACI_RS04200	704955..706073	-	GCF_000012285.1	NC_007181.1	WP_011277747.1	372		arCOG00185	O	GsiA	ABC-type glutathione transport system ATPase component, contains duplicated ATPase domain
1014	SACI_RS04205	706323..707528	-	GCF_000012285.1	NC_007181.1	WP_230937968.1	401		arCOG05946	S	-	Uncharacterized protein
1015	SACI_RS04210	708228..708533	+	GCF_000012285.1	NC_007181.1	WP_015385514.1	101	+	arCOG01055	K	Sso10a	HTH domain containing protein possibly involved in chromatine organization, Sso10a family		AIZ11391.1	1.35e-27
1016	SACI_RS04215	708813..710294	+	GCF_000012285.1	NC_007181.1	WP_011277750.1	493		arCOG04397	P	AmtB	Ammonia permease
1017	SACI_RS04220	710350..711231	-	GCF_000012285.1	NC_007181.1	WP_011277751.1	293		arCOG01143	T	ApaH	Serine/threonine protein phosphatase PP2A family
1018	SACI_RS04225	711318..712505	+	GCF_000012285.1	NC_007181.1	WP_011277752.1	395		arCOG01168	M	RspA	L-alanine-DL-glutamate epimerase or related enzyme of enolase superfamily
1019	===	SACI_RS04500	7	GCF_000012285.1	NC_007181.1					S	-	Uncharacterized protein
1020	SACI_RS04485	752417..753028	+	GCF_000012285.1	NC_007181.1	WP_011277803.1	203		arCOG04303	H	FolK	6-hydroxymethyl-7,8-dihydropterin pyrophosphokinase MptE (tetrahydrofolate and tetrahydromethanopterin biosynthesis)
1021	SACI_RS04490	753048..754208	+	GCF_000012285.1	NC_007181.1	WP_011277804.1	386		arCOG02092	E	LeuA	Isopropylmalate/homocitrate/citramalate synthase
1022	SACI_RS04495	754205..754825	+	GCF_000012285.1	NC_007181.1	WP_011277805.1	206		arCOG00497	R	-	Zn-dependent hydrolase of the beta-lactamase fold
1023	SACI_RS04500	754815..754991	-	GCF_000012285.1	NC_007181.1	WP_011277806.1	58	+	arCOG03845	K	aCcr1	RHH domain containing DNA-binding protein, regulator of cell cycle		AAS89075.1	1.78e-23
1024	SACI_RS04505	755140..755454	+	GCF_000012285.1	NC_007181.1	WP_011277807.1	104		arCOG04165	K	-	Transcriptional regulator, contains N-terminal RHH domain
1025	SACI_RS04510	755607..755834	-	GCF_000012285.1	NC_007181.1	WP_011277808.1	75		arCOG01117	K	-	Lrp/AsnC family C-terminal domain
1026	SACI_RS04515	755871..757052	-	GCF_000012285.1	NC_007181.1	WP_011277809.1	393		arCOG01462	C	NatB	ABC-type Na+ efflux pump, permease component
1027	===	SACI_RS04830	7	GCF_000012285.1	NC_007181.1					S	-	Uncharacterized protein
1028	SACI_RS04815	808358..810472	+	GCF_000012285.1	NC_007181.1	WP_011277868.1	704		arCOG01167	C	CoxL	Aerobic-type carbon monoxide dehydrogenase, large subunit CoxL/CutL homolog
1029	SACI_RS04820	810474..810962	+	GCF_000012285.1	NC_007181.1	WP_011277869.1	162		arCOG00985	J	Tma20	Predicted RNA-binding protein, contains PUA domain
1030	SACI_RS04825	810925..811593	+	GCF_000012285.1	NC_007181.1	WP_011277870.1	222		arCOG00895	M	-	Glycosyl transferase family 2		AIZ11394.1	3.52e-69
1031	SACI_RS04830	811574..811897	-	GCF_000012285.1	NC_007181.1	WP_011277871.1	107	+	arCOG05961	L	Sul12a	Chromosomal DNA binding protein, contains wHTH domain		CAQ58453.1	4.31e-10
1032	SACI_RS04835	811959..812912	+	GCF_000012285.1	NC_007181.1	WP_011277872.1	317		arCOG01035	E	ProC	Alanine dehydrogenase/(1)-pyrroline-2-carboxylate reductase ProC
1033	SACI_RS04840	812885..814024	+	GCF_000012285.1	NC_007181.1	WP_011277873.1	379		arCOG00492	K	ARO8	Transcriptional regulators containing a DNA-binding HTH domain and an aminotransferase domain (MocR family)
1034	SACI_RS04845	814014..815066	-	GCF_000012285.1	NC_007181.1	WP_011277874.1	350		arCOG01000	E	PepP	Xaa-Pro aminopeptidase
1035	===	SACI_RS05100	7	GCF_000012285.1	NC_007181.1					S	-	Uncharacterized protein
1036	SACI_RS05085	869143..869940	+	GCF_000012285.1	NC_007181.1	WP_011277924.1	265		arCOG05371	R	-	Putative permease of uncharacterized ABC transporter
1037	SACI_RS05090	869942..870712	+	GCF_000012285.1	NC_007181.1	WP_011277925.1	256		arCOG05372	P	ZnuC	ABC-type Mn/Zn transport system, ATPase component
1038	SACI_RS05095	870714..871331	+	GCF_000012285.1	NC_007181.1	WP_011277926.1	205		arCOG05963	R	-	Membrane component of uncharacterized ABC transporter
1039	SACI_RS05100	871321..871626	+	GCF_000012285.1	NC_007181.1	WP_011277927.1	101	+	arCOG00732	K	MarR	Transcriptional regulator, MarR family
1040	SACI_RS05105	871834..872922	+	GCF_000012285.1	NC_007181.1	WP_011277928.1	362		arCOG01707	I	CaiA	Acyl-CoA dehydrogenase
1041	SACI_RS05110	872954..873391	+	GCF_000012285.1	NC_007181.1	WP_011277929.1	145		arCOG00774	I	Mch	Mesaconyl-CoA hydratase (Acyl dehydratase family)
1042	SACI_RS05115	873384..874187	-	GCF_000012285.1	NC_007181.1	WP_011277930.1	267		arCOG04350	I	CaiA	Acyl-CoA dehydrogenase
1043	===	SACI_RS05810	17	GCF_000012285.1	NC_007181.1					S	-	Uncharacterized protein
1044	SACI_RS05795	1036327..1036800	+	GCF_000012285.1	NC_007181.1	WP_011278064.1	157		arCOG03772	L	-	Predicted DNA binding protein, Pae2254 family
1045	SACI_RS05800	1036824..1037123	-	GCF_000012285.1	NC_007181.1	WP_011278065.1	99			S	-	Uncharacterized protein
1046	SACI_RS05805	1037393..1037770	+	GCF_000012285.1	NC_007181.1	WP_011278066.1	125		arCOG07849	J	-	Ribosome associated protein L45A
1047	SACI_RS05810	1037782..1038165	-	GCF_000012285.1	NC_007181.1	WP_011278067.1	127	+	arCOG02242	K	Sta1	Viral transcriptional activator, contains HTH domain		YP_009216766.1	6.25e-14
1048	SACI_RS05815	1038318..1039313	+	GCF_000012285.1	NC_007181.1	WP_011278068.1	331		arCOG04233	P	FepB	ABC-type Fe3+-hydroxamate transport system, periplasmic component
1049	SACI_RS05820	1039531..1040529	+	GCF_000012285.1	NC_007181.1	WP_011278069.1	332		arCOG01007	P	FepD	ABC-type Fe3+-siderophore transport system, permease component
1050	SACI_RS05825	1040510..1041169	+	GCF_000012285.1	NC_007181.1	WP_011278070.1	219		arCOG00198	P	FepC	ABC-type cobalamin/Fe3+-siderophores transport system, ATPase component
1051	SACI_RS05830	1041456..1041827	+	GCF_000012285.1	NC_007181.1	WP_011278071.1	123	+	arCOG02242	K	Sta1	Viral transcriptional activator, contains HTH domain		YP_009216766.1	1.19e-13
1052	SACI_RS05835	1041824..1042045	-	GCF_000012285.1	NC_007181.1	WP_015385578.1	73		arCOG00998	K	LSM1	Small nuclear ribonucleoprotein (snRNP) homolog
1053	SACI_RS05840	1042172..1042501	+	GCF_000012285.1	NC_007181.1	WP_011278073.1	109		arCOG07207	S	-	Uncharacterized protein
1054	SACI_RS05845	1042482..1043012	-	GCF_000012285.1	NC_007181.1	WP_011278074.1	176		arCOG07208	S	-	Uncharacterized protein
1055	SACI_RS05850	1043234..1044526	+	GCF_000012285.1	NC_007181.1	WP_011278075.1	430		arCOG02840	L	PhrB	Deoxyribodipyrimidine photolyase
1056	SACI_RS05855	1044560..1045915	-	GCF_000012285.1	NC_007181.1	WP_011278076.1	451		arCOG03738	R	-	P-loop ATPase superfamily protein
1057	SACI_RS05860	1045922..1046425	-	GCF_000012285.1	NC_007181.1	WP_011278077.1	167	+	arCOG03737	K	-	Transcriptional regulator of GntR family		AON96442.1	4.17e-18
1058	SACI_RS05865	1046719..1047375	-	GCF_000012285.1	NC_007181.1	WP_011278078.1	218		arCOG01128	K	TenA	Transcriptional activator TenA
1059	SACI_RS05870	1047426..1049072	-	GCF_000012285.1	NC_007181.1	WP_011278079.1	548		arCOG03701	S	-	Uncharacterized membrane protein, DUF2029 family		AON96479.1	6.84e-06
1060	SACI_RS05875	1049193..1049960	-	GCF_000012285.1	NC_007181.1	WP_011278080.1	255		arCOG01259	I	FabG	Short-chain alcohol dehydrogenase
1061	===	SACI_RS05925	7	GCF_000012285.1	NC_007181.1					S	-	Uncharacterized protein
1062	SACI_RS05910	1054659..1055411	+	GCF_000012285.1	NC_007181.1	WP_011278087.1	250		arCOG03038	R	-	TPR repeats containing protein
1063	SACI_RS05915	1055391..1056674	-	GCF_000012285.1	NC_007181.1	WP_011278088.1	427		arCOG01521	Q	-	Phytoene dehydrogenase or related enzyme
1064	SACI_RS05920	1056679..1057101	-	GCF_000012285.1	NC_007181.1	WP_011278089.1	140		arCOG00777	Q	PaaI	HGG motif-containing thioesterase, possibly involved in aromatic compounds catabolism
1065	SACI_RS05925	1057460..1057792	+	GCF_000012285.1	NC_007181.1	WP_015385581.1	110	+	arCOG02242	K	Sta1	Viral transcriptional activator, contains HTH domain		YP_009216766.1	8.68e-14
1066	SACI_RS05930	1057796..1058398	-	GCF_000012285.1	NC_007181.1	WP_011278091.1	200		arCOG05974	S	-	Uncharacterized protein
1067	SACI_RS05935	1058408..1059379	+	GCF_000012285.1	NC_007181.1	WP_015385582.1	323		arCOG01032	I	ERG8	Phosphomevalonate kinase
1068	SACI_RS05940	1059369..1060346	+	GCF_000012285.1	NC_007181.1	WP_011278093.1	325		arCOG02937	I	MVD1	Mevalonate pyrophosphate decarboxylase
1069	===	SACI_RS06655	11	GCF_000012285.1	NC_007181.1					S	-	Uncharacterized protein
1070	SACI_RS06640	1184762..1185508	+	GCF_000012285.1	NC_007181.1	WP_011278223.1	248		arCOG04236	O	SufC	Cysteine desulfurase activator ATPase
1071	SACI_RS06645	1185579..1187018	+	GCF_000012285.1	NC_007181.1	WP_011278224.1	479		arCOG01715	O	SufB	Cysteine desulfurase activator SufB
1072	SACI_RS06650	1187019..1188188	+	GCF_000012285.1	NC_007181.1	WP_011278225.1	389		arCOG01715	O	SufB	Cysteine desulfurase activator SufB
1073	SACI_RS06655	1188258..1188389	+	GCF_000012285.1	NC_007181.1	WP_011278226.1	43	+	arCOG03846	V	-	CopG/MetJ, RHH domain containing DNA-binding protein, often an antitoxin in Type II toxin-antitoxin systems		AAQ94380.1	9.02e-06
1074	SACI_RS06665	1188647..1189630	+	GCF_000012285.1	NC_007181.1	WP_011278227.1	327		arCOG01458	C	Qor	NADPH:quinone reductase or related Zn-dependent oxidoreductase
1075	SACI_RS06675	1190366..1192222	-	GCF_000012285.1	NC_007181.1	WP_011278228.1	618		arCOG00487	J	ArgS	Arginyl-tRNA synthetase
1076	SACI_RS06680	1192276..1192473	+	GCF_000012285.1	NC_007181.1	WP_011278229.1	65		arCOG05983	S	-	Uncharacterized protein
1077	SACI_RS06685	1192460..1192849	+	GCF_000012285.1	NC_007181.1	WP_048054400.1	129	+	arCOG06043	S	-	Uncharacterized protein		QGA87218.1	6.05e-37
1078	SACI_RS06690	1192841..1193146	-	GCF_000012285.1	NC_007181.1	WP_015385608.1	101		arCOG03879	K	-	Predicted transcriptional regulator, contains HTH domain
1079	SACI_RS06695	1193291..1193635	+	GCF_000012285.1	NC_007181.1	WP_011278232.1	114		arCOG00569	S	-	Uncharacterized protein
1080	SACI_RS06700	1193673..1195349	-	GCF_000012285.1	NC_007181.1	WP_011278233.1	558		arCOG01257	O	GroEL	Chaperonin GroEL, HSP60 family
1081	===	SACI_RS06885	17	GCF_000012285.1	NC_007181.1					S	-	Uncharacterized protein
1082	SACI_RS06870	1225945..1227549	-	GCF_000012285.1	NC_007181.1	WP_238375756.1	534		arCOG02955	G	TreY	Maltooligosyl trehalose synthase
1083	SACI_RS06875	1227546..1229687	-	GCF_000012285.1	NC_007181.1	WP_011278267.1	713		arCOG02949	G	PulA	Bifunctional 4-alpha-glucanotransferase/ amylo-alpha-1,6-glucosidase
1084	SACI_RS06880	1229684..1231354	-	GCF_000012285.1	NC_007181.1	WP_011278268.1	556		arCOG02951	G	GlgB	1,4-alpha-glucan branching enzyme
1085	SACI_RS06885	1231688..1232518	+	GCF_000012285.1	NC_007181.1	WP_015385614.1	276	+	arCOG01244	X	-	Integrase/Recombinase, including suicidal integrases		AAQ73251.1	2.39e-60
1086	SACI_RS06890	1232594..1233118	+	GCF_000012285.1	NC_007181.1	WP_011278269.1	174		arCOG14440	S	-	Uncharacterized protein
1087	SACI_RS06895	1233266..1233892	+	GCF_000012285.1	NC_007181.1	WP_011278270.1	208		arCOG06951	S	-	Uncharacterized protein
1088	SACI_RS06900	1234257..1234739	-	GCF_000012285.1	NC_007181.1	WP_015385615.1	160		arCOG02134	X	-	Transposase
1089	SACI_RS11930	1235099..1235239	-	GCF_000012285.1	NC_007181.1	WP_155589489.1	46			S	-	Uncharacterized protein
1090	SACI_RS06905	1235415..1236089	+	GCF_000012285.1	NC_007181.1	WP_147127856.1	224		arCOG07724	S	-	Uncharacterized protein
1091	SACI_RS12065	1236349..1236489	-	GCF_000012285.1	NC_007181.1	WP_011278272.1	46	+	arCOG07934	V	-	MazE/AbrB family anitoxin		ARQ96370.1	1.1e-05
1092	SACI_RS06910	1236721..1238265	-	GCF_000012285.1	NC_007181.1	WP_011278273.1	514		arCOG03167	R	-	ATPase, AAA+ superfamily fused to HTH and PD-(DE)xK endonuclease domains
1093	SACI_RS06915	1238237..1238593	-	GCF_000012285.1	NC_007181.1	WP_011278274.1	118		arCOG14441	V	-	Antitoxin protein, MazE family
1094	SACI_RS06920	1238806..1239951	+	GCF_000012285.1	NC_007181.1	WP_011278275.1	381		arCOG11544	S	-	Uncharacterized protein
1095	SACI_RS11660	1240278..1240400	+	GCF_000012285.1	NC_007181.1	WP_230937977.1	40	+	arCOG07277	X	-	SSV associated protein, ORF D-335
1096	SACI_RS06930	1240567..1240923	-	GCF_000012285.1	NC_007181.1	WP_011278276.1	118		arCOG07224	S	-	Uncharacterized protein
1097	SACI_RS06940	1241078..1241713	-	GCF_000012285.1	NC_007181.1	WP_011278277.1	211		arCOG03229	R	-	PIN domain containing nuclease
1098	SACI_RS06945	1241676..1244399	-	GCF_000012285.1	NC_007181.1	WP_011278278.1	907		arCOG01255	J	AlaS	Alanyl-tRNA synthetase
1099	===	SACI_RS07275	13	GCF_000012285.1	NC_007181.1					S	-	Uncharacterized protein
1100	SACI_RS07255	1297720..1298100	+	GCF_000012285.1	NC_007181.1	WP_011278341.1	126		arCOG01751	J	Rpl7Ae	Ribosomal protein L7AE
1101	SACI_RS07260	1298708..1300150	+	GCF_000012285.1	NC_007181.1	WP_011278342.1	480		arCOG02682	G	-	MFS family permease
1102	SACI_RS07270	1300761..1302815	-	GCF_000012285.1	NC_007181.1	WP_011278343.1	684		arCOG09713	K	-	Transcriptional regulator, contains ATP-binding and MarR family HTH domains		AAQ94374.1	1.74e-15
1103	SACI_RS07275	1302812..1303165	-	GCF_000012285.1	NC_007181.1	WP_011278344.1	117	+	arCOG08349	S	-	Uncharacterized protein		AZG04080.1	2.93e-21
1104	SACI_RS07280	1303143..1303466	-	GCF_000012285.1	NC_007181.1	WP_011278345.1	107		arCOG05989	K	-	Transcriptional regulator, xre family
1105	SACI_RS07285	1303579..1303893	-	GCF_000012285.1	NC_007181.1	WP_011278346.1	104	+	arCOG08377	S	-	Uncharacterized protein
1106	SACI_RS11860	1303973..1304149	+	GCF_000012285.1	NC_007181.1	WP_011278347.1	58		arCOG07185	V	-	MazE/AbrB family anitoxin
1107	SACI_RS07290	1304369..1304752	+	GCF_000012285.1	NC_007181.1	WP_011278348.1	127		arCOG14442	S	-	Uncharacterized protein
1108	SACI_RS07295	1304997..1305188	+	GCF_000012285.1	NC_007181.1	WP_011278349.1	63		arCOG14443	S	-	Uncharacterized protein
1109	SACI_RS07300	1305203..1305877	-	GCF_000012285.1	NC_007181.1	WP_232463142.1	224	+	arCOG01244	X	-	Integrase/Recombinase, including suicidal integrases		AAQ73251.1	3.52e-46
1110	SACI_RS12255	1306357..1306566	+	GCF_000012285.1	NC_007181.1	WP_230937948.1	69		arCOG01247	L	XerD	Site-specific recombinase XerD
1111	SACI_RS12260	1306579..1307004	+	GCF_000012285.1	NC_007181.1	WP_230937947.1	141		arCOG01247	L	XerD	Site-specific recombinase XerD
1112	SACI_RS07310	1307366..1309288	+	GCF_000012285.1	NC_007181.1	WP_011278350.1	640		arCOG03670	E	-	Thermopsin-like protease
1113	===	SACI_RS07425	7	GCF_000012285.1	NC_007181.1					S	-	Uncharacterized protein
1114	SACI_RS07410	1328343..1329353	+	GCF_000012285.1	NC_007181.1	WP_011278370.1	336		arCOG04075	H	SNZ1	Pyridoxine biosynthesis enzyme
1115	SACI_RS07415	1329355..1329957	+	GCF_000012285.1	NC_007181.1	WP_011278371.1	200		arCOG00034	H	PDX2	Predicted glutamine amidotransferase involved in pyridoxine biosynthesis
1116	SACI_RS07420	1330004..1331536	+	GCF_000012285.1	NC_007181.1	WP_011278372.1	510		arCOG04116	L	PinA	ATPase of PilT family involved in Holliday junction resolution
1117	SACI_RS07425	1331529..1331960	-	GCF_000012285.1	NC_007181.1	WP_011278373.1	143	+	arCOG00919	L	-	Holliday junction resolvase, archaeal type		ALG96892.1	9.72e-05
1118	SACI_RS07430	1331979..1332977	-	GCF_000012285.1	NC_007181.1	WP_011278374.1	332		arCOG04465	E	IlvC	Ketol-acid reductoisomerase
1119	SACI_RS07435	1332958..1333353	-	GCF_000012285.1	NC_007181.1	WP_011278375.1	131		arCOG05991	E	-	ACT domain
1120	SACI_RS07440	1333331..1335049	-	GCF_000012285.1	NC_007181.1	WP_011278376.1	572		arCOG01998	E	IlvB	Acetolactate synthase large subunit or other thiamine pyrophosphate-requiring enzyme
1121	===	SACI_RS08320	7	GCF_000012285.1	NC_007181.1					S	-	Uncharacterized protein
1122	SACI_RS08305	1496792..1498198	-	GCF_000012285.1	NC_007181.1	WP_011278546.1	468		arCOG01252	C	PutA	Lactaldehyde dehydrogenase, Succinate semialdehyde dehydrogenase, a-ketoglutarate semialdehyde dehydrogenase or other NAD-dependent aldehyde dehydrogenase
1123	SACI_RS08310	1498316..1499134	-	GCF_000012285.1	NC_007181.1	WP_011278547.1	272		arCOG01931	G	LigW	5-carboxyvanillate decarboxylase LigW (lignin degradation), amidohydro_2 domain
1124	SACI_RS08315	1499324..1499716	-	GCF_000012285.1	NC_007181.1	WP_176586694.1	130		arCOG04217	R	-	Predicted metallopeptidase
1125	SACI_RS08320	1499891..1500310	-	GCF_000012285.1	NC_007181.1	WP_011278549.1	139	+	arCOG00919	L	-	Holliday junction resolvase, archaeal type		AFV51246.1	1.85e-16
1126	SACI_RS08325	1500431..1502524	+	GCF_000012285.1	NC_007181.1	WP_011278550.1	697		arCOG01167	C	CoxL	Aerobic-type carbon monoxide dehydrogenase, large subunit CoxL/CutL homolog
1127	SACI_RS08330	1502802..1504274	-	GCF_000012285.1	NC_007181.1	WP_011278551.1	490		arCOG03656	E	-	Thiamine pyrophosphate-requiring enzyme, carboxylase
1128	SACI_RS08335	1504455..1504646	+	GCF_000012285.1	NC_007181.1	WP_011278552.1	63		arCOG03694	S	-	Uncharacterized membrane protein
1129	===	SACI_RS08575	12	GCF_000012285.1	NC_007181.1					S	-	Uncharacterized protein
1130	SACI_RS08560	1557436..1557846	-	GCF_000012285.1	NC_007181.1	WP_011278598.1	136		arCOG00727	V	-	PIN domain containing protein, often a toxin of type II toxin-antitoxin systems
1131	SACI_RS08565	1557834..1558100	-	GCF_000012285.1	NC_007181.1	WP_011278599.1	88		arCOG07235	V	-	RHH/copG family antitoxin
1132	SACI_RS08570	1558520..1559434	+	GCF_000012285.1	NC_007181.1	WP_011278600.1	304		arCOG01259	I	FabG	Short-chain alcohol dehydrogenase
1133	SACI_RS08575	1559674..1559943	-	GCF_000012285.1	NC_007181.1	WP_011278601.1	89	+	arCOG01055	K	Sso10a	HTH domain containing protein possibly involved in chromatine organization, Sso10a family		AIZ11391.1	1.21e-06
1134	SACI_RS08580	1560498..1561211	+	GCF_000012285.1	NC_007181.1	WP_011278602.1	237		arCOG08329	S	-	Uncharacterized protein
1135	SACI_RS08585	1561258..1562364	+	GCF_000012285.1	NC_007181.1	WP_011278603.1	368		arCOG01740	U	LepB	Signal peptidase I
1136	SACI_RS08590	1562361..1562771	+	GCF_000012285.1	NC_007181.1	WP_015385674.1	136		arCOG14453	S	-	Uncharacterized protein
1137	SACI_RS08595	1562798..1563679	+	GCF_000012285.1	NC_007181.1	WP_011278604.1	293		arCOG04474	S	-	Uncharacterized membrane protein
1138	SACI_RS08600	1563885..1564205	+	GCF_000012285.1	NC_007181.1	WP_015385675.1	106	+	arCOG01055	K	Sso10a	HTH domain containing protein possibly involved in chromatine organization, Sso10a family		AIZ11391.1	1.67e-08
1139	SACI_RS08605	1564295..1564777	+	GCF_000012285.1	NC_007181.1	WP_230949644.1	160		arCOG08328	S	-	Uncharacterized membrane protein
1140	SACI_RS08610	1564898..1565779	+	GCF_000012285.1	NC_007181.1	WP_011278606.1	293		arCOG06008	R	-	Predicted metal permease
1141	SACI_RS08615	1566017..1566946	+	GCF_000012285.1	NC_007181.1	WP_015385676.1	309		arCOG00196	V	CcmA	ABC-type multidrug transport system, ATPase component
1142	===	SACI_RS09545	7	GCF_000012285.1	NC_007181.1					S	-	Uncharacterized protein
1143	SACI_RS09530	1782228..1784474	+	GCF_000012285.1	NC_007181.1	WP_011278777.1	748		arCOG02175	R	-	Predicted transporter of the RND superfamily
1144	SACI_RS09535	1784778..1785683	-	GCF_000012285.1	NC_007181.1	WP_011278778.1	301		arCOG14489	S	-	Uncharacterized protein
1145	SACI_RS09540	1787204..1787317	+	GCF_000012285.1	NC_007181.1	WP_230937928.1	37		arCOG14490	S	-	Uncharacterized protein
1146	SACI_RS09545	1788086..1788946	+	GCF_000012285.1	NC_007181.1	WP_011278779.1	286	+	arCOG00115	L	-	DNA modification methylase		AFU92044.1	6.09e-115
1147	SACI_RS09550	1788954..1790069	+	GCF_000012285.1	NC_007181.1	WP_011278780.1	371		arCOG06431	V	-	Predicted restriction endonuclease
1148	SACI_RS09555	1790751..1790999	-	GCF_000012285.1	NC_007181.1	WP_015385742.1	82		arCOG09819	S	-	Uncharacterized protein
1149	SACI_RS09560	1791620..1792051	+	GCF_000012285.1	NC_007181.1	WP_011278781.1	143		arCOG01191	V	-	HEPN domain containing protein
1150	===	SACI_RS09775	7	GCF_000012285.1	NC_007181.1					S	-	Uncharacterized protein
1151	SACI_RS09760	1833962..1834594	+	GCF_000012285.1	NC_007181.1	WP_011278818.1	210		arCOG01891	F	Tmk	Thymidylate kinase
1152	SACI_RS09765	1834584..1835204	+	GCF_000012285.1	NC_007181.1	WP_011278819.1	206		arCOG07254	S	CHAD	CHAD domain
1153	SACI_RS09770	1835546..1835902	+	GCF_000012285.1	NC_007181.1	WP_015385759.1	118		arCOG14505	S	-	Uncharacterized membrane protein
1154	SACI_RS09775	1835913..1836542	+	GCF_000012285.1	NC_007181.1	WP_011278820.1	209	+	arCOG03164	X	-	Site-specific integrase-resolvase		ACB37296.1	1.58e-07
1155	SACI_RS09780	1836565..1837788	+	GCF_000012285.1	NC_007181.1	WP_048054436.1	407		arCOG00679	X	-	Transposable element, IS605 OrfB family, contains RNAse H fold nuclease and Zn finger domains		AFU92029.1	2.26e-64
1156	SACI_RS09785	1838017..1838490	-	GCF_000012285.1	NC_007181.1	WP_011278822.1	157		arCOG14506	S	-	Uncharacterized membrane protein
1157	SACI_RS09790	1838949..1840031	+	GCF_000012285.1	NC_007181.1	WP_011278823.1	360		arCOG03169	R	-	AAA+ superfamily ATPase
1158	===	SACI_RS11355	7	GCF_000012285.1	NC_007181.1					S	-	Uncharacterized protein
1159	SACI_RS11340	2190807..2192009	-	GCF_000012285.1	NC_007181.1	WP_011279128.1	400		arCOG01548	C	NuoD	NADH dehydrogenase subunit D
1160	SACI_RS11345	2191993..2192487	-	GCF_000012285.1	NC_007181.1	WP_011279129.1	164		arCOG01551	C	NuoC	NADH dehydrogenase subunit C
1161	SACI_RS11350	2192493..2192882	-	GCF_000012285.1	NC_007181.1	WP_011279130.1	129		arCOG01557	C	NuoA	NADH dehydrogenase subunit A
1162	SACI_RS11355	2193124..2193906	-	GCF_000012285.1	NC_007181.1	WP_011279131.1	260	+	arCOG01883	F	THY1	Thymidylate synthase		AFU91992.1	3.03e-151
1163	SACI_RS11360	2194024..2194359	-	GCF_000012285.1	NC_007181.1	WP_011279132.1	111		arCOG00317	S	-	Uncharacterized protein
1164	SACI_RS11365	2194941..2196104	+	GCF_000012285.1	NC_007181.1	WP_015385805.1	387		arCOG06038	R	-	Uncharacterized protein, contains thioredoxin domain
1165	SACI_RS11370	2196151..2196855	-	GCF_000012285.1	NC_007181.1	WP_015385806.1	234		arCOG03216	S	-	Uncharacterized protein, contains DUF4213 and DUF364 domains
1166	===	LS215_RS00675	35	GCF_000022385.1	NC_012589.1					S	-	Uncharacterized protein
1167	LS215_RS00655	116885..117880	-	GCF_000022385.1	NC_012589.1	WP_012712793.1	331		arCOG01458	C	Qor	NADPH:quinone reductase or related Zn-dependent oxidoreductase
1168	LS215_RS00660	117930..118295	-	GCF_000022385.1	NC_012589.1	WP_012735389.1	121		arCOG07319	S	-	Uncharacterized protein
1169	LS215_RS00665	118378..118989	+	GCF_000022385.1	NC_012589.1	WP_012712795.1	203		arCOG07293	D	Soj	ATPase involved in chromosome partitioning, ParA family
1170	LS215_RS00675	119382..120080	+	GCF_000022385.1	NC_012589.1	WP_048051815.1	232	+	arCOG01244	X	-	Integrase/Recombinase, including suicidal integrases		AAQ73251.1	2.69e-54
1171	LS215_RS00680	120091..120918	-	GCF_000022385.1	NC_012589.1	WP_012712796.1	275		arCOG10009	S	-	Uncharacterized protein
1172	LS215_RS00685	120970..121164	-	GCF_000022385.1	NC_012589.1	WP_012712797.1	64	+	noAnnotCls.26	S	-	Uncharacterized protein		AAR27923.1	5.01e-16
1173	LS215_RS00690	121180..121890	-	GCF_000022385.1	NC_012589.1	WP_012712798.1	236		arCOG07960	X	-	Viral packaging ATPase, AAA+ superfamily (typical for Fuselloviridae)		AAQ73250.1	2.76e-154
1174	LS215_RS00695	121871..122323	-	GCF_000022385.1	NC_012589.1	WP_012712799.1	150	+	arCOG08564	X	-	Sulfolobus virus associated uncharacterized protein		AAQ73249.1	3.09e-73
1175	LS215_RS00700	122461..122733	-	GCF_000022385.1	NC_012589.1	WP_012712800.1	90	+	noAnnotCls.30	S	-	Uncharacterized protein		AQQ16826.1	5.43e-54
1176	LS215_RS00705	122735..123574	-	GCF_000022385.1	NC_012589.1	WP_012712801.1	279		arCOG08565	X	-	Sulfolobus virus associated uncharacterized protein		AAQ73248.1	3.13e-122
1177	LS215_RS00710	123567..123851	-	GCF_000022385.1	NC_012589.1	WP_012712802.1	94	+	arCOG08566	X	-	Virus associated protein		AAQ73281.1	6.13e-21
1178	LS215_RS14880	123869..124117	-	GCF_000022385.1	NC_012589.1	WP_012712804.1	82	+	arCOG08567	X	-	Virus associated protein		AAQ73279.1	2.32e-32
1179	LS215_RS14885	124158..124421	-	GCF_000022385.1	NC_012589.1	WP_012712805.1	87	+	arCOG08568	X	-	Virus associated protein, V3 family		AAQ73277.1	1.15e-13
1180	LS215_RS00715	124433..124738	-	GCF_000022385.1	NC_012589.1	WP_012712806.1	101	+	arCOG08569	X	-	Virus associated protein, V1 family		AAQ73277.1	1.08e-36
1181	LS215_RS00720	124722..125033	-	GCF_000022385.1	NC_012589.1	WP_012712807.1	103	+	arCOG09949	K	ArsR	Transcriptional regulator containing HTH domain, ArsR family		AAQ73276.1	6.22e-48
1182	LS215_RS00725	125030..125506	-	GCF_000022385.1	NC_012589.1	WP_012712808.1	158	+	arCOG08570	X	-	Virus associated protein		AAQ73275.1	1.05e-66
1183	LS215_RS00730	125487..125732	-	GCF_000022385.1	NC_012589.1	WP_012712809.1	81	+	arCOG08571	X	-	Sulfolobus virus associated uncharacterized membrane protein		AAQ73274.1	1.35e-37
1184	LS215_RS00735	125729..128152	-	GCF_000022385.1	NC_012589.1	WP_012712810.1	807		arCOG07848	X	-	Virus associated protein		AAQ73273.1	0
1185	LS215_RS14890	128193..128405	-	GCF_000022385.1	NC_012589.1	WP_202943663.1	70	+	arCOG13072	S	-	Uncharacterized protein		AAR27927.1	9.16e-35
1186	LS215_RS00740	128447..129343	-	GCF_000022385.1	NC_012589.1	WP_012712812.1	298		arCOG08511	S	-	Uncharacterized membrane protein		AAQ73271.1	5.95e-07
1187	LS215_RS00745	129381..129758	-	GCF_000022385.1	NC_012589.1	WP_012712813.1	125	+	arCOG07282	S	-	Uncharacterized membrane protein		AAQ94385.1	1.61e-23
1188	LS215_RS14895	129724..130107	-	GCF_000022385.1	NC_012589.1	WP_012712814.1	127	+	arCOG06947	S	-	Zn finger protein		AAQ73270.1	2.74e-72
1189	LS215_RS00750	130091..130708	-	GCF_000022385.1	NC_012589.1	WP_012712815.1	205	+	arCOG00790	V	Cas4	CRISPR-associated protein Cas4, RecB family exonuclease		AAQ73269.1	1.21e-119
1190	LS215_RS00755	130705..131013	-	GCF_000022385.1	NC_012589.1	WP_012712816.1	102	+	arCOG08572	X	-	Sulfolobus virus associated uncharacterized membrane protein		AAQ73268.1	1.22e-43
1191	LS215_RS14900	131016..131255	-	GCF_000022385.1	NC_012589.1	WP_012712817.1	79	+	arCOG07930	S	-	Zinc finger C2H2-type		AAQ73266.1	7.24e-37
1192	LS215_RS14905	131258..131413	-	GCF_000022385.1	NC_012589.1	WP_012712818.1	51	+	arCOG03845	K	aCcr1	RHH domain containing DNA-binding protein, regulator of cell cycle		AAQ73265.1	1.74e-12
1193	LS215_RS00760	131425..131742	-	GCF_000022385.1	NC_012589.1	WP_012712819.1	105	+	arCOG09950	S	-	Uncharacterized protein		AAR27914.1	1.13e-28
1194	LS215_RS16175	131851..132288	+	GCF_000022385.1	NC_012589.1	WP_202943664.1	145		noAnnotCls.38	S	-	Uncharacterized protein		ARM37798.1	1.66e-07
1195	LS215_RS00770	132350..132532	+	GCF_000022385.1	NC_012589.1	WP_148206472.1	60	+	noAnnotCls.20	S	-	Uncharacterized protein		ACZ35795.1	2.03e-06
1196	LS215_RS00775	132529..132933	+	GCF_000022385.1	NC_012589.1	WP_012712823.1	134	+	arCOG09999	K	MarR	Transcriptional regulator, MarR family		AAR27910.1	2.03e-05
1197	LS215_RS00785	133135..133566	+	GCF_000022385.1	NC_012589.1	WP_012712824.1	143	+	noAnnotCls.3	S	-	Uncharacterized protein		AAR27908.1	1.17e-23
1198	LS215_RS00790	133568..133756	+	GCF_000022385.1	NC_012589.1	WP_012712825.1	62	+	arCOG09951	S	-	Uncharacterized protein		AAQ73259.1	8.83e-06
1199	LS215_RS00795	133753..134331	+	GCF_000022385.1	NC_012589.1	WP_012712826.1	192		arCOG08574	L	-	Viral/Archaeal nuclease		AQQ16831.1	1.25e-127
1200	LS215_RS00805	135192..136181	+	GCF_000022385.1	NC_012589.1	WP_012710315.1	329		arCOG05344	G	-	MFS family permease
1201	LS215_RS00810	136273..137346	+	GCF_000022385.1	NC_012589.1	WP_012710316.1	357		arCOG01742	J	eRF1	Peptide chain release factor eRF1
1202	===	LS215_RS01115	7	GCF_000022385.1	NC_012589.1					S	-	Uncharacterized protein
1203	LS215_RS01100	186981..187214	+	GCF_000022385.1	NC_012589.1	WP_009989431.1	77		arCOG01117	K	-	Lrp/AsnC family C-terminal domain
1204	LS215_RS01105	187552..187764	+	GCF_000022385.1	NC_012589.1	WP_080513461.1	70		arCOG08540	S	-	Uncharacterized protein
1205	LS215_RS01110	187878..188195	-	GCF_000022385.1	NC_012589.1	WP_012710374.1	105		arCOG04165	K	-	Transcriptional regulator, contains N-terminal RHH domain
1206	LS215_RS01115	188345..188521	+	GCF_000022385.1	NC_012589.1	WP_009989429.1	58	+	arCOG03845	K	aCcr1	RHH domain containing DNA-binding protein, regulator of cell cycle		AAS89075.1	8.81e-24
1207	LS215_RS01120	188518..189153	-	GCF_000022385.1	NC_012589.1	WP_012712864.1	211		arCOG00497	R	-	Zn-dependent hydrolase of the beta-lactamase fold
1208	LS215_RS01125	189162..190280	-	GCF_000022385.1	NC_012589.1	WP_080513274.1	372		arCOG02092	E	LeuA	Isopropylmalate/homocitrate/citramalate synthase
1209	LS215_RS01130	190354..190983	-	GCF_000022385.1	NC_012589.1	WP_012712865.1	209		arCOG04303	H	FolK	6-hydroxymethyl-7,8-dihydropterin pyrophosphokinase MptE (tetrahydrofolate and tetrahydromethanopterin biosynthesis)
1210	===	LS215_RS01435	8	GCF_000022385.1	NC_012589.1					S	-	Uncharacterized protein
1211	LS215_RS01420	239641..240888	-	GCF_000022385.1	NC_012589.1	WP_012712900.1	415		arCOG01698	E	LeuC	Homoaconitate hydratase/3-isopropylmalate dehydratase large subunit family protein
1212	LS215_RS01425	240972..242273	-	GCF_000022385.1	NC_012589.1	WP_012712901.1	433		arCOG02840	L	PhrB	Deoxyribodipyrimidine photolyase
1213	LS215_RS01430	242354..244192	+	GCF_000022385.1	NC_012589.1	WP_012712902.1	612		arCOG03285	G	SGA1	Glycosyl hydrolase family 15
1214	LS215_RS01435	244283..244678	+	GCF_000022385.1	NC_012589.1	WP_010923879.1	131	+	arCOG02242	K	Sta1	Viral transcriptional activator, contains HTH domain
1215	LS215_RS01440	244695..244982	-	GCF_000022385.1	NC_012589.1	WP_010923880.1	95	+	arCOG01055	K	Sso10a	HTH domain containing protein possibly involved in chromatine organization, Sso10a family		AIZ11391.1	4.42e-17
1216	LS215_RS01445	245130..245864	+	GCF_000022385.1	NC_012589.1	WP_010923881.1	244		arCOG07293	D	Soj	ATPase involved in chromosome partitioning, ParA family
1217	LS215_RS01450	245991..246185	+	GCF_000022385.1	NC_012589.1	WP_012712903.1	64		arCOG03694	S	-	Uncharacterized membrane protein
1218	LS215_RS01455	246191..247708	+	GCF_000022385.1	NC_012589.1	WP_012712904.1	505		arCOG01316	E	PutP	Na+/proline symporter
1219	===	LS215_RS02255	7	GCF_000022385.1	NC_012589.1					S	-	Uncharacterized protein
1220	LS215_RS14975	397799..398197	+	GCF_000022385.1	NC_012589.1	WP_012713006.1	132		arCOG08314	S	-	Uncharacterized protein
1221	LS215_RS02250	398513..399583	-	GCF_000022385.1	NC_012589.1	WP_012713007.1	356		arCOG03169	R	-	AAA+ superfamily ATPase
1222	LS215_RS14980	399805..399948	+	GCF_000022385.1	NC_012589.1	WP_080513280.1	47		arCOG01289	R	-	OB-fold domain and Zn-ribbon containing protein, possible acyl-CoA-binding protein
1223	LS215_RS02255	399985..400158	-	GCF_000022385.1	NC_012589.1	WP_238526054.1	57	+	arCOG05320	R	-	Predicted membrane-bound metal-dependent hydrolase
1224	LS215_RS02260	400505..401152	+	GCF_000022385.1	NC_012589.1	WP_012713008.1	215		arCOG01446	VK	Csa3	CRISPR-Cas associated transcriptional regulator, contains CARF and HTH domain
1225	LS215_RS02265	401528..402394	+	GCF_000022385.1	NC_012589.1	WP_012713009.1	288		arCOG00247	I	MmsB	3-hydroxyisobutyrate dehydrogenase or related beta-hydroxyacid dehydrogenase
1226	LS215_RS02270	402489..402764	-	GCF_000022385.1	NC_012589.1	WP_048051832.1	91		arCOG03167	R	-	ATPase, AAA+ superfamily fused to HTH and PD-(DE)xK endonuclease domains
1227	===	LS215_RS02540	7	GCF_000022385.1	NC_012589.1					S	-	Uncharacterized protein
1228	LS215_RS15890	443531..443776	+	GCF_000022385.1	NC_012589.1	WP_012713046.1	81		arCOG09912	S	-	Uncharacterized protein
1229	LS215_RS02530	443788..444321	-	GCF_000022385.1	NC_012589.1	WP_012713047.1	177		arCOG04225	J	YmdB	O-acetyl-ADP-ribose deacetylase (regulator of RNase III), contains Macro domain
1230	LS215_RS02535	444394..445632	-	GCF_000022385.1	NC_012589.1	WP_012713048.1	412		arCOG00684	X	-	Transposable element, IS605 OrfB family, contains RNAse H fold nuclease and Zn finger domains		ALG97022.1	0
1231	LS215_RS02540	445607..446014	-	GCF_000022385.1	NC_012589.1	WP_012713049.1	135	+	arCOG02759	X	RAYT	REP element-mobilizing transposase RayT		ALG97021.1	1.56e-93
1232	LS215_RS02545	446227..447279	+	GCF_000022385.1	NC_012589.1	WP_012713050.1	350		arCOG03902	X	-	IS4 transposase
1233	LS215_RS02550	447420..448565	+	GCF_000022385.1	NC_012589.1	WP_012713051.1	381		arCOG01417	M	RfaG	Glycosyltransferase
1234	LS215_RS02555	448570..449130	+	GCF_000022385.1	NC_012589.1	WP_012713052.1	186		arCOG03460	G	LmbE	a-N-acetylglucosaminidase or N-acetylglucosaminyl deacetylase, LmbE family
1235	===	LS215_RS15020	12	GCF_000022385.1	NC_012589.1					S	-	Uncharacterized protein
1236	LS215_RS02580	452227..453033	+	GCF_000022385.1	NC_012589.1	WP_010923515.1	268		arCOG03768	S	-	Uncharacterized membrane protein, DUF973 family
1237	LS215_RS02585	453156..453602	+	GCF_000022385.1	NC_012589.1	WP_012713055.1	148			S	-	Uncharacterized protein		AAQ94386.1	1.83e-23
1238	LS215_RS02590	454952..455287	-	GCF_000022385.1	NC_012589.1	WP_012713056.1	111		arCOG08406	S	-	Uncharacterized membrane protein
1239	LS215_RS15020	455294..455446	-	GCF_000022385.1	NC_012589.1	WP_238526064.1	50	+	arCOG06947	S	-	Zn finger protein		AAQ73270.1	3.61e-25
1240	LS215_RS02595	455889..456176	-	GCF_000022385.1	NC_012589.1	WP_048051837.1	95			S	-	Uncharacterized protein		AAQ94386.1	7.98e-58
1241	LS215_RS02600	456474..456911	+	GCF_000022385.1	NC_012589.1	WP_012710624.1	145		arCOG03749	O	-	Membrane protein of VKOR family involved in disulfide bond formation
1242	LS215_RS02605	456908..457114	+	GCF_000022385.1	NC_012589.1	WP_010923509.1	68		arCOG07237	V	-	PIN domain
1243	LS215_RS02610	457540..458772	-	GCF_000022385.1	NC_012589.1	WP_012713059.1	410		arCOG00679	X	-	Transposable element, IS605 OrfB family, contains RNAse H fold nuclease and Zn finger domains		AFU92029.1	1.66e-65
1244	LS215_RS02615	458744..459385	-	GCF_000022385.1	NC_012589.1	WP_012713060.1	213	+	arCOG03164	X	-	Site-specific integrase-resolvase		ACB37296.1	5.88e-06
1245	LS215_RS02620	459700..460059	-	GCF_000022385.1	NC_012589.1	WP_012713061.1	119		arCOG01197	V	-	Minimal nucleotidyltransferase
1246	LS215_RS02625	460035..460424	-	GCF_000022385.1	NC_012589.1	WP_010923542.1	129		arCOG01191	V	-	HEPN domain containing protein
1247	LS215_RS02630	460663..461724	-	GCF_000022385.1	NC_012589.1	WP_012713062.1	353		arCOG09935	X	-	Transposon ISC1229 related ORF
1248	===	LS215_RS02995	7	GCF_000022385.1	NC_012589.1					S	-	Uncharacterized protein
1249	LS215_RS16340	515534..516070	-	GCF_000022385.1	NC_012589.1	WP_238526070.1	178		arCOG02658	V	Csm3g7	CRISPR-Cas system related protein, RAMP superfamily Cas7 group
1250	LS215_RS16345	516033..516554	-	GCF_000022385.1	NC_012589.1	WP_238526142.1	173		arCOG02658	V	Csm3g7	CRISPR-Cas system related protein, RAMP superfamily Cas7 group
1251	LS215_RS02990	516595..517833	-	GCF_000022385.1	NC_012589.1	WP_012713112.1	412		arCOG00679	X	-	Transposable element, IS605 OrfB family, contains RNAse H fold nuclease and Zn finger domains		AFU92029.1	2.12e-64
1252	LS215_RS02995	517805..518446	-	GCF_000022385.1	NC_012589.1	WP_012713113.1	213	+	arCOG03164	X	-	Site-specific integrase-resolvase		ACB37296.1	6e-06
1253	LS215_RS03000	519520..520308	-	GCF_000022385.1	NC_012589.1	WP_012713114.1	262		arCOG01381	M	AglO	Glycosyl transferase family 2
1254	LS215_RS03005	520933..521877	+	GCF_000022385.1	NC_012589.1	WP_012713115.1	314		arCOG05431	M	RfaG	Glycosyltransferase
1255	LS215_RS03010	521958..522686	-	GCF_000022385.1	NC_012589.1	WP_012713116.1	242		arCOG01773	Q	-	SAM-dependent methyltransferase
1256	===	LS215_RS03215	7	GCF_000022385.1	NC_012589.1					S	-	Uncharacterized protein
1257	LS215_RS03200	563034..563429	+	GCF_000022385.1	NC_012589.1	WP_009988444.1	131		arCOG00726	V	-	PIN domain containing protein, often a toxin of type II toxin-antitoxin systems
1258	LS215_RS03205	563532..563726	-	GCF_000022385.1	NC_012589.1	WP_009988445.1	64		arCOG03721	V	-	HEPN domain containing protein, PaREP1/PaREP8 family
1259	LS215_RS03210	564343..565398	-	GCF_000022385.1	NC_012589.1	WP_012713147.1	351		arCOG09935	X	-	Transposon ISC1229 related ORF
1260	LS215_RS03215	565543..565950	+	GCF_000022385.1	NC_012589.1	WP_012713049.1	135	+	arCOG02759	X	RAYT	REP element-mobilizing transposase RayT		ALG97021.1	1.56e-93
1261	LS215_RS03220	565925..567163	+	GCF_000022385.1	NC_012589.1	WP_012713148.1	412		arCOG00684	X	-	Transposable element, IS605 OrfB family, contains RNAse H fold nuclease and Zn finger domains		ALG97022.1	0
1262	LS215_RS03225	567494..568348	-	GCF_000022385.1	NC_012589.1	WP_012713149.1	284		arCOG05914	S	-	Uncharacterized protein
1263	LS215_RS03230	568577..569470	+	GCF_000022385.1	NC_012589.1	WP_009992188.1	297		arCOG00196	V	CcmA	ABC-type multidrug transport system, ATPase component
1264	===	LS215_RS03295	7	GCF_000022385.1	NC_012589.1					S	-	Uncharacterized protein
1265	LS215_RS03280	578340..580325	-	GCF_000022385.1	NC_012589.1	WP_012713153.1	661		arCOG03865	G	-	Uncharacterized protein, contains beta-Glucocerebrosidase 2 and DUF608 domains
1266	LS215_RS03285	580541..581593	+	GCF_000022385.1	NC_012589.1	WP_012713154.1	350		arCOG03902	X	-	IS4 transposase
1267	LS215_RS03290	581582..582835	-	GCF_000022385.1	NC_012589.1	WP_012713155.1	417		arCOG00684	X	-	Transposable element, IS605 OrfB family, contains RNAse H fold nuclease and Zn finger domains		ALG97022.1	0
1268	LS215_RS03295	582810..583217	-	GCF_000022385.1	NC_012589.1	WP_012713049.1	135	+	arCOG02759	X	RAYT	REP element-mobilizing transposase RayT		ALG97021.1	1.56e-93
1269	LS215_RS03300	583331..584335	-	GCF_000022385.1	NC_012589.1	WP_009989083.1	334		arCOG03858	G	-	Glycosyl hydrolase family 12
1270	LS215_RS16385	584343..584585	-	GCF_000022385.1	NC_012589.1	WP_238526075.1	80		arCOG09929	S	-	Uncharacterized protein
1271	LS215_RS03310	584750..585931	+	GCF_000022385.1	NC_012589.1	WP_012713156.1	393		arCOG01108	R	AbgB	Metal-dependent amidase/aminoacylase/carboxypeptidase
1272	===	LS215_RS16400	7	GCF_000022385.1	NC_012589.1					S	-	Uncharacterized protein
1273	LS215_RS03380	597072..597608	-	GCF_000022385.1	NC_012589.1	WP_012713167.1	178		arCOG03847	V	Csx1	CARF domain containing protein
1274	LS215_RS03385	598107..598331	+	GCF_000022385.1	NC_012589.1	WP_012713168.1	74		arCOG02218	V	-	RHH/CopG DNA binding protein
1275	LS215_RS03390	598321..598713	+	GCF_000022385.1	NC_012589.1	WP_012713169.1	130		arCOG00729	V	-	PIN domain containing protein, often a toxin of type II toxin-antitoxin systems
1276	LS215_RS16400	600661..600849	-	GCF_000022385.1	NC_012589.1	WP_238526076.1	62	+	arCOG07930	S	-	Zinc finger C2H2-type
1277	LS215_RS14815	600977..601615	-	GCF_000022385.1	NC_012589.1	WP_012713172.1	212		arCOG01440	V	Cas6	CRISPR-Cas system related protein, RAMP superfamily Cas6 group
1278	LS215_RS03415	601694..602335	-	GCF_000022385.1	NC_012589.1	WP_012713173.1	213		arCOG10011	S	-	Uncharacterized protein
1279	LS215_RS03425	603754..603990	+	GCF_000022385.1	NC_012589.1	WP_080513480.1	78		arCOG08411	X	-	ISC1395 transposon related ORF
1280	===	LS215_RS03640	7	GCF_000022385.1	NC_012589.1					S	-	Uncharacterized protein
1281	LS215_RS03620	649406..650560	+	GCF_000022385.1	NC_012589.1	WP_012713202.1	384		arCOG06976	Q	HmgA	Homogentisate 1,2-dioxygenase
1282	LS215_RS03625	650593..651240	+	GCF_000022385.1	NC_012589.1	WP_012713203.1	215		arCOG02272	K	-	Transcriptional regulator, contains HTH domain
1283	LS215_RS03630	651237..652085	+	GCF_000022385.1	NC_012589.1	WP_012713204.1	282		arCOG00511	R	-	Metal-dependent hydrolase of the beta-lactamase superfamily II
1284	LS215_RS03640	653744..654379	-	GCF_000022385.1	NC_012589.1	WP_012713205.1	211	+	arCOG03164	X	-	Site-specific integrase-resolvase		ACB37296.1	6.11e-06
1285	LS215_RS03655	656029..656541	-	GCF_000022385.1	NC_012589.1	WP_012713206.1	170		arCOG08438	Q	HcaF	3-phenylpropionate/cinnamic acid dioxygenase, small subunit
1286	LS215_RS03660	656538..657854	-	GCF_000022385.1	NC_012589.1	WP_009991977.1	438		arCOG07775	P	HcaE	Phenylpropionate dioxygenase or related ring-hydroxylating dioxygenase, large terminal subunit, contains Rieske [2Fe-2S] domain
1287	LS215_RS03665	657927..659363	-	GCF_000022385.1	NC_012589.1	WP_012713207.1	478		arCOG01671	H	UbiD	3-polyprenyl-4-hydroxybenzoate decarboxylase or trans-anhydromevalonate decarboxylase
1288	===	LS215_RS04040	14	GCF_000022385.1	NC_012589.1					S	-	Uncharacterized protein
1289	LS215_RS04020	737754..738125	+	GCF_000022385.1	NC_012589.1	WP_012713271.1	123			S	-	Uncharacterized protein
1290	LS215_RS04025	738282..738677	-	GCF_000022385.1	NC_012589.1	WP_012713272.1	131		arCOG02221	V	-	PIN domain containing protein
1291	LS215_RS04030	738661..738906	-	GCF_000022385.1	NC_012589.1	WP_012713273.1	81		arCOG07723	V	-	RHH/CopG DNA binding protein
1292	LS215_RS04040	740650..741057	+	GCF_000022385.1	NC_012589.1	WP_012713049.1	135	+	arCOG02759	X	RAYT	REP element-mobilizing transposase RayT		ALG97021.1	1.56e-93
1293	LS215_RS04045	741032..742270	+	GCF_000022385.1	NC_012589.1	WP_012713274.1	412		arCOG00684	X	-	Transposable element, IS605 OrfB family, contains RNAse H fold nuclease and Zn finger domains		ALG97022.1	0
1294	LS215_RS04050	742421..742924	+	GCF_000022385.1	NC_012589.1	WP_012713275.1	167		arCOG01203	V	-	Minimal nucleotidyltransferase
1295	LS215_RS04060	743492..743869	-	GCF_000022385.1	NC_012589.1	WP_009989379.1	125		arCOG02219	V	VapC	PIN domain containing protein
1296	LS215_RS04065	743835..744074	-	GCF_000022385.1	NC_012589.1	WP_238526084.1	79		arCOG02681	V	VapB3	RHH/copG family antitoxin
1297	LS215_RS04070	744611..745654	-	GCF_000022385.1	NC_012589.1	WP_012713280.1	347		arCOG03902	X	-	IS4 transposase
1298	LS215_RS04075	745823..747028	-	GCF_000022385.1	NC_012589.1	WP_012713281.1	401		arCOG00684	X	-	Transposable element, IS605 OrfB family, contains RNAse H fold nuclease and Zn finger domains		ALG97022.1	0
1299	LS215_RS04080	747003..747410	-	GCF_000022385.1	NC_012589.1	WP_012713049.1	135	+	arCOG02759	X	RAYT	REP element-mobilizing transposase RayT		ALG97021.1	1.56e-93
1300	LS215_RS04090	748716..749060	-	GCF_000022385.1	NC_012589.1	WP_012713282.1	114		arCOG03721	V	-	HEPN domain containing protein, PaREP1/PaREP8 family
1301	LS215_RS04095	749329..750303	+	GCF_000022385.1	NC_012589.1	WP_012713283.1	324		arCOG05398	M	-	Glycosyl transferase family 2
1302	LS215_RS04100	750293..751624	-	GCF_000022385.1	NC_012589.1	WP_012713284.1	443		arCOG03654	E	PotE	Amino acid transporter
1303	===	LS215_RS04455	10	GCF_000022385.1	NC_012589.1					S	-	Uncharacterized protein
1304	LS215_RS04440	809289..809561	+	GCF_000022385.1	NC_012589.1	WP_012713331.1	90		arCOG08075	M	RfaG	Glycosyl transferase group 1
1305	LS215_RS04445	809782..810090	+	GCF_000022385.1	NC_012589.1	WP_238526092.1	102		arCOG01401	Q	-	SAM-dependent methyltransferase
1306	LS215_RS04450	810208..811875	+	GCF_000022385.1	NC_012589.1	WP_012713333.1	555		arCOG00615	C	NemA	NADH:flavin oxidoreductase, Old Yellow Enzyme family
1307	LS215_RS04455	812086..812280	-	GCF_000022385.1	NC_012589.1	WP_012713334.1	64	+	arCOG05888	L	-	Chromosomal protein Sac7d/Sso7d, leucine zipper		AME30091.1	7.85e-26
1308	LS215_RS04460	812490..812675	-	GCF_000022385.1	NC_012589.1	WP_012952491.1	61		arCOG08432	S	-	Uncharacterized protein
1309	LS215_RS04465	812850..813056	+	GCF_000022385.1	NC_012589.1	WP_225968864.1	68		arCOG09871	S	-	SWIM Zn-finger
1310	LS215_RS04470	813053..813583	+	GCF_000022385.1	NC_012589.1	WP_012713335.1	176	+	arCOG05320	R	-	Predicted membrane-bound metal-dependent hydrolase		ALG97016.1	9.89e-22
1311	LS215_RS04475	813677..814246	-	GCF_000022385.1	NC_012589.1	WP_010923735.1	189		arCOG02703	Q	-	SAM-dependent methyltransferase
1312	LS215_RS04480	814326..814964	+	GCF_000022385.1	NC_012589.1	WP_012713336.1	212		arCOG02291	R	-	HAD superfamily hydrolase
1313	LS215_RS04485	815054..815779	+	GCF_000022385.1	NC_012589.1	WP_012713337.1	241		arCOG06009	R	-	Predicted permease
1314	===	LS215_RS04950	7	GCF_000022385.1	NC_012589.1					S	-	Uncharacterized protein
1315	LS215_RS04935	910372..911133	+	GCF_000022385.1	NC_012589.1	WP_012713408.1	253		arCOG08424	K	-	MarR family transcriptional regulator fused to uncharacterized domain
1316	LS215_RS04940	911619..912296	+	GCF_000022385.1	NC_012589.1	WP_012713409.1	225		arCOG08423	S	-	Uncharacterized protein
1317	LS215_RS04945	912892..913485	-	GCF_000022385.1	NC_012589.1	WP_048052009.1	197		arCOG08328	S	-	Uncharacterized membrane protein
1318	LS215_RS04950	913540..913842	-	GCF_000022385.1	NC_012589.1	WP_012713411.1	100	+	arCOG01055	K	Sso10a	HTH domain containing protein possibly involved in chromatine organization, Sso10a family		AIZ11391.1	1.94e-11
1319	LS215_RS04955	914712..915599	-	GCF_000022385.1	NC_012589.1	WP_012713412.1	295		arCOG04474	S	-	Uncharacterized membrane protein
1320	LS215_RS04960	915605..916009	-	GCF_000022385.1	NC_012589.1	WP_048051884.1	134		arCOG13101	S	-	Uncharacterized protein
1321	LS215_RS04965	916006..917073	-	GCF_000022385.1	NC_012589.1	WP_012713413.1	355		arCOG01740	U	LepB	Signal peptidase I
1322	===	LS215_RS04995	7	GCF_000022385.1	NC_012589.1					S	-	Uncharacterized protein
1323	LS215_RS04980	919997..921049	+	GCF_000022385.1	NC_012589.1	WP_012713416.1	350		arCOG07726	S	-	Uncharacterized protein
1324	LS215_RS04985	921241..922164	-	GCF_000022385.1	NC_012589.1	WP_012713417.1	307		arCOG00894	M	-	Glycosyl transferase family 2		YP_009216737.1	2.9e-05
1325	LS215_RS04990	923384..924382	+	GCF_000022385.1	NC_012589.1	WP_012713418.1	332		arCOG01409	M	RfaG	Glycosyltransferase
1326	LS215_RS04995	924697..924993	+	GCF_000022385.1	NC_012589.1	WP_012713419.1	98	+	arCOG01055	K	Sso10a	HTH domain containing protein possibly involved in chromatine organization, Sso10a family		AIZ11391.1	2.35e-13
1327	LS215_RS05000	925084..925836	-	GCF_000022385.1	NC_012589.1	WP_012713420.1	250		arCOG00665	M	GalU	UDP-glucose pyrophosphorylase		AZI75981.1	2.38e-16
1328	LS215_RS05005	925836..927050	-	GCF_000022385.1	NC_012589.1	WP_012713421.1	404		arCOG00253	M	AglM/Ugd	UDP-glucose 6-dehydrogenase
1329	LS215_RS05010	927047..927970	-	GCF_000022385.1	NC_012589.1	WP_012713422.1	307		arCOG01369	M	WcaG	Nucleoside-diphosphate-sugar epimerase		AXQ00147.1	3.3e-10
1330	===	LS215_RS05195	8	GCF_000022385.1	NC_012589.1					S	-	Uncharacterized protein
1331	LS215_RS05180	965350..966384	+	GCF_000022385.1	NC_012589.1	WP_012713450.1	344		arCOG00667	M	RfbA	dTDP-glucose pyrophosphorylase		AZI75981.1	1.05e-17
1332	LS215_RS05185	966406..967362	+	GCF_000022385.1	NC_012589.1	WP_012713451.1	318		arCOG01371	M	RfbB	dTDP-D-glucose 4,6-dehydratase		AFU92043.1	3.27e-13
1333	LS215_RS05190	967495..968727	-	GCF_000022385.1	NC_012589.1	WP_012713452.1	410		arCOG00679	X	-	Transposable element, IS605 OrfB family, contains RNAse H fold nuclease and Zn finger domains		AFU92029.1	1.1e-66
1334	LS215_RS05195	968699..969334	-	GCF_000022385.1	NC_012589.1	WP_012713205.1	211	+	arCOG03164	X	-	Site-specific integrase-resolvase		ACB37296.1	6.11e-06
1335	LS215_RS05200	969479..969769	-	GCF_000022385.1	NC_012589.1	WP_012713453.1	96	+	arCOG01055	K	Sso10a	HTH domain containing protein possibly involved in chromatine organization, Sso10a family
1336	LS215_RS05205	970346..970582	+	GCF_000022385.1	NC_012589.1	WP_238526099.1	78			S	-	Uncharacterized protein
1337	LS215_RS05210	970700..972232	-	GCF_000022385.1	NC_012589.1	WP_238526101.1	510		arCOG00889	L	-	Adenine-specific DNA methylase containing a Zn-ribbon
1338	LS215_RS05215	972314..973585	-	GCF_000022385.1	NC_012589.1	WP_012713455.1	423		arCOG00547	J	RnjA	mRNA degradation ribonuclease J1/J2
1339	===	LS215_RS05250	11	GCF_000022385.1	NC_012589.1					S	-	Uncharacterized protein
1340	LS215_RS05235	979929..982724	-	GCF_000022385.1	NC_012589.1	WP_012713459.1	931		arCOG00889	L	-	Adenine-specific DNA methylase containing a Zn-ribbon		AFU91989.1	2.52e-167
1341	LS215_RS05240	983058..984416	+	GCF_000022385.1	NC_012589.1	WP_012713460.1	452		arCOG03672	E	-	Thermopsin-like protease
1342	LS215_RS05245	984820..985728	+	GCF_000022385.1	NC_012589.1	WP_012713461.1	302		arCOG08326	S	-	Uncharacterized membrane protein
1343	LS215_RS05250	985685..986140	-	GCF_000022385.1	NC_012589.1	WP_012713462.1	151	+	arCOG00724	K	-	Transcriptional regulator, PadR family
1344	LS215_RS05255	986689..987216	+	GCF_000022385.1	NC_012589.1	WP_012713463.1	175		arCOG03712	V	-	HEPN domain containing protein, PaREP1/PaREP8 family
1345	LS215_RS05260	987570..987968	+	GCF_000022385.1	NC_012589.1	WP_012713464.1	132		arCOG07289	S	-	Glycine zipper 2TM domain
1346	LS215_RS05265	987958..988419	+	GCF_000022385.1	NC_012589.1	WP_012713465.1	153		arCOG02219	V	VapC	PIN domain containing protein
1347	LS215_RS05270	988605..989291	+	GCF_000022385.1	NC_012589.1	WP_012713466.1	228	+	arCOG00790	V	Cas4	CRISPR-associated protein Cas4, RecB family exonuclease		ALG97081.1	8.34e-05
1348	LS215_RS05275	989835..990191	+	GCF_000022385.1	NC_012589.1	WP_012713467.1	118		arCOG03743	E	-	Predicted aspartyl protease
1349	LS215_RS05280	990501..991274	+	GCF_000022385.1	NC_012589.1	WP_012713468.1	257		arCOG00511	R	-	Metal-dependent hydrolase of the beta-lactamase superfamily II
1350	LS215_RS05285	991503..991691	-	GCF_000022385.1	NC_012589.1	WP_048051888.1	62		arCOG08540	S	-	Uncharacterized protein
1351	===	LS215_RS05315	12	GCF_000022385.1	NC_012589.1					S	-	Uncharacterized protein
1352	LS215_RS05300	994049..994462	+	GCF_000022385.1	NC_012589.1	WP_012717827.1	137		arCOG02221	V	-	PIN domain containing protein
1353	LS215_RS05305	995030..996082	+	GCF_000022385.1	NC_012589.1	WP_012713154.1	350		arCOG03902	X	-	IS4 transposase
1354	LS215_RS05310	996071..997324	-	GCF_000022385.1	NC_012589.1	WP_012713472.1	417		arCOG00684	X	-	Transposable element, IS605 OrfB family, contains RNAse H fold nuclease and Zn finger domains		ALG97022.1	0
1355	LS215_RS05315	997299..997706	-	GCF_000022385.1	NC_012589.1	WP_012713049.1	135	+	arCOG02759	X	RAYT	REP element-mobilizing transposase RayT		ALG97021.1	1.56e-93
1356	LS215_RS05320	997918..998676	-	GCF_000022385.1	NC_012589.1	WP_012713473.1	252		arCOG01259	I	FabG	Short-chain alcohol dehydrogenase
1357	LS215_RS05325	998683..999534	-	GCF_000022385.1	NC_012589.1	WP_012713474.1	283		arCOG07260	E	DmpA	L-aminopeptidase/D-esterase
1358	LS215_RS05330	999549..1000841	-	GCF_000022385.1	NC_012589.1	WP_012713475.1	430		arCOG02691	G	-	MFS family permease
1359	LS215_RS05335	1001029..1002240	+	GCF_000022385.1	NC_012589.1	WP_012713476.1	403		arCOG01107	E	ArgE	Acetylornithine deacetylase/Succinyl-diaminopimelate desuccinylase or related deacylase
1360	LS215_RS05340	1002548..1002949	+	GCF_000022385.1	NC_012589.1	WP_012713477.1	133	+	arCOG00724	K	-	Transcriptional regulator, PadR family		AIZ11390.1	1.53e-09
1361	LS215_RS05345	1003002..1004807	+	GCF_000022385.1	NC_012589.1	WP_012713478.1	601		arCOG00284	L	-	HerA helicase
1362	LS215_RS05350	1004850..1006034	-	GCF_000022385.1	NC_012589.1	WP_012713479.1	394			S	-	Uncharacterized protein
1363	LS215_RS16505	1006076..1006417	-	GCF_000022385.1	NC_012589.1	WP_238526107.1	113		arCOG11458	S	-	Uncharacterized protein
1364	===	LS215_RS05650	13	GCF_000022385.1	NC_012589.1					S	-	Uncharacterized protein
1365	LS215_RS05640	1069624..1070532	+	GCF_000022385.1	NC_012589.1	WP_012713519.1	302		arCOG14447	S	-	Uncharacterized protein
1366	LS215_RS05645	1070623..1071252	-	GCF_000022385.1	NC_012589.1	WP_010923507.1	209		arCOG05850	O	Pcp	Pyrrolidone-carboxylate peptidase (N-terminal pyroglutamyl peptidase)
1367	LS215_RS15980	1071329..1071475	+	GCF_000022385.1	NC_012589.1	WP_012713520.1	48		arCOG04331	R	-	Thioesterase-like protein
1368	LS215_RS05650	1071532..1072167	+	GCF_000022385.1	NC_012589.1	WP_012713205.1	211	+	arCOG03164	X	-	Site-specific integrase-resolvase		ACB37296.1	6.11e-06
1369	LS215_RS05655	1072139..1073371	+	GCF_000022385.1	NC_012589.1	WP_012713521.1	410		arCOG00679	X	-	Transposable element, IS605 OrfB family, contains RNAse H fold nuclease and Zn finger domains		AFU92029.1	2.69e-64
1370	LS215_RS05660	1073726..1074865	-	GCF_000022385.1	NC_012589.1	WP_012713522.1	379		arCOG06047	G	-	MFS family permease
1371	LS215_RS05665	1075062..1076438	+	GCF_000022385.1	NC_012589.1	WP_012713523.1	458		arCOG02689	G	-	MFS family permease
1372	LS215_RS05670	1076520..1077053	+	GCF_000022385.1	NC_012589.1	WP_012713524.1	177		arCOG02702	Q	-	SAM-dependent methyltransferase
1373	LS215_RS05675	1077201..1078271	-	GCF_000022385.1	NC_012589.1	WP_012713525.1	356		arCOG04333	E	-	Aspartate/tyrosine/aromatic aminotransferase
1374	LS215_RS05680	1078343..1078750	+	GCF_000022385.1	NC_012589.1	WP_012711084.1	135	+	arCOG00919	L	-	Holliday junction resolvase, archaeal type		AFV51246.1	3.42e-17
1375	LS215_RS05685	1078739..1080541	-	GCF_000022385.1	NC_012589.1	WP_012713526.1	600		arCOG03671	E	-	Thermopsin-like protease
1376	LS215_RS05690	1080687..1081616	+	GCF_000022385.1	NC_012589.1	WP_012713527.1	309		arCOG02881	P	ECM27	Ca2+/Na+ antiporter
1377	LS215_RS05695	1081653..1082906	+	GCF_000022385.1	NC_012589.1	WP_012713528.1	417		arCOG03654	E	PotE	Amino acid transporter
1378	===	LS215_RS05970	17	GCF_000022385.1	NC_012589.1					S	-	Uncharacterized protein
1379	LS215_RS05955	1135214..1136119	-	GCF_000022385.1	NC_012589.1	WP_012713562.1	301		arCOG05825	R	-	Radical SAM superfamily enzyme
1380	LS215_RS05960	1136116..1137150	-	GCF_000022385.1	NC_012589.1	WP_012713563.1	344		arCOG01939	H	LplA	Lipoate-protein ligase A
1381	LS215_RS05965	1137257..1137721	+	GCF_000022385.1	NC_012589.1	WP_012713564.1	154		arCOG04227	R	-	Predicted CoA-binding protein
1382	LS215_RS05970	1137754..1138089	+	GCF_000022385.1	NC_012589.1	WP_012711140.1	111	+	arCOG02242	K	Sta1	Viral transcriptional activator, contains HTH domain
1383	LS215_RS05975	1138072..1138338	-	GCF_000022385.1	NC_012589.1	WP_012711141.1	88		arCOG02072	P	TusA	TusA-related sulfurtransferase
1384	LS215_RS15240	1138386..1138553	+	GCF_000022385.1	NC_012589.1	WP_012711142.1	55		arCOG04507	P	ZntA	TRASH/YHS-like protein, metallochaperone
1385	LS215_RS05980	1138566..1138943	-	GCF_000022385.1	NC_012589.1	WP_012711143.1	125	+	arCOG02242	K	Sta1	Viral transcriptional activator, contains HTH domain		YP_009216766.1	1.28e-23
1386	LS215_RS05985	1139022..1139393	-	GCF_000022385.1	NC_012589.1	WP_012713565.1	123		arCOG05918	S	-	Uncharacterized protein
1387	LS215_RS05990	1139428..1139922	-	GCF_000022385.1	NC_012589.1	WP_012713566.1	164		arCOG05919	R	Gph	HAD superfamily hydrolase
1388	LS215_RS05995	1139975..1140397	+	GCF_000022385.1	NC_012589.1	WP_012713567.1	140		arCOG01303	E	GcvH	Glycine cleavage system H protein (lipoate-binding)
1389	LS215_RS06000	1140387..1140713	+	GCF_000022385.1	NC_012589.1	WP_012713568.1	108		arCOG07291	S	-	Uncharacterized protein
1390	LS215_RS06005	1140694..1141830	-	GCF_000022385.1	NC_012589.1	WP_012713569.1	378		arCOG00130	G	-	MFS family permease
1391	LS215_RS06010	1141834..1142154	-	GCF_000022385.1	NC_012589.1	WP_012713570.1	106		arCOG00023	R	-	Predicted transcriptional regulator
1392	LS215_RS06015	1142355..1142738	+	GCF_000022385.1	NC_012589.1	WP_012713571.1	127	+	arCOG02242	K	Sta1	Viral transcriptional activator, contains HTH domain		YP_009216766.1	2.04e-18
1393	LS215_RS15245	1142763..1142948	+	GCF_000022385.1	NC_012589.1	WP_015581118.1	61			S	-	Uncharacterized protein
1394	LS215_RS06020	1142936..1143244	-	GCF_000022385.1	NC_012589.1	WP_012713572.1	102		arCOG07849	J	-	Ribosome associated protein L45A
1395	LS215_RS06025	1143298..1143594	+	GCF_000022385.1	NC_012589.1	WP_012713573.1	98			S	-	Uncharacterized protein
1396	===	LS215_RS06495	7	GCF_000022385.1	NC_012589.1					S	-	Uncharacterized protein
1397	LS215_RS06480	1235689..1237101	+	GCF_000022385.1	NC_012589.1	WP_012713635.1	470		arCOG00572	H	NadB	Aspartate oxidase
1398	LS215_RS06485	1237098..1237925	+	GCF_000022385.1	NC_012589.1	WP_012711235.1	275		arCOG01482	H	NadC	Nicotinate-nucleotide pyrophosphorylase
1399	LS215_RS06490	1237967..1238338	+	GCF_000022385.1	NC_012589.1	WP_012713636.1	123		arCOG02761	S	-	Uncharacterized protein, DUF302 family
1400	LS215_RS06495	1238321..1238668	-	GCF_000022385.1	NC_012589.1	WP_012713637.1	115	+	arCOG00001	K	-	Transcriptional regulator, PadR family
1401	LS215_RS06500	1238701..1239891	-	GCF_000022385.1	NC_012589.1	WP_012713638.1	396		arCOG00130	G	-	MFS family permease
1402	LS215_RS06505	1239930..1241774	-	GCF_000022385.1	NC_012589.1	WP_012713639.1	614		arCOG03287	G	GDB1	Glycogen debranching enzyme
1403	LS215_RS06510	1241782..1243650	-	GCF_000022385.1	NC_012589.1	WP_012713640.1	622		arCOG03285	G	SGA1	Glycosyl hydrolase family 15
1404	===	LS215_RS07115	20	GCF_000022385.1	NC_012589.1					S	-	Uncharacterized protein
1405	LS215_RS07100	1352666..1354348	+	GCF_000022385.1	NC_012589.1	WP_012713692.1	560		arCOG01257	O	GroEL	Chaperonin GroEL, HSP60 family
1406	LS215_RS07105	1354337..1354708	-	GCF_000022385.1	NC_012589.1	WP_012711358.1	123		arCOG00569	S	-	Uncharacterized protein
1407	LS215_RS07110	1354963..1355268	+	GCF_000022385.1	NC_012589.1	WP_009992281.1	101		arCOG03879	K	-	Predicted transcriptional regulator, contains HTH domain
1408	LS215_RS07115	1355254..1355646	-	GCF_000022385.1	NC_012589.1	WP_012711359.1	130	+	arCOG06043	S	-	Uncharacterized protein		QGA87218.1	1.1e-37
1409	LS215_RS07120	1355633..1355836	-	GCF_000022385.1	NC_012589.1	WP_010923144.1	67		arCOG05983	S	-	Uncharacterized protein
1410	LS215_RS07125	1355891..1357768	+	GCF_000022385.1	NC_012589.1	WP_010923143.1	625		arCOG00487	J	ArgS	Arginyl-tRNA synthetase
1411	LS215_RS07135	1358409..1358747	-	GCF_000022385.1	NC_012589.1	WP_238526114.1	112	+	arCOG08379	L	-	Predicted endonuclease of PD-DExK superfamily		AZG03529.1	1.21e-10
1412	LS215_RS07140	1358716..1360653	-	GCF_000022385.1	NC_012589.1	WP_012713694.1	645		arCOG09713	K	-	Transcriptional regulator, contains ATP-binding and MarR family HTH domains		AAQ94374.1	7.45e-20
1413	LS215_RS07145	1360637..1361020	-	GCF_000022385.1	NC_012589.1	WP_012713695.1	127	+	arCOG08349	S	-	Uncharacterized protein		AZG04080.1	1.42e-30
1414	LS215_RS15300	1361072..1361182	-	GCF_000022385.1	NC_012589.1	WP_238526116.1	36			S	-	Uncharacterized protein
1415	LS215_RS07150	1361431..1361688	-	GCF_000022385.1	NC_012589.1	WP_012713696.1	85	+	arCOG09859	S	-	Uncharacterized protein		AIZ11361.1	1.53e-09
1416	LS215_RS15985	1361685..1361855	-	GCF_000022385.1	NC_012589.1	WP_012713697.1	56	+	arCOG15206	S	-	Uncharacterized protein		AZG03619.1	7.33e-14
1417	LS215_RS07155	1362032..1362241	-	GCF_000022385.1	NC_012589.1	WP_048051900.1	69	+	arCOG09874	S	-	Uncharacterized protein		ALG96973.1	1.18e-22
1418	LS215_RS16540	1362451..1362621	+	GCF_000022385.1	NC_012589.1	WP_012713698.1	56		arCOG07185	V	-	MazE/AbrB family anitoxin
1419	LS215_RS07165	1363151..1363615	+	GCF_000022385.1	NC_012589.1	WP_012713700.1	154	+	arCOG08376	S	-	Uncharacterized protein		YP_009216714.1	1.15e-11
1420	LS215_RS07170	1363653..1363880	+	GCF_000022385.1	NC_012589.1	WP_048051901.1	75	+	arCOG09858	S	-	Uncharacterized protein
1421	LS215_RS07175	1364056..1364805	-	GCF_000022385.1	NC_012589.1	WP_048051902.1	249	+	arCOG01244	X	-	Integrase/Recombinase, including suicidal integrases		AAQ73251.1	9.78e-54
1422	LS215_RS07185	1365304..1365573	-	GCF_000022385.1	NC_012589.1	WP_010923074.1	89		arCOG04308	S	-	Uncharacterized protein
1423	LS215_RS07190	1365624..1365980	+	GCF_000022385.1	NC_012589.1	WP_010923073.1	118		arCOG00578	R	-	Uncharacterized Zn-finger containing protein
1424	LS215_RS07195	1365958..1366527	-	GCF_000022385.1	NC_012589.1	WP_010923072.1	189		arCOG01891	F	Tmk	Thymidylate kinase
1425	===	LS215_RS07710	17	GCF_000022385.1	NC_012589.1					S	-	Uncharacterized protein
1426	LS215_RS07690	1437115..1438377	+	GCF_000022385.1	NC_012589.1	WP_012713747.1	420		arCOG02312	V	SalY	ABC-type antimicrobial peptide transport system, permease component
1427	LS215_RS07700	1439195..1441852	-	GCF_000022385.1	NC_012589.1	WP_012713749.1	885		arCOG08578	X	-	RepA plasmid replication protein
1428	LS215_RS07705	1442111..1442290	-	GCF_000022385.1	NC_012589.1	WP_012713751.1	59		arCOG08378	V	-	CopG/RHH family DNA binding protein
1429	LS215_RS07710	1442468..1442725	-	GCF_000022385.1	NC_012589.1	WP_012713752.1	85	+	arCOG09859	S	-	Uncharacterized protein		AIZ11361.1	2.86e-09
1430	LS215_RS15740	1442930..1443103	+	GCF_000022385.1	NC_012589.1	WP_012713753.1	57		arCOG07185	V	-	MazE/AbrB family anitoxin
1431	LS215_RS07715	1443355..1443594	+	GCF_000022385.1	NC_012589.1	WP_048052018.1	79		arCOG08459	S	-	Uncharacterized protein
1432	LS215_RS07720	1443626..1444093	+	GCF_000022385.1	NC_012589.1	WP_012713755.1	155	+	arCOG08376	S	-	Uncharacterized protein		YP_009216714.1	1.31e-10
1433	LS215_RS07725	1444132..1444359	+	GCF_000022385.1	NC_012589.1	WP_012713756.1	75	+	arCOG09858	S	-	Uncharacterized protein
1434	LS215_RS07730	1444356..1448210	+	GCF_000022385.1	NC_012589.1	WP_012713757.1	1284		arCOG09857	S	-	Uncharacterized protein		YP_009216732.1	0
1435	LS215_RS15995	1448224..1448394	+	GCF_000022385.1	NC_012589.1	WP_187146805.1	56	+	noAnnotCls.53	S	-	Uncharacterized protein		YP_009216731.1	1.89e-11
1436	LS215_RS07735	1448380..1448730	-	GCF_000022385.1	NC_012589.1	WP_148206481.1	116			S	-	Uncharacterized protein
1437	LS215_RS16000	1448786..1448959	-	GCF_000022385.1	NC_012589.1	WP_187146806.1	57	+	noAnnotCls.35	S	-	Uncharacterized protein		YP_009216728.1	3.64e-20
1438	LS215_RS16005	1449029..1449184	-	GCF_000022385.1	NC_012589.1	WP_187146838.1	51		arCOG08540	S	-	Uncharacterized protein
1439	LS215_RS07745	1449334..1450158	-	GCF_000022385.1	NC_012589.1	WP_048051906.1	274	+	arCOG01244	X	-	Integrase/Recombinase, including suicidal integrases		AAQ73251.1	1.42e-150
1440	LS215_RS07750	1450540..1452684	+	GCF_000022385.1	NC_012589.1	WP_012713758.1	714		arCOG00619	E	GltB	Glutamate synthase domain 2 and ferredoxin domain
1441	LS215_RS07755	1452684..1454663	+	GCF_000022385.1	NC_012589.1	WP_012711452.1	659		arCOG00095	E	GltB	Glutamate synthase domain 1
1442	LS215_RS07760	1454650..1455717	-	GCF_000022385.1	NC_012589.1	WP_012713759.1	355		arCOG04796	M	RfaG	Glycosyltransferase		AOS58392.1	2.14e-05
1443	===	LS215_RS08255	7	GCF_000022385.1	NC_012589.1					S	-	Uncharacterized protein
1444	LS215_RS08240	1531725..1533443	+	GCF_000022385.1	NC_012589.1	WP_012711547.1	572		arCOG01998	E	IlvB	Acetolactate synthase large subunit or other thiamine pyrophosphate-requiring enzyme
1445	LS215_RS08245	1533421..1533813	+	GCF_000022385.1	NC_012589.1	WP_012713815.1	130		arCOG05991	E	-	ACT domain
1446	LS215_RS08250	1533785..1534792	+	GCF_000022385.1	NC_012589.1	WP_012713816.1	335		arCOG04465	E	IlvC	Ketol-acid reductoisomerase
1447	LS215_RS08255	1534825..1535256	+	GCF_000022385.1	NC_012589.1	WP_012711550.1	143	+	arCOG00919	L	-	Holliday junction resolvase, archaeal type		AFV51246.1	4.34e-07
1448	LS215_RS08260	1535253..1536770	-	GCF_000022385.1	NC_012589.1	WP_012711551.1	505		arCOG04116	L	PinA	ATPase of PilT family involved in Holliday junction resolution
1449	LS215_RS08265	1536822..1537424	-	GCF_000022385.1	NC_012589.1	WP_012713817.1	200		arCOG00034	H	PDX2	Predicted glutamine amidotransferase involved in pyridoxine biosynthesis
1450	LS215_RS08270	1537421..1538437	-	GCF_000022385.1	NC_012589.1	WP_012711553.1	338		arCOG04075	H	SNZ1	Pyridoxine biosynthesis enzyme
1451	===	LS215_RS15750	19	GCF_000022385.1	NC_012589.1					S	-	Uncharacterized protein
1452	LS215_RS08460	1570602..1571006	+	GCF_000022385.1	NC_012589.1	WP_238526028.1	134		arCOG10014	S	-	Uncharacterized membrane protein
1453	LS215_RS16555	1571202..1571357	-	GCF_000022385.1	NC_012589.1	WP_012952974.1	51			S	-	Uncharacterized protein
1454	LS215_RS16560	1571423..1571668	-	GCF_000022385.1	NC_012589.1	WP_012713839.1	81		arCOG03902	X	-	IS4 transposase
1455	LS215_RS15750	1571918..1572043	-	GCF_000022385.1	NC_012589.1	WP_238526029.1	41	+	arCOG07277	X	-	SSV associated protein, ORF D-335		ACZ35728.1	2.1e-05
1456	LS215_RS08470	1572294..1573448	-	GCF_000022385.1	NC_012589.1	WP_012713840.1	384		arCOG00130	G	-	MFS family permease
1457	LS215_RS08475	1573445..1574287	-	GCF_000022385.1	NC_012589.1	WP_012713841.1	280		arCOG10015	S	-	Uncharacterized protein
1458	LS215_RS08480	1574326..1574565	-	GCF_000022385.1	NC_012589.1	WP_012952979.1	79		arCOG10016	S	-	Uncharacterized protein
1459	LS215_RS08485	1575533..1575757	-	GCF_000022385.1	NC_012589.1	WP_048051910.1	74			S	-	Uncharacterized protein
1460	LS215_RS08490	1576184..1576489	-	GCF_000022385.1	NC_012589.1	WP_048052021.1	101		arCOG01663	V	RelE	Cytotoxic translational repressor of toxin-antitoxin stability system
1461	LS215_RS08495	1576545..1577078	-	GCF_000022385.1	NC_012589.1	WP_012713845.1	177	+	arCOG05320	R	-	Predicted membrane-bound metal-dependent hydrolase		ALG97016.1	2.17e-14
1462	LS215_RS08500	1577179..1577541	-	GCF_000022385.1	NC_012589.1	WP_238526030.1	120		arCOG07184	S	-	Uncharacterized protein
1463	LS215_RS08505	1578518..1578949	+	GCF_000022385.1	NC_012589.1	WP_012713847.1	143		arCOG10000	S	-	Uncharacterized membrane protein
1464	LS215_RS15325	1579066..1579260	-	GCF_000022385.1	NC_012589.1	WP_080513507.1	64	+	arCOG07277	X	-	SSV associated protein, ORF D-335		AAQ73251.1	2.87e-15
1465	LS215_RS08510	1579785..1580054	+	GCF_000022385.1	NC_012589.1	WP_012713848.1	89	+	arCOG03423	K	MarR	Transcriptional regulator, MarR family
1466	LS215_RS08515	1580163..1580531	+	GCF_000022385.1	NC_012589.1	WP_238526128.1	122		arCOG06831	V	Doc	Prophage maintenance system killer protein
1467	LS215_RS08520	1580518..1580733	-	GCF_000022385.1	NC_012589.1	WP_012713850.1	71	+	arCOG10132	V	-	Predicted antitoxin		ALG97010.1	4.26e-26
1468	LS215_RS16015	1581195..1581347	+	GCF_000022385.1	NC_012589.1	WP_012713851.1	50		arCOG09993	S	-	Uncharacterized protein
1469	LS215_RS08525	1581552..1581779	-	GCF_000022385.1	NC_012589.1	WP_012713853.1	75		arCOG08305	V	-	CopG/RHH family DNA binding protein
1470	LS215_RS08530	1582139..1582372	+	GCF_000022385.1	NC_012589.1	WP_012713854.1	77		arCOG07309	V	PlrA	Plasmid regulatory DNA-binding protein
1471	===	LS215_RS08780	7	GCF_000022385.1	NC_012589.1					S	-	Uncharacterized protein
1472	LS215_RS08765	1627717..1628280	+	GCF_000022385.1	NC_012589.1	WP_012713886.1	187		arCOG01038	F	Fap7	Broad-specificity NMP kinase
1473	LS215_RS08770	1628281..1629171	+	GCF_000022385.1	NC_012589.1	WP_010922978.1	296		arCOG00585	O	Mrp	Fe-S cluster carrier ATPase, Mrp/ApbC/NBP35 family
1474	LS215_RS08775	1629165..1629383	-	GCF_000022385.1	NC_012589.1	WP_012713887.1	72		arCOG08343	K	-	Transcriptional regulator, contains HTH domain
1475	LS215_RS08780	1629482..1629832	+	GCF_000022385.1	NC_012589.1	WP_012711629.1	116	+	arCOG02242	K	Sta1	Viral transcriptional activator, contains HTH domain
1476	LS215_RS08785	1629803..1630528	-	GCF_000022385.1	NC_012589.1	WP_012713888.1	241		arCOG00474	H	FAU1	5-formyltetrahydrofolate cyclo-ligase
1477	LS215_RS08790	1630518..1631078	-	GCF_000022385.1	NC_012589.1	WP_012711631.1	186		arCOG01947	E	LysE	Lysine efflux protein
1478	LS215_RS08795	1631087..1631809	-	GCF_000022385.1	NC_012589.1	WP_012713889.1	240		arCOG04291	R	-	Sugar isomerase related protein
1479	===	LS215_RS08825	7	GCF_000022385.1	NC_012589.1					S	-	Uncharacterized protein
1480	LS215_RS08810	1633485..1634246	-	GCF_000022385.1	NC_012589.1	WP_012713891.1	253		arCOG00452	D	ESCRTIII	Archaeal division protein CdvB, Snf7/Vps24/ESCRT-III family
1481	LS215_RS08815	1634200..1634472	+	GCF_000022385.1	NC_012589.1	WP_012716330.1	90		arCOG08344	S	-	Uncharacterized protein
1482	LS215_RS08820	1634473..1635183	+	GCF_000022385.1	NC_012589.1	WP_012713892.1	236		arCOG01254	J	AlaX	Ser-tRNA(Ala) deacylase AlaX (editing enzyme)
1483	LS215_RS08825	1635222..1635659	+	GCF_000022385.1	NC_012589.1	WP_012711637.1	145	+	arCOG02228	I	GtrA	GtrA-like flippase		AIZ11393.1	1.9e-10
1484	LS215_RS08830	1635639..1636637	-	GCF_000022385.1	NC_012589.1	WP_012713893.1	332		arCOG04273	E	HisC	Histidinol-phosphate/aromatic aminotransferase or cobyric acid decarboxylase
1485	LS215_RS08835	1636634..1637218	-	GCF_000022385.1	NC_012589.1	WP_012713894.1	194		arCOG02271	K	-	Transcriptional regulator, contains HTH domain
1486	LS215_RS08850	1637949..1638878	+	GCF_000022385.1	NC_012589.1	WP_012711640.1	309		arCOG01981	K	SUA7	Transcription initiation factor TFIIB, Brf1 subunit/Transcription initiation factor TFIIB		ALG96903.1	9.38e-31
1487	===	LS215_RS09150	18	GCF_000022385.1	NC_012589.1					S	-	Uncharacterized protein
1488	LS215_RS09130	1682561..1684741	-	GCF_000022385.1	NC_012589.1	WP_048052025.1	726		arCOG01951	J	TmcA	tRNA(Met) C34 N-acetyltransferase TmcA
1489	LS215_RS09140	1684948..1686141	-	GCF_000022385.1	NC_012589.1	WP_012713926.1	397		arCOG07272	M	SlaB	S-layer protein SlaB
1490	LS215_RS09145	1686184..1689873	-	GCF_000022385.1	NC_012589.1	WP_012713927.1	1229		arCOG06039	M	SlaA	S-layer protein SlaA
1491	LS215_RS09150	1690069..1691178	+	GCF_000022385.1	NC_012589.1	WP_238526031.1	369	+	arCOG07277	X	-	SSV associated protein, ORF D-335		AAQ73251.1	4.9e-14
1492	LS215_RS09155	1691353..1691580	-	GCF_000022385.1	NC_012589.1	WP_012713929.1	75	+	arCOG09858	S	-	Uncharacterized protein
1493	LS215_RS09160	1691618..1692085	-	GCF_000022385.1	NC_012589.1	WP_012713930.1	155	+	arCOG08376	S	-	Uncharacterized protein		YP_009216714.1	1.27e-10
1494	LS215_RS16575	1692117..1692353	-	GCF_000022385.1	NC_012589.1	WP_012713931.1	78		arCOG08459	S	-	Uncharacterized protein
1495	LS215_RS16580	1692618..1692788	-	GCF_000022385.1	NC_012589.1	WP_012713932.1	56		arCOG07185	V	-	MazE/AbrB family anitoxin
1496	LS215_RS09170	1693194..1693418	+	GCF_000022385.1	NC_012589.1	WP_012713933.1	74		noAnnotCls.59	S	-	Uncharacterized protein		AQQ16842.1	2.47e-07
1497	LS215_RS16030	1693405..1693548	+	GCF_000022385.1	NC_012589.1	WP_187146808.1	47	+	arCOG15206	S	-	Uncharacterized protein		AZG03619.1	4.51e-18
1498	LS215_RS09175	1693545..1693808	+	GCF_000022385.1	NC_012589.1	WP_012713934.1	87	+	arCOG09859	S	-	Uncharacterized protein		AIZ11361.1	3.65e-14
1499	LS215_RS09180	1693945..1694115	+	GCF_000022385.1	NC_012589.1	WP_048052026.1	56		arCOG08378	V	-	CopG/RHH family DNA binding protein
1500	LS215_RS09185	1694170..1694550	+	GCF_000022385.1	NC_012589.1	WP_012713936.1	126	+	arCOG08349	S	-	Uncharacterized protein		AZG04080.1	7.4e-35
1501	LS215_RS09190	1694534..1696474	+	GCF_000022385.1	NC_012589.1	WP_012713937.1	646		arCOG09713	K	-	Transcriptional regulator, contains ATP-binding and MarR family HTH domains		AAQ94374.1	1.12e-21
1502	LS215_RS09195	1696452..1696790	+	GCF_000022385.1	NC_012589.1	WP_148206483.1	112	+	arCOG08379	L	-	Predicted endonuclease of PD-DExK superfamily		AZG03529.1	1.54e-08
1503	LS215_RS09205	1697493..1698725	+	GCF_000022385.1	NC_012589.1	WP_012713940.1	410		arCOG01417	M	RfaG	Glycosyltransferase
1504	LS215_RS09215	1698956..1699681	+	GCF_000022385.1	NC_012589.1	WP_012713941.1	241		arCOG04060	K	-	Predicted transcriptional regulator
1505	LS215_RS16035	1699647..1699997	-	GCF_000022385.1	NC_012589.1	WP_012713942.1	116		arCOG04061	K	EGD2	Transcription factor homologous to NACalpha-BTF3
1506	===	LS215_RS09525	7	GCF_000022385.1	NC_012589.1					S	-	Uncharacterized protein
1507	LS215_RS09510	1753030..1754262	-	GCF_000022385.1	NC_012589.1	WP_012713980.1	410		arCOG01548	C	NuoD	NADH dehydrogenase subunit D
1508	LS215_RS09515	1754240..1754734	-	GCF_000022385.1	NC_012589.1	WP_012713981.1	164		arCOG01551	C	NuoC	NADH dehydrogenase subunit C
1509	LS215_RS09520	1754731..1755120	-	GCF_000022385.1	NC_012589.1	WP_012713982.1	129		arCOG01557	C	NuoA	NADH dehydrogenase subunit A
1510	LS215_RS09525	1755200..1755982	-	GCF_000022385.1	NC_012589.1	WP_012711755.1	260	+	arCOG01883	F	THY1	Thymidylate synthase		AFU91992.1	1.56e-154
1511	LS215_RS09530	1756109..1756441	-	GCF_000022385.1	NC_012589.1	WP_012711756.1	110		arCOG00317	S	-	Uncharacterized protein
1512	LS215_RS09535	1756482..1757663	+	GCF_000022385.1	NC_012589.1	WP_012713983.1	393		arCOG06038	R	-	Uncharacterized protein, contains thioredoxin domain
1513	LS215_RS09540	1757650..1758354	-	GCF_000022385.1	NC_012589.1	WP_012713984.1	234		arCOG03216	S	-	Uncharacterized protein, contains DUF4213 and DUF364 domains
1514	===	LS215_RS09570	7	GCF_000022385.1	NC_012589.1					S	-	Uncharacterized protein
1515	LS215_RS09555	1760185..1762092	+	GCF_000022385.1	NC_012589.1	WP_012713985.1	635		arCOG07278	P	-	Sulfite exporter TauE/SafE
1516	LS215_RS09560	1762097..1762315	-	GCF_000022385.1	NC_012589.1	WP_012711762.1	72		arCOG02074	P	TusA	TusA-related sulfurtransferase
1517	LS215_RS09565	1762380..1763174	-	GCF_000022385.1	NC_012589.1	WP_012713986.1	264		arCOG04235	O	-	Thioredoxin/glutaredoxin
1518	LS215_RS09570	1763182..1764834	-	GCF_000022385.1	NC_012589.1	WP_012711764.1	550	+	arCOG00770	L	DinG	Rad3-related DNA helicase		AAQ94373.1	1.55e-37
1519	LS215_RS09575	1764836..1765129	-	GCF_000022385.1	NC_012589.1	WP_012711765.1	97		arCOG08334	S	-	Uncharacterized protein
1520	LS215_RS09580	1765347..1765700	+	GCF_000022385.1	NC_012589.1	WP_012711766.1	117		arCOG02853	P	{NirD}	Ferredoxin subunit of nitrite reductase or ring-hydroxylating dioxygenase
1521	LS215_RS09585	1765661..1766323	-	GCF_000022385.1	NC_012589.1	WP_012711767.1	220		arCOG02097	E	AroD	3-dehydroquinate dehydratase
1522	===	LS215_RS09845	12	GCF_000022385.1	NC_012589.1					S	-	Uncharacterized protein
1523	LS215_RS09830	1805282..1805647	+	GCF_000022385.1	NC_012589.1	WP_012714005.1	121		arCOG10018	S	-	Uncharacterized protein
1524	LS215_RS09835	1805672..1805836	-	GCF_000022385.1	NC_012589.1	WP_012714006.1	54		arCOG10019	S	-	Uncharacterized protein
1525	LS215_RS09840	1806131..1806310	+	GCF_000022385.1	NC_012589.1	WP_048051919.1	59			S	-	Uncharacterized protein
1526	LS215_RS09845	1806365..1807018	+	GCF_000022385.1	NC_012589.1	WP_012714007.1	217	+	arCOG00790	V	Cas4	CRISPR-associated protein Cas4, RecB family exonuclease		AAL27717.1	9.11e-20
1527	LS215_RS09850	1806996..1807388	+	GCF_000022385.1	NC_012589.1	WP_012714008.1	130		arCOG10020	S	-	Uncharacterized protein
1528	LS215_RS09855	1807376..1807687	+	GCF_000022385.1	NC_012589.1	WP_012714009.1	103		arCOG07187	S	-	Uncharacterized protein
1529	LS215_RS09860	1807775..1809214	+	GCF_000022385.1	NC_012589.1	WP_238526032.1	479		arCOG06786	X	-	Rolling circle replication protein Rep		AIZ11382.1	3.92e-117
1530	LS215_RS09865	1809221..1809829	+	GCF_000022385.1	NC_012589.1	WP_012714011.1	202		arCOG08466	S	-	Uncharacterized protein		ALG96901.1	7.28e-31
1531	LS215_RS09870	1809863..1810381	+	GCF_000022385.1	NC_012589.1	WP_238526033.1	172	+	arCOG03737	K	-	Transcriptional regulator of GntR family		AON96442.1	3.65e-14
1532	LS215_RS09875	1810790..1811152	+	GCF_000022385.1	NC_012589.1	WP_012714013.1	120		arCOG01120	S	-	SWIM zinc finger
1533	LS215_RS09880	1811308..1811631	+	GCF_000022385.1	NC_012589.1	WP_012711852.1	107		arCOG04136	J	Elf1	Transcription elongation factor Elf1, Zn ribbon-containing protein
1534	LS215_RS09885	1811561..1812328	+	GCF_000022385.1	NC_012589.1	WP_012714014.1	255		arCOG01085	I	PcrB	(S)-3-O-geranylgeranylglyceryl phosphate synthase, TIM-barrel fold
1535	===	LS215_RS10165	23	GCF_000022385.1	NC_012589.1					S	-	Uncharacterized protein
1536	LS215_RS10145	1857529..1858770	+	GCF_000022385.1	NC_012589.1	WP_012714035.1	413		arCOG01704	H	Dfp	Phosphopantothenoylcysteine synthetase/decarboxylase
1537	LS215_RS10155	1859051..1860325	+	GCF_000022385.1	NC_012589.1	WP_012714036.1	424		arCOG01247	L	XerD	Site-specific recombinase XerD
1538	LS215_RS10160	1860317..1860601	-	GCF_000022385.1	NC_012589.1	WP_012714037.1	94		arCOG09952	S	-	Uncharacterized protein
1539	LS215_RS10165	1860602..1860877	-	GCF_000022385.1	NC_012589.1	WP_012714038.1	91	+	arCOG08463	S	-	Uncharacterized conserved coiled-coil protein		ALG96999.1	2.63e-13
1540	LS215_RS10170	1860874..1861077	-	GCF_000022385.1	NC_012589.1	WP_012714039.1	67	+	arCOG03846	V	-	CopG/MetJ, RHH domain containing DNA-binding protein, often an antitoxin in Type II toxin-antitoxin systems		AAS89075.1	8.34e-06
1541	LS215_RS10175	1861074..1861256	-	GCF_000022385.1	NC_012589.1	WP_048051921.1	60			S	-	Uncharacterized protein
1542	LS215_RS10180	1861256..1861474	-	GCF_000022385.1	NC_012589.1	WP_202943662.1	72	+	arCOG08586	X	-	Virus associated protein, contains HTH domain		AAQ73259.1	3.11e-12
1543	LS215_RS10185	1861483..1861794	-	GCF_000022385.1	NC_012589.1	WP_012714041.1	103	+	arCOG07717	K	-	Transcriptional regulator, xre family
1544	LS215_RS10190	1861892..1862089	+	GCF_000022385.1	NC_012589.1	WP_012714042.1	65		arCOG09991	S	-	Uncharacterized protein
1545	LS215_RS10195	1862252..1863304	+	GCF_000022385.1	NC_012589.1	WP_012713154.1	350		arCOG03902	X	-	IS4 transposase
1546	LS215_RS10200	1863293..1864546	-	GCF_000022385.1	NC_012589.1	WP_012714043.1	417		arCOG00684	X	-	Transposable element, IS605 OrfB family, contains RNAse H fold nuclease and Zn finger domains		ALG97022.1	0
1547	LS215_RS10205	1864521..1864928	-	GCF_000022385.1	NC_012589.1	WP_012713049.1	135	+	arCOG02759	X	RAYT	REP element-mobilizing transposase RayT		ALG97021.1	1.56e-93
1548	LS215_RS16585	1865069..1865281	+	GCF_000022385.1	NC_012589.1	WP_012714044.1	70		arCOG07284	S	-	Uncharacterized protein
1549	LS215_RS16045	1865491..1865661	+	GCF_000022385.1	NC_012589.1	WP_012714045.1	56		arCOG08559	S	-	Uncharacterized protein
1550	LS215_RS10215	1865658..1865936	-	GCF_000022385.1	NC_012589.1	WP_238526034.1	92	+	arCOG03423	K	MarR	Transcriptional regulator, MarR family
1551	LS215_RS10220	1866057..1866335	+	GCF_000022385.1	NC_012589.1	WP_012714047.1	92		arCOG08780	K	-	Predicted transcriptional regulator, contains HTH domain
1552	LS215_RS10225	1866479..1867066	+	GCF_000022385.1	NC_012589.1	WP_012714048.1	195		arCOG08466	S	-	Uncharacterized protein		ALG96901.1	9.38e-19
1553	LS215_RS10230	1867068..1867721	+	GCF_000022385.1	NC_012589.1	WP_012714049.1	217		arCOG08585	S	-	Uncharacterized protein		ALG97003.1	6.12e-120
1554	LS215_RS16050	1869416..1869580	-	GCF_000022385.1	NC_012589.1	WP_187146810.1	54		arCOG09943	S	-	Uncharacterized protein
1555	LS215_RS10240	1869873..1870334	+	GCF_000022385.1	NC_012589.1	WP_048051922.1	153	+	arCOG00724	K	-	Transcriptional regulator, PadR family		AIZ11390.1	2.92e-44
1556	LS215_RS10245	1870331..1871314	+	GCF_000022385.1	NC_012589.1	WP_012714051.1	327		arCOG07718	S	-	Uncharacterized protein
1557	LS215_RS10250	1871539..1871895	+	GCF_000022385.1	NC_012589.1	WP_012714052.1	118		arCOG10022	S	-	Uncharacterized protein
1558	LS215_RS10255	1872652..1872984	-	GCF_000022385.1	NC_012589.1	WP_012714053.1	110		arCOG01663	V	RelE	Cytotoxic translational repressor of toxin-antitoxin stability system
1559	===	LS215_RS10350	18	GCF_000022385.1	NC_012589.1					S	-	Uncharacterized protein
1560	LS215_RS10335	1890587..1890778	+	GCF_000022385.1	NC_012589.1	WP_012714070.1	63		arCOG08347	S	-	Uncharacterized membrane protein
1561	LS215_RS10340	1890808..1891029	+	GCF_000022385.1	NC_012589.1	WP_012714071.1	73		arCOG07936	K	-	Transcriptional regulator, contains HTH domain
1562	LS215_RS10345	1891039..1891413	+	GCF_000022385.1	NC_012589.1	WP_012714072.1	124		arCOG08348	S	-	Uncharacterized protein
1563	LS215_RS10350	1891414..1891923	+	GCF_000022385.1	NC_012589.1	WP_012714073.1	169	+	arCOG05320	R	-	Predicted membrane-bound metal-dependent hydrolase		ALG97016.1	1.88e-14
1564	LS215_RS10355	1892172..1892489	+	GCF_000022385.1	NC_012589.1	WP_012714074.1	105		arCOG01663	V	RelE	Cytotoxic translational repressor of toxin-antitoxin stability system
1565	LS215_RS16060	1892446..1892586	-	GCF_000022385.1	NC_012589.1	WP_009071207.1	46	+	arCOG07934	V	-	MazE/AbrB family anitoxin		ARQ96544.1	2.32e-07
1566	LS215_RS10360	1892753..1892935	-	GCF_000022385.1	NC_012589.1	WP_012714075.1	60		arCOG07847	S	-	Uncharacterized protein
1567	LS215_RS10365	1892928..1893107	-	GCF_000022385.1	NC_012589.1	WP_012714076.1	59		arCOG09993	S	-	Uncharacterized protein
1568	LS215_RS10370	1893113..1893433	-	GCF_000022385.1	NC_012589.1	WP_012714077.1	106	+	arCOG07716	S	-	SWIM Zn-finger		AFV51230.1	8.79e-06
1569	LS215_RS14845	1893532..1894272	+	GCF_000022385.1	NC_012589.1	WP_012714078.1	246		arCOG04971	K	WecD	Acetyltransferase (GNAT) family
1570	LS215_RS16065	1894267..1894413	-	GCF_000022385.1	NC_012589.1	WP_012714079.1	48			S	-	Uncharacterized protein
1571	LS215_RS10380	1894453..1894725	-	GCF_000022385.1	NC_012589.1	WP_012714080.1	90	+	arCOG03423	K	MarR	Transcriptional regulator, MarR family		AAQ94378.1	8.5e-05
1572	LS215_RS10385	1894834..1895091	+	GCF_000022385.1	NC_012589.1	WP_012714081.1	85		arCOG00374	K	-	Predicted membrane-associated or secreted trancriptional regulator
1573	LS215_RS10390	1895088..1896335	+	GCF_000022385.1	NC_012589.1	WP_012714082.1	415		arCOG07935	D	Spo0J	Chromosome segregation protein Spo0J, contains HTH and ParB-like NTPase domains		AME30078.1	7.39e-06
1574	LS215_RS10395	1896335..1897948	+	GCF_000022385.1	NC_012589.1	WP_012714083.1	537	+	arCOG00770	L	DinG	Rad3-related DNA helicase		AAQ94373.1	6.29e-11
1575	LS215_RS10400	1898424..1898645	+	GCF_000022385.1	NC_012589.1	WP_012714085.1	73		arCOG07309	V	PlrA	Plasmid regulatory DNA-binding protein
1576	LS215_RS10405	1898642..1900045	+	GCF_000022385.1	NC_012589.1	WP_012714086.1	467		arCOG09959	S	-	Uncharacterized membrane protein
1577	LS215_RS10410	1900380..1901747	+	GCF_000022385.1	NC_012589.1	WP_012714087.1	455		arCOG00767	G	{ManB}	Phosphomannomutase
1578	===	LS215_RS11160	7	GCF_000022385.1	NC_012589.1					S	-	Uncharacterized protein
1579	LS215_RS11145	2025084..2026085	+	GCF_000022385.1	NC_012589.1	WP_012714168.1	333		arCOG01463	V	-	ABC-type multidrug transport system, permease component
1580	LS215_RS11150	2026082..2026831	-	GCF_000022385.1	NC_012589.1	WP_012714169.1	249		arCOG00242	I	CaiD	Enoyl-CoA hydratase/carnithine racemase
1581	LS215_RS11155	2026865..2027260	-	GCF_000022385.1	NC_012589.1	WP_012712034.1	131		arCOG00002	K	-	Transcriptional regulator, PadR family
1582	LS215_RS11160	2027327..2027716	-	GCF_000022385.1	NC_012589.1	WP_012712035.1	129	+	arCOG02242	K	Sta1	Viral transcriptional activator, contains HTH domain		YP_009216766.1	1.28e-35
1583	LS215_RS11165	2027965..2028129	+	GCF_000022385.1	NC_012589.1	WP_012712036.1	54		arCOG00817	L	Sso7c4	Chromosome binding protein Sso7c4, AbrB family		AFU92039.1	3.16e-06
1584	LS215_RS11170	2028161..2028907	+	GCF_000022385.1	NC_012589.1	WP_012714170.1	248		arCOG00891	N	TatD	3'->5' ssDNA/RNA exonuclease TatD
1585	LS215_RS15390	2028878..2029072	-	GCF_000022385.1	NC_012589.1	WP_012716502.1	64		arCOG07327	S	-	Uncharacterized membrane protein
1586	===	LS215_RS11385	7	GCF_000022385.1	NC_012589.1					S	-	Uncharacterized protein
1587	LS215_RS11370	2064848..2065534	-	GCF_000022385.1	NC_012589.1	WP_012712076.1	228		arCOG00500	R	ElaC	Metal-dependent hydrolase of the beta-lactamase superfamily
1588	LS215_RS11375	2065625..2066506	-	GCF_000022385.1	NC_012589.1	WP_012712077.1	293		arCOG00014	G	RbsK	Sugar kinase, ribokinase family
1589	LS215_RS11380	2066503..2067705	-	GCF_000022385.1	NC_012589.1	WP_012714198.1	400		arCOG00020	H	ThiD	Hydroxymethylpyrimidine/phosphomethylpyrimidine kinase
1590	LS215_RS11385	2067737..2068345	-	GCF_000022385.1	NC_012589.1	WP_012714199.1	202	+	arCOG00790	V	Cas4	CRISPR-associated protein Cas4, RecB family exonuclease		AAL27717.1	6.91e-12
1591	LS215_RS11390	2068342..2069523	-	GCF_000022385.1	NC_012589.1	WP_012714200.1	393		arCOG01389	M	-	Glycosyl transferase family 2
1592	LS215_RS11395	2069622..2069873	+	GCF_000022385.1	NC_012589.1	WP_012714201.1	83		arCOG07177	S	-	Uncharacterized protein
1593	LS215_RS11400	2069901..2070827	+	GCF_000022385.1	NC_012589.1	WP_012714202.1	308		arCOG00969	R	-	Predicted hydrolase (metallo-beta-lactamase superfamily)
1594	===	LS215_RS11435	7	GCF_000022385.1	NC_012589.1					S	-	Uncharacterized protein
1595	LS215_RS11420	2072551..2072916	+	GCF_000022385.1	NC_012589.1	WP_012712086.1	121		arCOG03721	V	-	HEPN domain containing protein, PaREP1/PaREP8 family
1596	LS215_RS11425	2072913..2074055	-	GCF_000022385.1	NC_012589.1	WP_012714206.1	380		arCOG00492	K	ARO8	Transcriptional regulators containing a DNA-binding HTH domain and an aminotransferase domain (MocR family)
1597	LS215_RS11430	2074028..2074984	-	GCF_000022385.1	NC_012589.1	WP_012714207.1	318		arCOG01035	E	ProC	Alanine dehydrogenase/(1)-pyrroline-2-carboxylate reductase ProC
1598	LS215_RS11435	2075045..2075365	+	GCF_000022385.1	NC_012589.1	WP_012712089.1	106	+	arCOG05961	L	Sul12a	Chromosomal DNA binding protein, contains wHTH domain		CAQ58453.1	9.12e-14
1599	LS215_RS11440	2075343..2076044	-	GCF_000022385.1	NC_012589.1	WP_012714208.1	233		arCOG00895	M	-	Glycosyl transferase family 2		AIZ11394.1	3.36e-103
1600	LS215_RS11445	2076037..2076495	-	GCF_000022385.1	NC_012589.1	WP_012714209.1	152		arCOG00985	J	Tma20	Predicted RNA-binding protein, contains PUA domain
1601	LS215_RS11450	2076499..2078631	-	GCF_000022385.1	NC_012589.1	WP_012714210.1	710		arCOG01167	C	CoxL	Aerobic-type carbon monoxide dehydrogenase, large subunit CoxL/CutL homolog
1602	===	LS215_RS12650	7	GCF_000022385.1	NC_012589.1					S	-	Uncharacterized protein
1603	LS215_RS12635	2324593..2325570	+	GCF_000022385.1	NC_012589.1	WP_012714385.1	325		arCOG02937	I	MVD1	Mevalonate pyrophosphate decarboxylase
1604	LS215_RS12640	2325580..2326548	-	GCF_000022385.1	NC_012589.1	WP_012714386.1	322		arCOG01032	I	ERG8	Phosphomevalonate kinase
1605	LS215_RS12645	2326600..2327208	+	GCF_000022385.1	NC_012589.1	WP_012714387.1	202		arCOG05974	S	-	Uncharacterized protein
1606	LS215_RS12650	2327398..2327709	+	GCF_000022385.1	NC_012589.1	WP_012712308.1	103	+	arCOG01055	K	Sso10a	HTH domain containing protein possibly involved in chromatine organization, Sso10a family		AIZ11391.1	1.48e-06
1607	LS215_RS12655	2327671..2328189	-	GCF_000022385.1	NC_012589.1	WP_012712309.1	172		arCOG06012	S	-	Uncharacterized membrane protein
1608	LS215_RS12660	2328455..2329675	+	GCF_000022385.1	NC_012589.1	WP_012714388.1	406		arCOG01395	R	-	Lipid-A-disaccharide synthase related glycosyltransferase
1609	LS215_RS12665	2329638..2330606	-	GCF_000022385.1	NC_012589.1	WP_012714389.1	322		arCOG06035	S	-	Uncharacterized membrane protein
1610	===	LS215_RS13140	7	GCF_000022385.1	NC_012589.1					S	-	Uncharacterized protein
1611	LS215_RS13120	2414044..2415801	+	GCF_000022385.1	NC_012589.1	WP_012714459.1	585		arCOG01308	O	Cdc48	ATPase of the AAA+ class , CDC48 family		AFU92027.1	2.49e-12
1612	LS215_RS13125	2416008..2417636	+	GCF_000022385.1	NC_012589.1	WP_012714460.1	542		arCOG08510	S	-	Uncharacterized membrane protein
1613	LS215_RS13135	2418781..2419194	+	GCF_000022385.1	NC_012589.1	WP_012714462.1	137		arCOG07265	R	-	START superfamily hydrophobic ligand binding protein
1614	LS215_RS13140	2419206..2419520	-	GCF_000022385.1	NC_012589.1	WP_014513167.1	104	+	arCOG01055	K	Sso10a	HTH domain containing protein possibly involved in chromatine organization, Sso10a family		AIZ11391.1	7.39e-07
1615	LS215_RS13145	2419700..2420719	-	GCF_000022385.1	NC_012589.1	WP_012714464.1	339		arCOG01958	P	Kch	Kef-type K+ transport system, predicted NAD-binding component
1616	LS215_RS13150	2420806..2421435	+	GCF_000022385.1	NC_012589.1	WP_012714465.1	209		arCOG00266	C	YedY	Periplasmic DMSO/TMAO reductase YedYZ, molybdopterin-dependent catalytic subunit; Sulfite oxidase
1617	LS215_RS13155	2421422..2421898	+	GCF_000022385.1	NC_012589.1	WP_012714466.1	158		arCOG07332	S	-	Uncharacterized membrane protein
1618	===	LS215_RS13415	10	GCF_000022385.1	NC_012589.1					S	-	Uncharacterized protein
1619	LS215_RS13395	2470010..2470420	+	GCF_000022385.1	NC_012589.1	WP_012714500.1	136		arCOG01714	S	-	Uncharacterized protein
1620	LS215_RS13400	2470512..2472041	+	GCF_000022385.1	NC_012589.1	WP_012714501.1	509		arCOG05966	M	PlcC	Phospholipase C
1621	LS215_RS13405	2472138..2472371	+	GCF_000022385.1	NC_012589.1	WP_048051946.1	77		arCOG14121	S	-	Uncharacterized membrane protein
1622	LS215_RS13415	2473301..2473648	+	GCF_000022385.1	NC_012589.1	WP_012714502.1	115	+	arCOG07282	S	-	Uncharacterized membrane protein		AAQ94385.1	1.44e-15
1623	LS215_RS16690	2473686..2474030	+	GCF_000022385.1	NC_012589.1	WP_238526045.1	114		arCOG08511	S	-	Uncharacterized membrane protein		AAQ73271.1	1.52e-07
1624	LS215_RS16695	2474059..2474592	+	GCF_000022385.1	NC_012589.1	WP_238526046.1	177		arCOG08511	S	-	Uncharacterized membrane protein		ACZ35777.1	2.79e-07
1625	LS215_RS13430	2474638..2474868	+	GCF_000022385.1	NC_012589.1	WP_048051948.1	76	+	arCOG09907	S	-	Uncharacterized protein		AAR27928.1	2.57e-10
1626	LS215_RS13435	2474908..2475642	+	GCF_000022385.1	NC_012589.1	WP_012714503.1	244		arCOG07848	X	-	Virus associated protein		AAQ73273.1	2.84e-100
1627	LS215_RS13445	2477040..2478356	-	GCF_000022385.1	NC_012589.1	WP_012714504.1	438		arCOG03167	R	-	ATPase, AAA+ superfamily fused to HTH and PD-(DE)xK endonuclease domains
1628	LS215_RS13455	2479482..2480066	-	GCF_000022385.1	NC_012589.1	WP_012714505.1	194		arCOG03117	S	DedA	Uncharacterized membrane-associated protein, DedA family
1629	===	LS215_RS13625	7	GCF_000022385.1	NC_012589.1					S	-	Uncharacterized protein
1630	LS215_RS13610	2508729..2510126	-	GCF_000022385.1	NC_012589.1	WP_012714531.1	465		arCOG01408	M	RfaG	Glycosyltransferase		AFV51254.1	1.49e-06
1631	LS215_RS13615	2510449..2512203	+	GCF_000022385.1	NC_012589.1	WP_012714532.1	584		arCOG03286	G	SGA1	Glycosyl hydrolase family 15
1632	LS215_RS13620	2512203..2512736	+	GCF_000022385.1	NC_012589.1	WP_012714533.1	177		arCOG07209	S	-	Uncharacterized protein
1633	LS215_RS13625	2513055..2513555	+	GCF_000022385.1	NC_012589.1	WP_012714534.1	166	+	arCOG03737	K	-	Transcriptional regulator of GntR family		AON96442.1	1.06e-19
1634	LS215_RS13630	2513558..2514907	+	GCF_000022385.1	NC_012589.1	WP_012714535.1	449		arCOG03738	R	-	P-loop ATPase superfamily protein
1635	LS215_RS13635	2514998..2516038	+	GCF_000022385.1	NC_012589.1	WP_012714536.1	346		arCOG05908	P	-	Ferritin-like domain
1636	LS215_RS13640	2516033..2516842	-	GCF_000022385.1	NC_012589.1	WP_012714537.1	269		arCOG03861	S	-	Uncharacterized protein
1637	===	LS215_RS14100	7	GCF_000022385.1	NC_012589.1					S	-	Uncharacterized protein
1638	LS215_RS14085	2604473..2604910	-	GCF_000022385.1	NC_012589.1	WP_012712576.1	145		arCOG05996	S	-	Uncharacterized protein		ARM37804.1	1.14e-05
1639	LS215_RS14090	2605085..2606014	+	GCF_000022385.1	NC_012589.1	WP_012712577.1	309		arCOG00196	V	CcmA	ABC-type multidrug transport system, ATPase component
1640	LS215_RS14095	2606005..2606808	+	GCF_000022385.1	NC_012589.1	WP_012714614.1	267		arCOG01465	V	-	ABC-type multidrug transport system, permease component
1641	LS215_RS14100	2606876..2607298	-	GCF_000022385.1	NC_012589.1	WP_012714615.1	140	+	arCOG08331	S	-	Uncharacterized protein		AAL27738.1	1.48e-21
1642	LS215_RS14110	2608699..2609271	-	GCF_000022385.1	NC_012589.1	WP_012714617.1	190		arCOG06034	S	-	Uncharacterized protein, DUF3501 family
1643	LS215_RS14115	2609264..2610451	-	GCF_000022385.1	NC_012589.1	WP_012712581.1	395		arCOG00343	C	GlpC	Fe-S oxidoreductase subunit
1644	LS215_RS14120	2610451..2610885	-	GCF_000022385.1	NC_012589.1	WP_012712582.1	144		arCOG01097	C	-	Rubrerythrin
1645	===	LS215_RS14555	7	GCF_000022385.1	NC_012589.1					S	-	Uncharacterized protein
1646	LS215_RS14540	2686367..2687386	+	GCF_000022385.1	NC_012589.1	WP_012714682.1	339		arCOG01932	G	LigW	5-carboxyvanillate decarboxylase LigW (lignin degradation), amidohydro_2 domain
1647	LS215_RS14545	2687348..2689180	-	GCF_000022385.1	NC_012589.1	WP_012714683.1	610		arCOG05967	M	-	Peptide N-acetyl-beta-D-glucosaminyl asparaginase amidase A
1648	LS215_RS14550	2689187..2693113	-	GCF_000022385.1	NC_012589.1	WP_012714684.1	1308		arCOG03665	O	-	Subtilase family protease
1649	LS215_RS14555	2693254..2693448	-	GCF_000022385.1	NC_012589.1	WP_012712662.1	64	+	arCOG05888	L	-	Chromosomal protein Sac7d/Sso7d, leucine zipper		AME30091.1	3.89e-26
1650	LS215_RS14560	2693738..2694040	+	GCF_000022385.1	NC_012589.1	WP_010923918.1	100		arCOG08532	S	-	Uncharacterized protein
1651	LS215_RS14565	2694037..2695536	-	GCF_000022385.1	NC_012589.1	WP_012714686.1	499		arCOG03464	E	PotE	Amino acid transporter
1652	LS215_RS14570	2695541..2697889	-	GCF_000022385.1	NC_012589.1	WP_012714687.1	782		arCOG07325	S	-	Uncharacterized membrane protein
1653	===	M1425_RS00985	7	GCF_000022405.1	NC_012588.1					S	-	Uncharacterized protein
1654	M1425_RS00970	172511..172744	+	GCF_000022405.1	NC_012588.1	WP_012710373.1	77		arCOG01117	K	-	Lrp/AsnC family C-terminal domain
1655	M1425_RS00975	173009..173272	+	GCF_000022405.1	NC_012588.1	WP_016730424.1	87		arCOG08540	S	-	Uncharacterized protein
1656	M1425_RS00980	173394..173711	-	GCF_000022405.1	NC_012588.1	WP_012710374.1	105		arCOG04165	K	-	Transcriptional regulator, contains N-terminal RHH domain
1657	M1425_RS00985	173861..174037	+	GCF_000022405.1	NC_012588.1	WP_009989429.1	58	+	arCOG03845	K	aCcr1	RHH domain containing DNA-binding protein, regulator of cell cycle		AAS89075.1	8.81e-24
1658	M1425_RS00990	174034..174669	-	GCF_000022405.1	NC_012588.1	WP_012710375.1	211		arCOG00497	R	-	Zn-dependent hydrolase of the beta-lactamase fold
1659	M1425_RS00995	174678..175796	-	GCF_000022405.1	NC_012588.1	WP_080513274.1	372		arCOG02092	E	LeuA	Isopropylmalate/homocitrate/citramalate synthase
1660	M1425_RS01000	175870..176499	-	GCF_000022405.1	NC_012588.1	WP_012710377.1	209		arCOG04303	H	FolK	6-hydroxymethyl-7,8-dihydropterin pyrophosphokinase MptE (tetrahydrofolate and tetrahydromethanopterin biosynthesis)
1661	===	M1425_RS01305	8	GCF_000022405.1	NC_012588.1					S	-	Uncharacterized protein
1662	M1425_RS01290	225152..226399	-	GCF_000022405.1	NC_012588.1	WP_012710430.1	415		arCOG01698	E	LeuC	Homoaconitate hydratase/3-isopropylmalate dehydratase large subunit family protein
1663	M1425_RS01295	226483..227784	-	GCF_000022405.1	NC_012588.1	WP_012710431.1	433		arCOG02840	L	PhrB	Deoxyribodipyrimidine photolyase
1664	M1425_RS01300	227865..229703	+	GCF_000022405.1	NC_012588.1	WP_012710432.1	612		arCOG03285	G	SGA1	Glycosyl hydrolase family 15
1665	M1425_RS01305	229794..230189	+	GCF_000022405.1	NC_012588.1	WP_010923879.1	131	+	arCOG02242	K	Sta1	Viral transcriptional activator, contains HTH domain
1666	M1425_RS01310	230207..230494	-	GCF_000022405.1	NC_012588.1	WP_010923880.1	95	+	arCOG01055	K	Sso10a	HTH domain containing protein possibly involved in chromatine organization, Sso10a family		AIZ11391.1	4.42e-17
1667	M1425_RS01315	230642..231376	+	GCF_000022405.1	NC_012588.1	WP_012710433.1	244		arCOG07293	D	Soj	ATPase involved in chromosome partitioning, ParA family
1668	M1425_RS01320	231503..231697	+	GCF_000022405.1	NC_012588.1	WP_012710434.1	64		arCOG03694	S	-	Uncharacterized membrane protein
1669	M1425_RS01325	231703..233220	+	GCF_000022405.1	NC_012588.1	WP_012710435.1	505		arCOG01316	E	PutP	Na+/proline symporter
1670	===	M1425_RS02215	7	GCF_000022405.1	NC_012588.1					S	-	Uncharacterized protein
1671	M1425_RS02200	389433..389708	+	GCF_000022405.1	NC_012588.1	WP_016729767.1	91		arCOG03167	R	-	ATPase, AAA+ superfamily fused to HTH and PD-(DE)xK endonuclease domains
1672	M1425_RS02205	389806..390672	-	GCF_000022405.1	NC_012588.1	WP_012710588.1	288		arCOG00247	I	MmsB	3-hydroxyisobutyrate dehydrogenase or related beta-hydroxyacid dehydrogenase
1673	M1425_RS02210	391047..391694	-	GCF_000022405.1	NC_012588.1	WP_012710589.1	215		arCOG01446	VK	Csa3	CRISPR-Cas associated transcriptional regulator, contains CARF and HTH domain
1674	M1425_RS02215	391991..392215	+	GCF_000022405.1	NC_012588.1	WP_039698659.1	74	+	arCOG05320	R	-	Predicted membrane-bound metal-dependent hydrolase		ALG97016.1	1.58e-08
1675	M1425_RS02220	392616..393686	+	GCF_000022405.1	NC_012588.1	WP_012710590.1	356		arCOG03169	R	-	AAA+ superfamily ATPase
1676	M1425_RS02225	393998..394648	-	GCF_000022405.1	NC_012588.1	WP_012710591.1	216		arCOG08314	S	-	Uncharacterized protein
1677	M1425_RS02230	395437..395865	-	GCF_000022405.1	NC_012588.1	WP_012710592.1	142		arCOG01192	V	-	HEPN domain containing protein
1678	===	M1425_RS02390	15	GCF_000022405.1	NC_012588.1					S	-	Uncharacterized protein
1679	M1425_RS02375	426486..427034	+	GCF_000022405.1	NC_012588.1	WP_012710615.1	182		arCOG05472	R	-	Predicted nucleotidyltransferase
1680	M1425_RS02380	427448..428254	+	GCF_000022405.1	NC_012588.1	WP_012710616.1	268		arCOG03768	S	-	Uncharacterized membrane protein, DUF973 family
1681	M1425_RS02385	428431..428751	-	GCF_000022405.1	NC_012588.1	WP_016729756.1	106		arCOG08511	S	-	Uncharacterized membrane protein		AAQ73271.1	6.54e-42
1682	M1425_RS02390	428790..429008	-	GCF_000022405.1	NC_012588.1	WP_016731195.1	72	+	arCOG09907	S	-	Uncharacterized protein		ACZ35814.1	1.87e-05
1683	M1425_RS02395	429046..429960	-	GCF_000022405.1	NC_012588.1	WP_012710618.1	304		arCOG08407	S	-	Uncharacterized protein		AZG03043.1	5.89e-99
1684	M1425_RS02400	429998..430324	-	GCF_000022405.1	NC_012588.1	WP_012710619.1	108	+	arCOG07282	S	-	Uncharacterized membrane protein		AAQ94385.1	9.13e-69
1685	M1425_RS15375	430334..430480	-	GCF_000022405.1	NC_012588.1	WP_238525262.1	48	+	arCOG06947	S	-	Zn finger protein		AAQ73270.1	3.18e-26
1686	M1425_RS14140	430598..430915	-	GCF_000022405.1	NC_012588.1	WP_012718457.1	105	+	arCOG07733	S	-	Uncharacterized membrane protein		ACZ35811.1	3.33e-10
1687	M1425_RS02405	431009..431335	-	GCF_000022405.1	NC_012588.1	WP_012710622.1	108	+	arCOG07733	S	-	Uncharacterized membrane protein		AAQ94387.1	6.83e-70
1688	M1425_RS02410	431367..431663	-	GCF_000022405.1	NC_012588.1	WP_012710623.1	98			S	-	Uncharacterized protein		AAQ94386.1	4.91e-57
1689	M1425_RS02415	431961..432398	+	GCF_000022405.1	NC_012588.1	WP_012710624.1	145		arCOG03749	O	-	Membrane protein of VKOR family involved in disulfide bond formation
1690	M1425_RS02420	432472..432882	+	GCF_000022405.1	NC_012588.1	WP_012710625.1	136	+	arCOG02759	X	RAYT	REP element-mobilizing transposase RayT		ALG97021.1	2.48e-20
1691	M1425_RS02425	432869..434248	+	GCF_000022405.1	NC_012588.1	WP_012710626.1	459		arCOG00683	X	-	Transposable element, IS605 OrfB family, contains RNAse H fold nuclease and Zn finger domains		AON96453.1	2.48e-91
1692	M1425_RS02430	434182..434814	+	GCF_000022405.1	NC_012588.1	WP_012710627.1	210		arCOG05850	O	Pcp	Pyrrolidone-carboxylate peptidase (N-terminal pyroglutamyl peptidase)
1693	M1425_RS02435	434905..435708	-	GCF_000022405.1	NC_012588.1	WP_012710628.1	267		arCOG01424	R	-	RecB-nuclease fused to coiled-coil domain
1694	===	M1425_RS14165	10	GCF_000022405.1	NC_012588.1					S	-	Uncharacterized protein
1695	M1425_RS02460	439853..441349	-	GCF_000022405.1	NC_012588.1	WP_185946491.1	498		arCOG00024	C	GlpK	Glycerol kinase
1696	M1425_RS02465	442033..442308	+	GCF_000022405.1	NC_012588.1	WP_012710632.1	91			S	-	Uncharacterized protein
1697	M1425_RS02470	442665..448592	-	GCF_000022405.1	NC_012588.1	WP_238525236.1	1975		arCOG08433	S	-	Uncharacterized protein, contains DUF2326 domain		AFU92010.1	3.41e-09
1698	M1425_RS14165	448710..448877	+	GCF_000022405.1	NC_012588.1	WP_080513773.1	55	+	arCOG08616	V	-	Ribbon-helix-helix protein, copG family		ALG96873.1	3.17e-05
1699	M1425_RS15385	449048..449227	-	GCF_000022405.1	NC_012588.1	WP_012710635.1	59		arCOG07185	V	-	MazE/AbrB family anitoxin
1700	M1425_RS02480	449423..449632	+	GCF_000022405.1	NC_012588.1	WP_048049643.1	69	+	arCOG09874	S	-	Uncharacterized protein		ALG96973.1	1.41e-14
1701	M1425_RS02485	449638..449913	+	GCF_000022405.1	NC_012588.1	WP_012710636.1	91	+	arCOG09874	S	-	Uncharacterized protein		ALG96973.1	7.7e-11
1702	M1425_RS02490	450028..450180	+	GCF_000022405.1	NC_012588.1	WP_012710637.1	50		arCOG08378	V	-	CopG/RHH family DNA binding protein
1703	M1425_RS02495	450238..450447	+	GCF_000022405.1	NC_012588.1	WP_048049645.1	69			S	-	Uncharacterized protein
1704	M1425_RS02500	450444..452429	+	GCF_000022405.1	NC_012588.1	WP_012710638.1	661		arCOG09873	X	-	RepA plasmid replication protein
1705	===	M1425_RS02795	7	GCF_000022405.1	NC_012588.1					S	-	Uncharacterized protein
1706	M1425_RS02780	516043..517191	+	GCF_000022405.1	NC_012588.1	WP_012710682.1	382		arCOG08437	R	-	ATPase, fragment
1707	M1425_RS02785	517233..518417	+	GCF_000022405.1	NC_012588.1	WP_012710683.1	394			S	-	Uncharacterized protein
1708	M1425_RS02790	518460..520265	-	GCF_000022405.1	NC_012588.1	WP_012710684.1	601		arCOG00284	L	-	HerA helicase
1709	M1425_RS02795	520318..520719	-	GCF_000022405.1	NC_012588.1	WP_012710685.1	133	+	arCOG00724	K	-	Transcriptional regulator, PadR family		AIZ11390.1	8.58e-11
1710	M1425_RS02800	521025..522236	-	GCF_000022405.1	NC_012588.1	WP_012710686.1	403		arCOG01107	E	ArgE	Acetylornithine deacetylase/Succinyl-diaminopimelate desuccinylase or related deacylase
1711	M1425_RS02805	522425..523717	+	GCF_000022405.1	NC_012588.1	WP_012710687.1	430		arCOG02691	G	-	MFS family permease
1712	M1425_RS02810	523732..524583	+	GCF_000022405.1	NC_012588.1	WP_012710688.1	283		arCOG07260	E	DmpA	L-aminopeptidase/D-esterase
1713	===	M1425_RS02930	13	GCF_000022405.1	NC_012588.1					S	-	Uncharacterized protein
1714	M1425_RS02905	535193..536092	-	GCF_000022405.1	NC_012588.1	WP_012710701.1	299		arCOG03239	R	-	ATPase, predicted component of phage defense system		AZI75884.1	1.21e-09
1715	M1425_RS14785	536325..536555	-	GCF_000022405.1	NC_012588.1	WP_100114838.1	76			S	-	Uncharacterized protein
1716	M1425_RS02925	537882..538955	+	GCF_000022405.1	NC_012588.1	WP_012710538.1	357		arCOG09935	X	-	Transposon ISC1229 related ORF
1717	M1425_RS02930	539571..540014	+	GCF_000022405.1	NC_012588.1	WP_238525239.1	147	+	arCOG00724	K	-	Transcriptional regulator, PadR family		AIZ11390.1	4.16e-16
1718	M1425_RS02935	540027..540989	+	GCF_000022405.1	NC_012588.1	WP_012710703.1	320		arCOG07718	S	-	Uncharacterized protein
1719	M1425_RS02940	541195..542553	-	GCF_000022405.1	NC_012588.1	WP_012710704.1	452		arCOG03672	E	-	Thermopsin-like protease
1720	M1425_RS15060	542758..542895	+	GCF_000022405.1	NC_012588.1	WP_016731216.1	45			S	-	Uncharacterized protein
1721	M1425_RS02945	542906..544132	+	GCF_000022405.1	NC_012588.1	WP_016731853.1	408		arCOG05713	V	-	McrBC 5-methylcytosine restriction system component
1722	M1425_RS02950	544645..546402	+	GCF_000022405.1	NC_012588.1	WP_012710706.1	585		arCOG03779	V	McrB	GTPase subunit of restriction endonuclease
1723	M1425_RS02955	546967..547257	+	GCF_000022405.1	NC_012588.1	WP_012710707.1	96	+	arCOG01055	K	Sso10a	HTH domain containing protein possibly involved in chromatine organization, Sso10a family
1724	M1425_RS02960	547467..548423	-	GCF_000022405.1	NC_012588.1	WP_012710708.1	318		arCOG01371	M	RfbB	dTDP-D-glucose 4,6-dehydratase		AFU92043.1	3.56e-13
1725	M1425_RS02965	548445..549479	-	GCF_000022405.1	NC_012588.1	WP_012710709.1	344		arCOG00667	M	RfbA	dTDP-glucose pyrophosphorylase		AZI75981.1	1.18e-17
1726	M1425_RS02970	549480..550307	-	GCF_000022405.1	NC_012588.1	WP_012710710.1	275		arCOG01367	M	RfbD	dTDP-4-dehydrorhamnose reductase
1727	===	M1425_RS03175	7	GCF_000022405.1	NC_012588.1					S	-	Uncharacterized protein
1728	M1425_RS03160	588901..589824	+	GCF_000022405.1	NC_012588.1	WP_012710741.1	307		arCOG01369	M	WcaG	Nucleoside-diphosphate-sugar epimerase		AXQ00147.1	4.78e-10
1729	M1425_RS03165	589821..591035	+	GCF_000022405.1	NC_012588.1	WP_012710742.1	404		arCOG00253	M	AglM/Ugd	UDP-glucose 6-dehydrogenase
1730	M1425_RS03170	591035..591787	+	GCF_000022405.1	NC_012588.1	WP_012710743.1	250		arCOG00665	M	GalU	UDP-glucose pyrophosphorylase		AZI75981.1	2.38e-16
1731	M1425_RS03175	591878..592174	-	GCF_000022405.1	NC_012588.1	WP_012710744.1	98	+	arCOG01055	K	Sso10a	HTH domain containing protein possibly involved in chromatine organization, Sso10a family		AIZ11391.1	1.12e-14
1732	M1425_RS03180	592488..593486	-	GCF_000022405.1	NC_012588.1	WP_012710745.1	332		arCOG01409	M	RfaG	Glycosyltransferase
1733	M1425_RS03185	594708..595634	+	GCF_000022405.1	NC_012588.1	WP_012710746.1	308		arCOG00894	M	-	Glycosyl transferase family 2		YP_009216737.1	2.32e-06
1734	M1425_RS03190	595822..596883	-	GCF_000022405.1	NC_012588.1	WP_012710747.1	353		arCOG07726	S	-	Uncharacterized protein
1735	===	M1425_RS03220	7	GCF_000022405.1	NC_012588.1					S	-	Uncharacterized protein
1736	M1425_RS03205	599663..600667	+	GCF_000022405.1	NC_012588.1	WP_238525241.1	334		arCOG01740	U	LepB	Signal peptidase I
1737	M1425_RS03210	600664..601068	+	GCF_000022405.1	NC_012588.1	WP_012735649.1	134		arCOG13101	S	-	Uncharacterized protein
1738	M1425_RS03215	601074..601961	+	GCF_000022405.1	NC_012588.1	WP_012710751.1	295		arCOG04474	S	-	Uncharacterized membrane protein
1739	M1425_RS03220	602832..603134	+	GCF_000022405.1	NC_012588.1	WP_012710752.1	100	+	arCOG01055	K	Sso10a	HTH domain containing protein possibly involved in chromatine organization, Sso10a family		AIZ11391.1	4.37e-11
1740	M1425_RS03225	603189..603770	+	GCF_000022405.1	NC_012588.1	WP_016730585.1	193		arCOG08328	S	-	Uncharacterized membrane protein
1741	M1425_RS03230	604377..605054	-	GCF_000022405.1	NC_012588.1	WP_012710754.1	225		arCOG08423	S	-	Uncharacterized protein
1742	M1425_RS03235	606216..607529	-	GCF_000022405.1	NC_012588.1	WP_012710755.1	437		arCOG00583	C	AceA	Isocitrate lyase
1743	===	M1425_RS03435	7	GCF_000022405.1	NC_012588.1					S	-	Uncharacterized protein
1744	M1425_RS03420	645872..647290	+	GCF_000022405.1	NC_012588.1	WP_012710791.1	472		arCOG00144	G	-	MFS family permease
1745	M1425_RS03425	647408..647710	+	GCF_000022405.1	NC_012588.1	WP_012710792.1	100		arCOG08429	S	-	Uncharacterized protein
1746	M1425_RS03430	648089..648520	+	GCF_000022405.1	NC_012588.1	WP_012710793.1	143		arCOG06831	V	Doc	Prophage maintenance system killer protein
1747	M1425_RS03435	648507..648692	-	GCF_000022405.1	NC_012588.1	WP_012710794.1	61	+	arCOG10132	V	-	Predicted antitoxin		ALG97010.1	1.36e-13
1748	M1425_RS03440	649106..651736	-	GCF_000022405.1	NC_012588.1	WP_012710795.1	876		arCOG03672	E	-	Thermopsin-like protease
1749	M1425_RS03445	652018..653277	-	GCF_000022405.1	NC_012588.1	WP_012710796.1	419		arCOG01352	E	GdhA	Glutamate dehydrogenase/leucine dehydrogenase
1750	M1425_RS03450	653588..655438	-	GCF_000022405.1	NC_012588.1	WP_012710797.1	616		arCOG00009	E	PotE	Amino acid transporter
1751	===	M1425_RS03530	10	GCF_000022405.1	NC_012588.1					S	-	Uncharacterized protein
1752	M1425_RS03510	669476..671068	-	GCF_000022405.1	NC_012588.1	WP_012710808.1	530		arCOG00185	O	GsiA	ABC-type glutathione transport system ATPase component, contains duplicated ATPase domain
1753	M1425_RS03520	671879..672517	-	GCF_000022405.1	NC_012588.1	WP_012710809.1	212		arCOG02291	R	-	HAD superfamily hydrolase
1754	M1425_RS03525	672598..673167	+	GCF_000022405.1	NC_012588.1	WP_012710810.1	189		arCOG02703	Q	-	SAM-dependent methyltransferase
1755	M1425_RS03530	673261..673788	-	GCF_000022405.1	NC_012588.1	WP_012710811.1	175	+	arCOG05320	R	-	Predicted membrane-bound metal-dependent hydrolase		ALG97016.1	2.49e-15
1756	M1425_RS03535	673785..674003	-	GCF_000022405.1	NC_012588.1	WP_016730608.1	72		arCOG09871	S	-	SWIM Zn-finger
1757	M1425_RS03540	674166..674351	+	GCF_000022405.1	NC_012588.1	WP_012952491.1	61		arCOG08432	S	-	Uncharacterized protein
1758	M1425_RS03545	674561..674755	+	GCF_000022405.1	NC_012588.1	WP_009992021.1	64	+	arCOG05888	L	-	Chromosomal protein Sac7d/Sso7d, leucine zipper		AME30091.1	7.35e-26
1759	M1425_RS03550	674966..676633	-	GCF_000022405.1	NC_012588.1	WP_012710813.1	555		arCOG00615	C	NemA	NADH:flavin oxidoreductase, Old Yellow Enzyme family
1760	M1425_RS03555	676751..677059	-	GCF_000022405.1	NC_012588.1	WP_238525242.1	102		arCOG01401	Q	-	SAM-dependent methyltransferase
1761	M1425_RS03560	677280..677552	-	GCF_000022405.1	NC_012588.1	WP_012710815.1	90		arCOG08075	M	RfaG	Glycosyl transferase group 1
1762	===	M1425_RS04750	11	GCF_000022405.1	NC_012588.1					S	-	Uncharacterized protein
1763	M1425_RS04735	908848..909681	-	GCF_000022405.1	NC_012588.1	WP_012711007.1	277		arCOG02436	O	NosY	ABC-type transport system involved in multi-copper enzyme maturation, permease component
1764	M1425_RS04740	909674..910567	-	GCF_000022405.1	NC_012588.1	WP_012711008.1	297		arCOG00196	V	CcmA	ABC-type multidrug transport system, ATPase component
1765	M1425_RS04745	910797..911651	+	GCF_000022405.1	NC_012588.1	WP_012711009.1	284		arCOG05914	S	-	Uncharacterized protein
1766	M1425_RS04750	911722..912273	+	GCF_000022405.1	NC_012588.1	WP_012711010.1	183	+	arCOG05320	R	-	Predicted membrane-bound metal-dependent hydrolase		ALG97016.1	5.77e-22
1767	M1425_RS15105	912608..912751	-	GCF_000022405.1	NC_012588.1	WP_012711012.1	47	+	arCOG07934	V	-	MazE/AbrB family anitoxin
1768	M1425_RS04765	914512..915318	+	GCF_000022405.1	NC_012588.1	WP_012711013.1	268		arCOG04204	R	-	N-terminal nucleophile hydrolase superfamily protein
1769	M1425_RS15110	915513..915653	-	GCF_000022405.1	NC_012588.1	WP_175282310.1	46			S	-	Uncharacterized protein
1770	M1425_RS04770	915878..916285	+	GCF_000022405.1	NC_012588.1	WP_012711015.1	135	+	arCOG02759	X	RAYT	REP element-mobilizing transposase RayT		ALG97021.1	1.34e-90
1771	M1425_RS04775	916260..917498	+	GCF_000022405.1	NC_012588.1	WP_012711016.1	412		arCOG00684	X	-	Transposable element, IS605 OrfB family, contains RNAse H fold nuclease and Zn finger domains		ALG97022.1	0
1772	M1425_RS04780	917565..918305	+	GCF_000022405.1	NC_012588.1	WP_012711017.1	246		arCOG03560	X	-	Plasmid associated protein, pRiA4b ORF-3-like
1773	M1425_RS04785	918771..919337	+	GCF_000022405.1	NC_012588.1	WP_012711018.1	188		arCOG04033	S	-	Uncharacterized protein
1774	===	M1425_RS05200	7	GCF_000022405.1	NC_012588.1					S	-	Uncharacterized protein
1775	M1425_RS05185	998924..1000300	+	GCF_000022405.1	NC_012588.1	WP_012711081.1	458		arCOG02689	G	-	MFS family permease
1776	M1425_RS05190	1000383..1000916	+	GCF_000022405.1	NC_012588.1	WP_012711082.1	177		arCOG02702	Q	-	SAM-dependent methyltransferase
1777	M1425_RS05195	1001064..1002134	-	GCF_000022405.1	NC_012588.1	WP_012711083.1	356		arCOG04333	E	-	Aspartate/tyrosine/aromatic aminotransferase
1778	M1425_RS05200	1002206..1002613	+	GCF_000022405.1	NC_012588.1	WP_012711084.1	135	+	arCOG00919	L	-	Holliday junction resolvase, archaeal type		AFV51246.1	3.42e-17
1779	M1425_RS05205	1002602..1004404	-	GCF_000022405.1	NC_012588.1	WP_012711085.1	600		arCOG03671	E	-	Thermopsin-like protease
1780	M1425_RS05210	1004549..1005478	+	GCF_000022405.1	NC_012588.1	WP_012711086.1	309		arCOG02881	P	ECM27	Ca2+/Na+ antiporter
1781	M1425_RS05215	1005515..1006768	+	GCF_000022405.1	NC_012588.1	WP_012711087.1	417		arCOG03654	E	PotE	Amino acid transporter
1782	===	M1425_RS05485	17	GCF_000022405.1	NC_012588.1					S	-	Uncharacterized protein
1783	M1425_RS05470	1059020..1059925	-	GCF_000022405.1	NC_012588.1	WP_012711137.1	301		arCOG05825	R	-	Radical SAM superfamily enzyme
1784	M1425_RS05475	1059922..1060956	-	GCF_000022405.1	NC_012588.1	WP_012711138.1	344		arCOG01939	H	LplA	Lipoate-protein ligase A
1785	M1425_RS05480	1061063..1061527	+	GCF_000022405.1	NC_012588.1	WP_012711139.1	154		arCOG04227	R	-	Predicted CoA-binding protein
1786	M1425_RS05485	1061560..1061895	+	GCF_000022405.1	NC_012588.1	WP_012711140.1	111	+	arCOG02242	K	Sta1	Viral transcriptional activator, contains HTH domain
1787	M1425_RS05490	1061878..1062144	-	GCF_000022405.1	NC_012588.1	WP_012711141.1	88		arCOG02072	P	TusA	TusA-related sulfurtransferase
1788	M1425_RS14420	1062192..1062359	+	GCF_000022405.1	NC_012588.1	WP_012711142.1	55		arCOG04507	P	ZntA	TRASH/YHS-like protein, metallochaperone
1789	M1425_RS05495	1062372..1062749	-	GCF_000022405.1	NC_012588.1	WP_012711143.1	125	+	arCOG02242	K	Sta1	Viral transcriptional activator, contains HTH domain		YP_009216766.1	1.28e-23
1790	M1425_RS05500	1062828..1063199	-	GCF_000022405.1	NC_012588.1	WP_012711144.1	123		arCOG05918	S	-	Uncharacterized protein
1791	M1425_RS05505	1063234..1063728	-	GCF_000022405.1	NC_012588.1	WP_012711145.1	164		arCOG05919	R	Gph	HAD superfamily hydrolase
1792	M1425_RS05510	1063781..1064203	+	GCF_000022405.1	NC_012588.1	WP_012711146.1	140		arCOG01303	E	GcvH	Glycine cleavage system H protein (lipoate-binding)
1793	M1425_RS05515	1064193..1064519	+	GCF_000022405.1	NC_012588.1	WP_012711147.1	108		arCOG07291	S	-	Uncharacterized protein
1794	M1425_RS05520	1064500..1065636	-	GCF_000022405.1	NC_012588.1	WP_012711148.1	378		arCOG00130	G	-	MFS family permease
1795	M1425_RS05525	1065640..1065960	-	GCF_000022405.1	NC_012588.1	WP_012711149.1	106		arCOG00023	R	-	Predicted transcriptional regulator
1796	M1425_RS05530	1066161..1066544	+	GCF_000022405.1	NC_012588.1	WP_012711150.1	127	+	arCOG02242	K	Sta1	Viral transcriptional activator, contains HTH domain		YP_009216766.1	4.83e-18
1797	M1425_RS05535	1066569..1066754	+	GCF_000022405.1	NC_012588.1	WP_015581118.1	61			S	-	Uncharacterized protein
1798	M1425_RS05540	1066742..1067047	-	GCF_000022405.1	NC_012588.1	WP_012711151.1	101		arCOG07849	J	-	Ribosome associated protein L45A
1799	M1425_RS05545	1067101..1067397	+	GCF_000022405.1	NC_012588.1	WP_012711152.1	98			S	-	Uncharacterized protein
1800	===	M1425_RS05880	7	GCF_000022405.1	NC_012588.1					S	-	Uncharacterized protein
1801	M1425_RS05865	1123342..1124550	-	GCF_000022405.1	NC_012588.1	WP_187146915.1	402		arCOG00219	P	ModA	ABC-type molybdate transport system, periplasmic component
1802	M1425_RS05870	1124589..1125332	-	GCF_000022405.1	NC_012588.1	WP_009989207.1	247		arCOG01263	R	DltE	Short-chain dehydrogenase
1803	M1425_RS14435	1126376..1127608	-	GCF_000022405.1	NC_012588.1	WP_012711211.1	410		arCOG00679	X	-	Transposable element, IS605 OrfB family, contains RNAse H fold nuclease and Zn finger domains		AFU92029.1	3.19e-63
1804	M1425_RS05880	1127580..1128221	-	GCF_000022405.1	NC_012588.1	WP_012711212.1	213	+	arCOG03164	X	-	Site-specific integrase-resolvase		ACB37296.1	3.36e-07
1805	M1425_RS05890	1129309..1130007	-	GCF_000022405.1	NC_012588.1	WP_009989211.1	232		arCOG00891	N	TatD	3'->5' ssDNA/RNA exonuclease TatD
1806	M1425_RS05895	1130039..1130440	-	GCF_000022405.1	NC_012588.1	WP_012711213.1	133		arCOG07213	S	-	Uncharacterized protein
1807	M1425_RS05900	1131194..1132147	+	GCF_000022405.1	NC_012588.1	WP_009989213.1	317		arCOG01545	C	HyfC	Formate hydrogenlyase subunit 4
1808	===	M1425_RS06045	7	GCF_000022405.1	NC_012588.1					S	-	Uncharacterized protein
1809	M1425_RS06020	1161701..1162408	-	GCF_000022405.1	NC_012588.1	WP_048049799.1	235		arCOG02134	X	-	Transposase
1810	M1425_RS06035	1164859..1165686	+	GCF_000022405.1	NC_012588.1	WP_012711235.1	275		arCOG01482	H	NadC	Nicotinate-nucleotide pyrophosphorylase
1811	M1425_RS06040	1165728..1166099	+	GCF_000022405.1	NC_012588.1	WP_012711236.1	123		arCOG02761	S	-	Uncharacterized protein, DUF302 family
1812	M1425_RS06045	1166082..1166429	-	GCF_000022405.1	NC_012588.1	WP_012711237.1	115	+	arCOG00001	K	-	Transcriptional regulator, PadR family
1813	M1425_RS06050	1166462..1167652	-	GCF_000022405.1	NC_012588.1	WP_012711238.1	396		arCOG00130	G	-	MFS family permease
1814	M1425_RS06055	1167691..1169535	-	GCF_000022405.1	NC_012588.1	WP_012711239.1	614		arCOG03287	G	GDB1	Glycogen debranching enzyme
1815	M1425_RS06060	1169543..1171411	-	GCF_000022405.1	NC_012588.1	WP_012711240.1	622		arCOG03285	G	SGA1	Glycosyl hydrolase family 15
1816	===	M1425_RS06680	7	GCF_000022405.1	NC_012588.1					S	-	Uncharacterized protein
1817	M1425_RS06665	1283155..1284837	+	GCF_000022405.1	NC_012588.1	WP_012711357.1	560		arCOG01257	O	GroEL	Chaperonin GroEL, HSP60 family
1818	M1425_RS06670	1284826..1285197	-	GCF_000022405.1	NC_012588.1	WP_012711358.1	123		arCOG00569	S	-	Uncharacterized protein
1819	M1425_RS06675	1285452..1285757	+	GCF_000022405.1	NC_012588.1	WP_009992281.1	101		arCOG03879	K	-	Predicted transcriptional regulator, contains HTH domain
1820	M1425_RS06680	1285743..1286135	-	GCF_000022405.1	NC_012588.1	WP_012711359.1	130	+	arCOG06043	S	-	Uncharacterized protein		QGA87218.1	1.1e-37
1821	M1425_RS06685	1286122..1286325	-	GCF_000022405.1	NC_012588.1	WP_010923144.1	67		arCOG05983	S	-	Uncharacterized protein
1822	M1425_RS06690	1286380..1288257	+	GCF_000022405.1	NC_012588.1	WP_012711360.1	625		arCOG00487	J	ArgS	Arginyl-tRNA synthetase
1823	M1425_RS06705	1288950..1289219	-	GCF_000022405.1	NC_012588.1	WP_010923074.1	89		arCOG04308	S	-	Uncharacterized protein
1824	===	M1425_RS07740	7	GCF_000022405.1	NC_012588.1					S	-	Uncharacterized protein
1825	M1425_RS07725	1443753..1445471	+	GCF_000022405.1	NC_012588.1	WP_012711547.1	572		arCOG01998	E	IlvB	Acetolactate synthase large subunit or other thiamine pyrophosphate-requiring enzyme
1826	M1425_RS07730	1445449..1445841	+	GCF_000022405.1	NC_012588.1	WP_012711548.1	130		arCOG05991	E	-	ACT domain
1827	M1425_RS07735	1445813..1446820	+	GCF_000022405.1	NC_012588.1	WP_012711549.1	335		arCOG04465	E	IlvC	Ketol-acid reductoisomerase
1828	M1425_RS07740	1446853..1447284	+	GCF_000022405.1	NC_012588.1	WP_012711550.1	143	+	arCOG00919	L	-	Holliday junction resolvase, archaeal type		AFV51246.1	4.34e-07
1829	M1425_RS07745	1447281..1448798	-	GCF_000022405.1	NC_012588.1	WP_012711551.1	505		arCOG04116	L	PinA	ATPase of PilT family involved in Holliday junction resolution
1830	M1425_RS07750	1448850..1449452	-	GCF_000022405.1	NC_012588.1	WP_012711552.1	200		arCOG00034	H	PDX2	Predicted glutamine amidotransferase involved in pyridoxine biosynthesis
1831	M1425_RS07755	1449449..1450465	-	GCF_000022405.1	NC_012588.1	WP_012711553.1	338		arCOG04075	H	SNZ1	Pyridoxine biosynthesis enzyme
1832	===	M1425_RS08215	7	GCF_000022405.1	NC_012588.1					S	-	Uncharacterized protein
1833	M1425_RS08200	1530959..1531522	+	GCF_000022405.1	NC_012588.1	WP_010922979.1	187		arCOG01038	F	Fap7	Broad-specificity NMP kinase
1834	M1425_RS08205	1531523..1532413	+	GCF_000022405.1	NC_012588.1	WP_010922978.1	296		arCOG00585	O	Mrp	Fe-S cluster carrier ATPase, Mrp/ApbC/NBP35 family
1835	M1425_RS08210	1532407..1532625	-	GCF_000022405.1	NC_012588.1	WP_012718938.1	72		arCOG08343	K	-	Transcriptional regulator, contains HTH domain
1836	M1425_RS08215	1532726..1533076	+	GCF_000022405.1	NC_012588.1	WP_012711629.1	116	+	arCOG02242	K	Sta1	Viral transcriptional activator, contains HTH domain
1837	M1425_RS08220	1533047..1533772	-	GCF_000022405.1	NC_012588.1	WP_012711630.1	241		arCOG00474	H	FAU1	5-formyltetrahydrofolate cyclo-ligase
1838	M1425_RS08225	1533762..1534322	-	GCF_000022405.1	NC_012588.1	WP_012711631.1	186		arCOG01947	E	LysE	Lysine efflux protein
1839	M1425_RS08230	1534331..1535053	-	GCF_000022405.1	NC_012588.1	WP_012711632.1	240		arCOG04291	R	-	Sugar isomerase related protein
1840	===	M1425_RS08260	7	GCF_000022405.1	NC_012588.1					S	-	Uncharacterized protein
1841	M1425_RS08245	1536729..1537490	-	GCF_000022405.1	NC_012588.1	WP_012711635.1	253		arCOG00452	D	ESCRTIII	Archaeal division protein CdvB, Snf7/Vps24/ESCRT-III family
1842	M1425_RS08250	1537444..1537716	+	GCF_000022405.1	NC_012588.1	WP_016730877.1	90		arCOG08344	S	-	Uncharacterized protein
1843	M1425_RS08255	1537717..1538427	+	GCF_000022405.1	NC_012588.1	WP_012711636.1	236		arCOG01254	J	AlaX	Ser-tRNA(Ala) deacylase AlaX (editing enzyme)
1844	M1425_RS08260	1538466..1538903	+	GCF_000022405.1	NC_012588.1	WP_012711637.1	145	+	arCOG02228	I	GtrA	GtrA-like flippase		AIZ11393.1	1.9e-10
1845	M1425_RS08265	1538900..1539880	-	GCF_000022405.1	NC_012588.1	WP_012711638.1	326		arCOG04273	E	HisC	Histidinol-phosphate/aromatic aminotransferase or cobyric acid decarboxylase
1846	M1425_RS08270	1539877..1540461	-	GCF_000022405.1	NC_012588.1	WP_012711639.1	194		arCOG02271	K	-	Transcriptional regulator, contains HTH domain
1847	M1425_RS08285	1541193..1542122	+	GCF_000022405.1	NC_012588.1	WP_012711640.1	309		arCOG01981	K	SUA7	Transcription initiation factor TFIIB, Brf1 subunit/Transcription initiation factor TFIIB		ALG96903.1	9.38e-31
1848	===	M1425_RS08910	7	GCF_000022405.1	NC_012588.1					S	-	Uncharacterized protein
1849	M1425_RS08895	1649160..1650392	-	GCF_000022405.1	NC_012588.1	WP_012711752.1	410		arCOG01548	C	NuoD	NADH dehydrogenase subunit D
1850	M1425_RS08900	1650370..1650864	-	GCF_000022405.1	NC_012588.1	WP_012711753.1	164		arCOG01551	C	NuoC	NADH dehydrogenase subunit C
1851	M1425_RS08905	1650861..1651250	-	GCF_000022405.1	NC_012588.1	WP_012711754.1	129		arCOG01557	C	NuoA	NADH dehydrogenase subunit A
1852	M1425_RS08910	1651330..1652112	-	GCF_000022405.1	NC_012588.1	WP_012711755.1	260	+	arCOG01883	F	THY1	Thymidylate synthase		AFU91992.1	1.56e-154
1853	M1425_RS08915	1652239..1652571	-	GCF_000022405.1	NC_012588.1	WP_012711756.1	110		arCOG00317	S	-	Uncharacterized protein
1854	M1425_RS08920	1652612..1653793	+	GCF_000022405.1	NC_012588.1	WP_012711757.1	393		arCOG06038	R	-	Uncharacterized protein, contains thioredoxin domain
1855	M1425_RS08925	1653780..1654484	-	GCF_000022405.1	NC_012588.1	WP_012711758.1	234		arCOG03216	S	-	Uncharacterized protein, contains DUF4213 and DUF364 domains
1856	===	M1425_RS08955	7	GCF_000022405.1	NC_012588.1					S	-	Uncharacterized protein
1857	M1425_RS08940	1656315..1658222	+	GCF_000022405.1	NC_012588.1	WP_012711761.1	635		arCOG07278	P	-	Sulfite exporter TauE/SafE
1858	M1425_RS08945	1658227..1658445	-	GCF_000022405.1	NC_012588.1	WP_012711762.1	72		arCOG02074	P	TusA	TusA-related sulfurtransferase
1859	M1425_RS08950	1658510..1659304	-	GCF_000022405.1	NC_012588.1	WP_012711763.1	264		arCOG04235	O	-	Thioredoxin/glutaredoxin
1860	M1425_RS08955	1659312..1660964	-	GCF_000022405.1	NC_012588.1	WP_012711764.1	550	+	arCOG00770	L	DinG	Rad3-related DNA helicase		AAQ94373.1	1.55e-37
1861	M1425_RS08960	1660966..1661259	-	GCF_000022405.1	NC_012588.1	WP_012711765.1	97		arCOG08334	S	-	Uncharacterized protein
1862	M1425_RS08965	1661477..1661830	+	GCF_000022405.1	NC_012588.1	WP_012711766.1	117		arCOG02853	P	{NirD}	Ferredoxin subunit of nitrite reductase or ring-hydroxylating dioxygenase
1863	M1425_RS08970	1661791..1662453	-	GCF_000022405.1	NC_012588.1	WP_012711767.1	220		arCOG02097	E	AroD	3-dehydroquinate dehydratase
1864	===	M1425_RS09080	31	GCF_000022405.1	NC_012588.1					S	-	Uncharacterized protein
1865	M1425_RS09060	1676743..1677015	+	GCF_000022405.1	NC_012588.1	WP_012711785.1	90		arCOG07176	S	-	Uncharacterized protein
1866	M1425_RS09065	1677034..1677369	+	GCF_000022405.1	NC_012588.1	WP_012711786.1	111		arCOG00579	K	RPB9	DNA-directed RNA polymerase, subunit M/Transcription elongation factor TFIIS
1867	M1425_RS09075	1677574..1678929	+	GCF_000022405.1	NC_012588.1	WP_012711787.1	451		arCOG02683	G	-	MFS family permease
1868	M1425_RS09080	1679215..1679976	+	GCF_000022405.1	NC_012588.1	WP_012711788.1	253	+	arCOG01244	X	-	Integrase/Recombinase, including suicidal integrases		AAQ73251.1	2.12e-51
1869	M1425_RS09085	1680031..1680768	-	GCF_000022405.1	NC_012588.1	WP_012711789.1	245		arCOG07960	X	-	Viral packaging ATPase, AAA+ superfamily (typical for Fuselloviridae)		AAQ73250.1	1.3e-32
1870	M1425_RS09090	1680749..1681207	-	GCF_000022405.1	NC_012588.1	WP_012711790.1	152	+	arCOG08564	X	-	Sulfolobus virus associated uncharacterized protein		AAQ73249.1	4.24e-66
1871	M1425_RS09095	1681214..1682053	-	GCF_000022405.1	NC_012588.1	WP_012711791.1	279		arCOG08565	X	-	Sulfolobus virus associated uncharacterized protein		AAQ73248.1	9.54e-128
1872	M1425_RS09100	1682046..1682330	-	GCF_000022405.1	NC_012588.1	WP_048049768.1	94	+	arCOG08566	X	-	Virus associated protein		AAQ73281.1	1.1e-19
1873	M1425_RS09105	1682343..1682591	-	GCF_000022405.1	NC_012588.1	WP_012711793.1	82	+	arCOG08567	X	-	Virus associated protein		AAQ73279.1	5.63e-32
1874	M1425_RS14500	1682633..1682908	-	GCF_000022405.1	NC_012588.1	WP_012711794.1	91	+	arCOG08568	X	-	Virus associated protein, V3 family		AAQ73277.1	4.17e-12
1875	M1425_RS14505	1682920..1683183	-	GCF_000022405.1	NC_012588.1	WP_020465306.1	87	+	arCOG08569	X	-	Virus associated protein, V1 family		AAQ73277.1	6.36e-37
1876	M1425_RS09110	1683131..1683475	-	GCF_000022405.1	NC_012588.1	WP_187146910.1	114	+	arCOG09949	K	ArsR	Transcriptional regulator containing HTH domain, ArsR family		AAQ73276.1	1.35e-48
1877	M1425_RS09115	1683472..1683981	-	GCF_000022405.1	NC_012588.1	WP_048049769.1	169	+	arCOG08570	X	-	Virus associated protein		AAQ73275.1	1.06e-84
1878	M1425_RS09120	1683962..1684204	-	GCF_000022405.1	NC_012588.1	WP_012711797.1	80	+	arCOG08571	X	-	Sulfolobus virus associated uncharacterized membrane protein		AAQ73274.1	6.37e-37
1879	M1425_RS09125	1684204..1686618	-	GCF_000022405.1	NC_012588.1	WP_012711798.1	804		arCOG07848	X	-	Virus associated protein		AAQ73273.1	0
1880	M1425_RS09130	1686655..1686873	-	GCF_000022405.1	NC_012588.1	WP_048049770.1	72	+	arCOG09907	S	-	Uncharacterized protein		AZG03040.1	1.62e-45
1881	M1425_RS09135	1686912..1687820	-	GCF_000022405.1	NC_012588.1	WP_012711799.1	302		arCOG08407	S	-	Uncharacterized protein		AZG03043.1	7.16e-112
1882	M1425_RS14510	1687856..1688233	-	GCF_000022405.1	NC_012588.1	WP_012711801.1	125	+	arCOG06947	S	-	Zn finger protein		AAQ73270.1	1.15e-79
1883	M1425_RS09140	1688217..1688834	-	GCF_000022405.1	NC_012588.1	WP_012711802.1	205	+	arCOG00790	V	Cas4	CRISPR-associated protein Cas4, RecB family exonuclease		AAQ73269.1	4.21e-117
1884	M1425_RS09145	1688831..1689130	-	GCF_000022405.1	NC_012588.1	WP_012711803.1	99	+	arCOG08572	X	-	Sulfolobus virus associated uncharacterized membrane protein		AAQ73268.1	2.16e-11
1885	M1425_RS09150	1689493..1689738	-	GCF_000022405.1	NC_012588.1	WP_012711806.1	81	+	arCOG03845	K	aCcr1	RHH domain containing DNA-binding protein, regulator of cell cycle		AAQ73265.1	7.79e-33
1886	M1425_RS09155	1689751..1690041	-	GCF_000022405.1	NC_012588.1	WP_012711807.1	96	+	noAnnotCls.25	S	-	Uncharacterized protein		AAQ73263.1	1.13e-25
1887	M1425_RS09160	1690165..1690386	+	GCF_000022405.1	NC_012588.1	WP_012711808.1	73	+	noAnnotCls.22	S	-	Uncharacterized protein		AAQ73262.1	2.16e-42
1888	M1425_RS15195	1690349..1690570	+	GCF_000022405.1	NC_012588.1	WP_012711809.1	73	+	noAnnotCls.22	S	-	Uncharacterized protein		AAQ73261.1	3.98e-35
1889	M1425_RS09170	1690617..1690802	+	GCF_000022405.1	NC_012588.1	WP_012711810.1	61		noAnnotCls.23	S	-	Uncharacterized protein		AAQ73260.1	4.78e-26
1890	M1425_RS09175	1690799..1691254	+	GCF_000022405.1	NC_012588.1	WP_012711811.1	151	+	arCOG09999	K	MarR	Transcriptional regulator, MarR family		AAR27910.1	5.26e-44
1891	M1425_RS09180	1691610..1692086	+	GCF_000022405.1	NC_012588.1	WP_012711813.1	158			S	-	Uncharacterized protein		AAR27908.1	2.71e-45
1892	M1425_RS09185	1692088..1692273	+	GCF_000022405.1	NC_012588.1	WP_012711814.1	61	+	arCOG08586	X	-	Virus associated protein, contains HTH domain		AAQ73259.1	3.32e-22
1893	M1425_RS09190	1692279..1692737	+	GCF_000022405.1	NC_012588.1	WP_012711815.1	152			S	-	Uncharacterized protein		AAL27737.1	3.94e-08
1894	M1425_RS09195	1692745..1692957	+	GCF_000022405.1	NC_012588.1	WP_048049771.1	70		noAnnotCls.1	S	-	Uncharacterized protein		AZG03069.1	9.03e-47
1895	M1425_RS09200	1692954..1693589	+	GCF_000022405.1	NC_012588.1	WP_012711816.1	211		arCOG10008	X	-	Viral/Archaeal nuclease		AAQ73256.1	2.57e-133
1896	===	M1425_RS09345	12	GCF_000022405.1	NC_012588.1					S	-	Uncharacterized protein
1897	M1425_RS09325	1713046..1713510	+	GCF_000022405.1	NC_012588.1	WP_012711840.1	154		arCOG01019	R	-	SpoU rRNA Methylase family enzyme
1898	M1425_RS09335	1714370..1716937	-	GCF_000022405.1	NC_012588.1	WP_012711842.1	855		arCOG08578	X	-	RepA plasmid replication protein		AIZ11368.1	2.18e-41
1899	M1425_RS09340	1717208..1717360	-	GCF_000022405.1	NC_012588.1	WP_029366636.1	50		arCOG08378	V	-	CopG/RHH family DNA binding protein
1900	M1425_RS09345	1717569..1717814	-	GCF_000022405.1	NC_012588.1	WP_012711845.1	81	+	arCOG09859	S	-	Uncharacterized protein		AIZ11361.1	7.57e-10
1901	M1425_RS09350	1717817..1718035	-	GCF_000022405.1	NC_012588.1	WP_012711846.1	72	+	arCOG09874	S	-	Uncharacterized protein		ALG96973.1	6.7e-13
1902	M1425_RS09355	1718032..1718277	-	GCF_000022405.1	NC_012588.1	WP_225968848.1	81	+	arCOG08377	S	-	Uncharacterized protein
1903	M1425_RS14895	1718450..1718623	+	GCF_000022405.1	NC_012588.1	WP_012711848.1	57		arCOG07185	V	-	MazE/AbrB family anitoxin
1904	M1425_RS09360	1719380..1719565	-	GCF_000022405.1	NC_012588.1	WP_012711849.1	61			S	-	Uncharacterized protein
1905	M1425_RS09365	1719675..1720532	-	GCF_000022405.1	NC_012588.1	WP_012711850.1	285	+	arCOG01244	X	-	Integrase/Recombinase, including suicidal integrases		AAQ73251.1	7.6e-56
1906	M1425_RS09370	1720768..1721130	+	GCF_000022405.1	NC_012588.1	WP_012711851.1	120		arCOG01120	S	-	SWIM zinc finger
1907	M1425_RS09375	1721286..1721609	+	GCF_000022405.1	NC_012588.1	WP_012711852.1	107		arCOG04136	J	Elf1	Transcription elongation factor Elf1, Zn ribbon-containing protein
1908	M1425_RS09380	1721539..1722306	+	GCF_000022405.1	NC_012588.1	WP_012711853.1	255		arCOG01085	I	PcrB	(S)-3-O-geranylgeranylglyceryl phosphate synthase, TIM-barrel fold
1909	===	M1425_RS10395	7	GCF_000022405.1	NC_012588.1					S	-	Uncharacterized protein
1910	M1425_RS10380	1893004..1894005	+	GCF_000022405.1	NC_012588.1	WP_012712032.1	333		arCOG01463	V	-	ABC-type multidrug transport system, permease component
1911	M1425_RS10385	1894002..1894751	-	GCF_000022405.1	NC_012588.1	WP_012712033.1	249		arCOG00242	I	CaiD	Enoyl-CoA hydratase/carnithine racemase
1912	M1425_RS10390	1894785..1895180	-	GCF_000022405.1	NC_012588.1	WP_012712034.1	131		arCOG00002	K	-	Transcriptional regulator, PadR family
1913	M1425_RS10395	1895247..1895636	-	GCF_000022405.1	NC_012588.1	WP_012712035.1	129	+	arCOG02242	K	Sta1	Viral transcriptional activator, contains HTH domain		YP_009216766.1	1.28e-35
1914	M1425_RS10400	1895885..1896049	+	GCF_000022405.1	NC_012588.1	WP_012712036.1	54		arCOG00817	L	Sso7c4	Chromosome binding protein Sso7c4, AbrB family		AFU92039.1	3.16e-06
1915	M1425_RS10405	1896081..1896827	+	GCF_000022405.1	NC_012588.1	WP_012712037.1	248		arCOG00891	N	TatD	3'->5' ssDNA/RNA exonuclease TatD
1916	M1425_RS14570	1896798..1896992	-	GCF_000022405.1	NC_012588.1	WP_012716502.1	64		arCOG07327	S	-	Uncharacterized membrane protein
1917	===	M1425_RS10615	7	GCF_000022405.1	NC_012588.1					S	-	Uncharacterized protein
1918	M1425_RS10600	1932772..1933458	-	GCF_000022405.1	NC_012588.1	WP_012712076.1	228		arCOG00500	R	ElaC	Metal-dependent hydrolase of the beta-lactamase superfamily
1919	M1425_RS10605	1933549..1934430	-	GCF_000022405.1	NC_012588.1	WP_012712077.1	293		arCOG00014	G	RbsK	Sugar kinase, ribokinase family
1920	M1425_RS10610	1934427..1935629	-	GCF_000022405.1	NC_012588.1	WP_012712078.1	400		arCOG00020	H	ThiD	Hydroxymethylpyrimidine/phosphomethylpyrimidine kinase
1921	M1425_RS10615	1935661..1936269	-	GCF_000022405.1	NC_012588.1	WP_012712079.1	202	+	arCOG00790	V	Cas4	CRISPR-associated protein Cas4, RecB family exonuclease		AAL27717.1	6.7e-12
1922	M1425_RS10620	1936266..1937447	-	GCF_000022405.1	NC_012588.1	WP_012712080.1	393		arCOG01389	M	-	Glycosyl transferase family 2
1923	M1425_RS10625	1937546..1937797	+	GCF_000022405.1	NC_012588.1	WP_012712081.1	83		arCOG07177	S	-	Uncharacterized protein
1924	M1425_RS10630	1937825..1938751	+	GCF_000022405.1	NC_012588.1	WP_012712082.1	308		arCOG00969	R	-	Predicted hydrolase (metallo-beta-lactamase superfamily)
1925	===	M1425_RS10670	7	GCF_000022405.1	NC_012588.1					S	-	Uncharacterized protein
1926	M1425_RS10655	1941686..1942051	+	GCF_000022405.1	NC_012588.1	WP_012712086.1	121		arCOG03721	V	-	HEPN domain containing protein, PaREP1/PaREP8 family
1927	M1425_RS10660	1942048..1943190	-	GCF_000022405.1	NC_012588.1	WP_012712087.1	380		arCOG00492	K	ARO8	Transcriptional regulators containing a DNA-binding HTH domain and an aminotransferase domain (MocR family)
1928	M1425_RS10665	1943163..1944119	-	GCF_000022405.1	NC_012588.1	WP_012712088.1	318		arCOG01035	E	ProC	Alanine dehydrogenase/(1)-pyrroline-2-carboxylate reductase ProC
1929	M1425_RS10670	1944180..1944500	+	GCF_000022405.1	NC_012588.1	WP_012712089.1	106	+	arCOG05961	L	Sul12a	Chromosomal DNA binding protein, contains wHTH domain		CAQ58453.1	9.12e-14
1930	M1425_RS10675	1944478..1945179	-	GCF_000022405.1	NC_012588.1	WP_012712090.1	233		arCOG00895	M	-	Glycosyl transferase family 2		AIZ11394.1	7.41e-104
1931	M1425_RS10680	1945172..1945630	-	GCF_000022405.1	NC_012588.1	WP_012712091.1	152		arCOG00985	J	Tma20	Predicted RNA-binding protein, contains PUA domain
1932	M1425_RS10685	1945634..1947766	-	GCF_000022405.1	NC_012588.1	WP_012712092.1	710		arCOG01167	C	CoxL	Aerobic-type carbon monoxide dehydrogenase, large subunit CoxL/CutL homolog
1933	===	M1425_RS11860	7	GCF_000022405.1	NC_012588.1					S	-	Uncharacterized protein
1934	M1425_RS11845	2194193..2195170	+	GCF_000022405.1	NC_012588.1	WP_012712305.1	325		arCOG02937	I	MVD1	Mevalonate pyrophosphate decarboxylase
1935	M1425_RS11850	2195181..2196149	-	GCF_000022405.1	NC_012588.1	WP_012712306.1	322		arCOG01032	I	ERG8	Phosphomevalonate kinase
1936	M1425_RS11855	2196201..2196809	+	GCF_000022405.1	NC_012588.1	WP_012712307.1	202		arCOG05974	S	-	Uncharacterized protein
1937	M1425_RS11860	2196998..2197309	+	GCF_000022405.1	NC_012588.1	WP_012712308.1	103	+	arCOG01055	K	Sso10a	HTH domain containing protein possibly involved in chromatine organization, Sso10a family		AIZ11391.1	1.48e-06
1938	M1425_RS11865	2197271..2197789	-	GCF_000022405.1	NC_012588.1	WP_012712309.1	172		arCOG06012	S	-	Uncharacterized membrane protein
1939	M1425_RS11870	2198054..2199274	+	GCF_000022405.1	NC_012588.1	WP_012712310.1	406		arCOG01395	R	-	Lipid-A-disaccharide synthase related glycosyltransferase		ARQ96535.1	7.38e-05
1940	M1425_RS11875	2199237..2200205	-	GCF_000022405.1	NC_012588.1	WP_012712311.1	322		arCOG06035	S	-	Uncharacterized membrane protein
1941	===	M1425_RS12365	7	GCF_000022405.1	NC_012588.1					S	-	Uncharacterized protein
1942	M1425_RS12345	2289366..2291123	+	GCF_000022405.1	NC_012588.1	WP_012712397.1	585		arCOG01308	O	Cdc48	ATPase of the AAA+ class , CDC48 family		AFU92027.1	1.53e-12
1943	M1425_RS12350	2291331..2292959	+	GCF_000022405.1	NC_012588.1	WP_012712398.1	542		arCOG08510	S	-	Uncharacterized membrane protein
1944	M1425_RS12355	2293049..2294005	+	GCF_000022405.1	NC_012588.1	WP_012712399.1	318		arCOG01573	M	MscS	Small-conductance mechanosensitive channel
1945	M1425_RS12365	2294531..2294845	-	GCF_000022405.1	NC_012588.1	WP_012712401.1	104	+	arCOG01055	K	Sso10a	HTH domain containing protein possibly involved in chromatine organization, Sso10a family		AIZ11391.1	6.51e-07
1946	M1425_RS12370	2295025..2296044	-	GCF_000022405.1	NC_012588.1	WP_012712402.1	339		arCOG01958	P	Kch	Kef-type K+ transport system, predicted NAD-binding component
1947	M1425_RS12375	2296131..2296760	+	GCF_000022405.1	NC_012588.1	WP_012712403.1	209		arCOG00266	C	YedY	Periplasmic DMSO/TMAO reductase YedYZ, molybdopterin-dependent catalytic subunit; Sulfite oxidase
1948	M1425_RS12380	2296747..2297223	+	GCF_000022405.1	NC_012588.1	WP_012712404.1	158		arCOG07332	S	-	Uncharacterized membrane protein
1949	===	M1425_RS14680	10	GCF_000022405.1	NC_012588.1					S	-	Uncharacterized protein
1950	M1425_RS12625	2346991..2347254	+	GCF_000022405.1	NC_012588.1	WP_238525229.1	87		arCOG02076	R	-	DsrE/DsrF/DrsH-like family peroxiredoxin
1951	M1425_RS12630	2347541..2348752	+	GCF_000022405.1	NC_012588.1	WP_012712445.1	403		arCOG01417	M	RfaG	Glycosyltransferase
1952	M1425_RS12640	2349700..2350938	-	GCF_000022405.1	NC_012588.1	WP_012712446.1	412		arCOG04918	X	-	Transposase		AZG04064.1	8.01e-42
1953	M1425_RS14680	2352267..2352479	-	GCF_000022405.1	NC_012588.1	WP_012712448.1	70	+	arCOG07277	X	-	SSV associated protein, ORF D-335		AAR27905.1	9.38e-05
1954	M1425_RS12660	2352899..2353249	+	GCF_000022405.1	NC_012588.1	WP_039698633.1	116	+	arCOG07282	S	-	Uncharacterized membrane protein		AAQ94385.1	7.28e-14
1955	M1425_RS12665	2353288..2354196	+	GCF_000022405.1	NC_012588.1	WP_012712450.1	302		arCOG08511	S	-	Uncharacterized membrane protein		AAQ73271.1	1.79e-11
1956	M1425_RS12670	2354235..2354447	+	GCF_000022405.1	NC_012588.1	WP_012736244.1	70	+	arCOG09907	S	-	Uncharacterized protein		AAR27928.1	5.77e-07
1957	M1425_RS12675	2354462..2355316	+	GCF_000022405.1	NC_012588.1	WP_012712451.1	284		arCOG07848	X	-	Virus associated protein		AAQ73273.1	6.89e-137
1958	M1425_RS12680	2355501..2356817	-	GCF_000022405.1	NC_012588.1	WP_012712452.1	438		arCOG03167	R	-	ATPase, AAA+ superfamily fused to HTH and PD-(DE)xK endonuclease domains
1959	M1425_RS12685	2357232..2357849	-	GCF_000022405.1	NC_012588.1	WP_012712453.1	205		arCOG01573	M	MscS	Small-conductance mechanosensitive channel
1960	===	M1425_RS12875	7	GCF_000022405.1	NC_012588.1					S	-	Uncharacterized protein
1961	M1425_RS12860	2388710..2390107	-	GCF_000022405.1	NC_012588.1	WP_012712482.1	465		arCOG01408	M	RfaG	Glycosyltransferase		AFV51254.1	1.41e-06
1962	M1425_RS12865	2390318..2392072	+	GCF_000022405.1	NC_012588.1	WP_012712483.1	584		arCOG03286	G	SGA1	Glycosyl hydrolase family 15
1963	M1425_RS12870	2392072..2392605	+	GCF_000022405.1	NC_012588.1	WP_012712484.1	177		arCOG07209	S	-	Uncharacterized protein
1964	M1425_RS12875	2392925..2393425	+	GCF_000022405.1	NC_012588.1	WP_012712485.1	166	+	arCOG03737	K	-	Transcriptional regulator of GntR family		AON96442.1	6.53e-20
1965	M1425_RS12880	2393428..2394777	+	GCF_000022405.1	NC_012588.1	WP_012712486.1	449		arCOG03738	R	-	P-loop ATPase superfamily protein
1966	M1425_RS12885	2394868..2395908	+	GCF_000022405.1	NC_012588.1	WP_012712487.1	346		arCOG05908	P	-	Ferritin-like domain
1967	M1425_RS12890	2395903..2396712	-	GCF_000022405.1	NC_012588.1	WP_012712488.1	269		arCOG03861	S	-	Uncharacterized protein
1968	===	M1425_RS13340	7	GCF_000022405.1	NC_012588.1					S	-	Uncharacterized protein
1969	M1425_RS13325	2483035..2483472	-	GCF_000022405.1	NC_012588.1	WP_012712576.1	145		arCOG05996	S	-	Uncharacterized protein		ARM37804.1	1.14e-05
1970	M1425_RS13330	2483647..2484576	+	GCF_000022405.1	NC_012588.1	WP_012712577.1	309		arCOG00196	V	CcmA	ABC-type multidrug transport system, ATPase component
1971	M1425_RS13335	2484567..2485370	+	GCF_000022405.1	NC_012588.1	WP_012712578.1	267		arCOG01465	V	-	ABC-type multidrug transport system, permease component
1972	M1425_RS13340	2485438..2485860	-	GCF_000022405.1	NC_012588.1	WP_012712579.1	140	+	arCOG08331	S	-	Uncharacterized protein		AAL27738.1	3.17e-22
1973	M1425_RS13345	2486004..2486576	-	GCF_000022405.1	NC_012588.1	WP_012712580.1	190		arCOG06034	S	-	Uncharacterized protein, DUF3501 family
1974	M1425_RS13350	2486569..2487756	-	GCF_000022405.1	NC_012588.1	WP_012712581.1	395		arCOG00343	C	GlpC	Fe-S oxidoreductase subunit
1975	M1425_RS13355	2487756..2488190	-	GCF_000022405.1	NC_012588.1	WP_012712582.1	144		arCOG01097	C	-	Rubrerythrin
1976	===	M1425_RS13765	7	GCF_000022405.1	NC_012588.1					S	-	Uncharacterized protein
1977	M1425_RS13750	2557922..2558947	+	GCF_000022405.1	NC_012588.1	WP_012712659.1	341		arCOG01932	G	LigW	5-carboxyvanillate decarboxylase LigW (lignin degradation), amidohydro_2 domain
1978	M1425_RS13755	2558903..2560741	-	GCF_000022405.1	NC_012588.1	WP_012712660.1	612		arCOG05967	M	-	Peptide N-acetyl-beta-D-glucosaminyl asparaginase amidase A
1979	M1425_RS13760	2560748..2564674	-	GCF_000022405.1	NC_012588.1	WP_012712661.1	1308		arCOG03665	O	-	Subtilase family protease
1980	M1425_RS13765	2564815..2565009	-	GCF_000022405.1	NC_012588.1	WP_012712662.1	64	+	arCOG05888	L	-	Chromosomal protein Sac7d/Sso7d, leucine zipper		AME30091.1	3.89e-26
1981	M1425_RS13770	2565299..2565601	+	GCF_000022405.1	NC_012588.1	WP_010923918.1	100		arCOG08532	S	-	Uncharacterized protein
1982	M1425_RS13775	2565598..2567097	-	GCF_000022405.1	NC_012588.1	WP_012712663.1	499		arCOG03464	E	PotE	Amino acid transporter
1983	M1425_RS13780	2567102..2569453	-	GCF_000022405.1	NC_012588.1	WP_012712664.1	783		arCOG07325	S	-	Uncharacterized membrane protein
1984	===	M1627_RS00985	7	GCF_000022425.1	NC_012632.1					S	-	Uncharacterized protein
1985	M1627_RS00970	172864..173097	+	GCF_000022425.1	NC_012632.1	WP_012710373.1	77		arCOG01117	K	-	Lrp/AsnC family C-terminal domain
1986	M1627_RS00975	173362..173625	+	GCF_000022425.1	NC_012632.1	WP_016730424.1	87		arCOG08540	S	-	Uncharacterized protein
1987	M1627_RS00980	173747..174064	-	GCF_000022425.1	NC_012632.1	WP_012710374.1	105		arCOG04165	K	-	Transcriptional regulator, contains N-terminal RHH domain
1988	M1627_RS00985	174214..174390	+	GCF_000022425.1	NC_012632.1	WP_009989429.1	58	+	arCOG03845	K	aCcr1	RHH domain containing DNA-binding protein, regulator of cell cycle		AAS89075.1	8.81e-24
1989	M1627_RS00990	174387..175022	-	GCF_000022425.1	NC_012632.1	WP_012710375.1	211		arCOG00497	R	-	Zn-dependent hydrolase of the beta-lactamase fold
1990	M1627_RS00995	175031..176149	-	GCF_000022425.1	NC_012632.1	WP_080513274.1	372		arCOG02092	E	LeuA	Isopropylmalate/homocitrate/citramalate synthase
1991	M1627_RS01000	176223..176852	-	GCF_000022425.1	NC_012632.1	WP_012710377.1	209		arCOG04303	H	FolK	6-hydroxymethyl-7,8-dihydropterin pyrophosphokinase MptE (tetrahydrofolate and tetrahydromethanopterin biosynthesis)
1992	===	M1627_RS01300	8	GCF_000022425.1	NC_012632.1					S	-	Uncharacterized protein
1993	M1627_RS01285	225505..226752	-	GCF_000022425.1	NC_012632.1	WP_012710430.1	415		arCOG01698	E	LeuC	Homoaconitate hydratase/3-isopropylmalate dehydratase large subunit family protein
1994	M1627_RS01290	226836..228137	-	GCF_000022425.1	NC_012632.1	WP_012718358.1	433		arCOG02840	L	PhrB	Deoxyribodipyrimidine photolyase
1995	M1627_RS01295	228218..230056	+	GCF_000022425.1	NC_012632.1	WP_012718359.1	612		arCOG03285	G	SGA1	Glycosyl hydrolase family 15
1996	M1627_RS01300	230147..230542	+	GCF_000022425.1	NC_012632.1	WP_010923879.1	131	+	arCOG02242	K	Sta1	Viral transcriptional activator, contains HTH domain
1997	M1627_RS01305	230559..230846	-	GCF_000022425.1	NC_012632.1	WP_010923880.1	95	+	arCOG01055	K	Sso10a	HTH domain containing protein possibly involved in chromatine organization, Sso10a family		AIZ11391.1	4.42e-17
1998	M1627_RS01310	230994..231728	+	GCF_000022425.1	NC_012632.1	WP_012710433.1	244		arCOG07293	D	Soj	ATPase involved in chromosome partitioning, ParA family
1999	M1627_RS01315	231855..232049	+	GCF_000022425.1	NC_012632.1	WP_012710434.1	64		arCOG03694	S	-	Uncharacterized membrane protein
2000	M1627_RS01320	232055..233572	+	GCF_000022425.1	NC_012632.1	WP_012710435.1	505		arCOG01316	E	PutP	Na+/proline symporter
[truncated: 46,689 more rows]
