# Supplementary material for: Regulatory sequence-based discovery of anti-defense genes in archaeal viruses
Source: Nat Commun. 2024 May 2;15:3699. doi: 10.1038/s41467-024-48074-x (PMC11065993; doi:10.1038/s41467-024-48074-x)
Supplement: Supplementary file 10 — Source Data [file 41467_2024_48074_MOESM10_ESM.xlsx]

## Sheet: Fig. 4B left panel
Time	Uninfected				SIRV2M (parental virus)				ΔacrIA				ΔacrIIIB1				ΔacrIAΔacrIIIB1
0	0.2	0.2	0.2	0.2	0.2	0.2	0.2	0.2	0.2	0.2	0.2	0.2	0.2	0.2	0.2	0.2	0.2	0.2	0.2	0.2
12	0.376	0.392	0.46	0.44	0.251	0.273	0.363	0.349	0.365	0.366	0.434	0.458	0.356	0.384	0.451	0.473	0.367	0.396	0.469	0.463
24	0.724	0.756	0.895	0.871	0.191	0.245	0.332	0.356	0.662	0.689	0.846	0.853	0.678	0.659	0.805	0.849	0.703	0.748	0.889	0.824
36	1.078	1.334	1.255	1.27	0.205	0.277	0.242	0.257	0.921	1.036	1.234	1.309	0.945	1.122	1.218	1.237	1.012	1.035	1.258	1.294
48	1.583	1.579	1.56	1.591	0.213	0.288	0.211	0.278	1.436	1.443	1.574	1.563	1.534	1.545	1.604	1.617	1.511	1.573	1.689	1.547
60	1.872	1.835	1.898	1.845	0.303	0.3	0.272	0.307	1.641	1.751	1.806	1.864	1.786	1.811	1.838	1.813	1.682	1.807	1.889	1.895

## Sheet: Fig. 4B right panel
Time	Uninfected				SIRV2M (parental virus)				ΔacrIA				ΔacrIIIB1				ΔacrIAΔacrIIIB1
0	0.2	0.2	0.2	0.2	0.2	0.2	0.2	0.2	0.2	0.2	0.2	0.2	0.2	0.2	0.2	0.2	0.2	0.2	0.2	0.2
12	0.502	0.496	0.481	0.514	0.323	0.269	0.401	0.357	0.28	0.285	0.403	0.397	0.451	0.452	0.457	0.469	0.458	0.509	0.466	0.506
24	0.976	0.917	0.92	0.89	0.292	0.272	0.327	0.321	0.284	0.274	0.374	0.345	0.935	0.874	0.896	0.906	0.936	0.854	0.907	0.884
36	1.234	1.211	1.335	1.345	0.287	0.243	0.328	0.289	0.273	0.281	0.329	0.313	1.342	1.213	1.223	1.249	1.278	1.178	1.27	1.222
48	1.695	1.671	1.64	1.674	0.247	0.249	0.34	0.321	0.248	0.283	0.356	0.364	1.557	1.668	1.586	1.576	1.598	1.652	1.66	1.599
60	1.796	1.77	1.804	1.806	0.259	0.25	0.325	0.327	0.283	0.266	0.382	0.373	1.62	1.634	1.773	1.759	1.765	1.701	1.771	1.801

## Sheet: Fig. 4C
	Emtpy vector (pEXA3)			pEXA3-SIFV2gp15
SIRV2M (parental virus)	9500000000	19600000000	23800000000	3110000000	24800000000	18400000000
ΔacrIA	7000000	4900000	2500000	6000000000	14000000000	15200000000
ΔacrIIIB1	4000000	3400000	20000000	900000	7000000	3800000
ΔacrIAΔacrIIIB1	1300000	1000000	106000	67000	2200000	8640000

## Sheet: Fig. 5D
	Average number of transformants
	replicate #1	replicate #2	replicate #3	replicate #4
SiL_0731	62	38.7	9	7.74
SMV1gp44	14642	12866	18236	14442
SiL_0730	10198	11971	7244	9636
SMV1gp44/SiL_0731	6250	5128	4217	4622
SiL_0730/SiL_0731	8333	5000	7466	8133
SMV1gp44*/SiL_0731	80.4	104	0	70.35
SiL_0730*/SiL_0731	107	107	0	161
SMV1gp44/SiL_0731*	12011	11866	11432	9406
SiL_0730/SiL_0731*	8497	5423	7864	5898

## Sheet: Fig. 4D left panel
										SIRV2M (parental virus)
										ΔacrIA
										ΔacrIIIB1
										ΔacrIAΔacrIIIB1

## Sheet: Fig. 4D right panel
										SIRV2M (parental virus)
										ΔacrIA
										ΔacrIIIB1
										ΔacrIAΔacrIIIB1

## Sheet: Fig. 5E
												Pulldown
									Ladder	SiL_0731 ( - IPTG)	SiL_0731 ( + IPTG)	SiL_0731 ( + IPTG)	SMV1 gp44	SMV1 gp44	SiL_0730	SiL_0730
														SiL_0731 ( + IPTG)		SiL_0731 ( + IPTG)
